# Supplementary material for: Genomic Analysis Uncovers Immune Microenvironment Characteristics and Drug Sensitivity of Ferroptosis in Breast Cancer Brain Metastasis
Source: Front Genet. 2022 Jan 25;12:819632. doi: 10.3389/fgene.2021.819632 (PMC8830939; doi:10.3389/fgene.2021.819632)
Supplement: Supplementary file 6 [file DataSheet1.xls]

## Sheet: Supplementary Table S1
Supplementary Table S1 Sixty ferroptosis-related genes and their characteristics
Ferroptosis-related genes	Full name
ACSL4	acyl-CoA synthetase long-chain family member 4
AKR1C1	aldo-keto reductase family 1 member C1
AKR1C2	aldo-keto reductase family 1 member C2
AKR1C3	aldo-keto reductase family 1 member C3
ALOX15	arachidonate 15-lipoxygenase
ALOX5	arachidonate 5-lipoxygenase
ALOX12	arachidonate 12-lipoxygenase
ATP5MC3	ATP synthase membrane subunit c locus 3
CARS	cysteinyl tRNA synthetase
CBS	cystathion ine beta synthase
CD44	CD44 molecule
CHAC1	ChaC glutathione- specific gamma-glutamyl cyclotransferase 1
CISD1	CDGSH iron sulfur domain 1
CS	citrate synthase
DPP4	dipeptidyl-dippeptidase-4
FANCD2	Fanconi anemia comple mentation group D2
GCLC	glutamate-cysteine ligase catalytic subunit
GCLM	glutamate-cysteine ligase modifier subunit
GLS2	glutaminase 2
GPX4	glutathio ne peroxidase 4
GSS	glutathione synthetase
HMGCR	3-hydroxy-3- methylglutaryl-CoA reductase
HSPB1	heat shock protein beta 1
CRYAB	heat shock protein beta 5
LPCAT3	lysophosp hatidylcholine acyltransferase 3
MT1G	metallothionein-1G
NCOA4	nuclear receptor coactiva tor 4
PTGS2	prostagla ndin-endoperoxide synthase 2
RPL8	ribosomal protein L8
SAT1	spermidine/spermine N1-acetyltra nsferase 1
SLC7A11	solute carrier family 7 member 11
FDFT1	farnesyl-diphosphate farnesyltransferase 1
TFRC	transferrin receptor
TP53	tumor protein 53
EMC2	ER membrane protein complex subunit 2
AIFM2	apoptosis inducing factor mitochondria associated 2
PHKG2	phospho rylase kinase ,g2
HSBP1	heat-shock 27-k Da protein 1
ACO1	aconitase 1
FTH1	ferritin heavy chain 1
STEAP3	six-transm embrane epithelial antigen of prostate 3
NFS1	cysteine desulfurase
ACSL3	acyl-CoA synthetase long-chain family member 3
ACACA	Acetyl-CoA carboxylase alpha
PEBP1	phosphatidy lethanolamine-binding protein 1
ZEB1	zinc finger E-box-binding homeobox 1
SQLE	squalene monooxygenase
FADS2	fatty acid desaturase 2/acyl-CoA 6-desaturase
NFE2L2	nuclear factor, erythroid 2 like 2
KEAP1	kelch-like ECH- associated protein 1
NQO1	quinone oxidoreductas e-1
NOX1	NADPH oxidase 1
ABCC1	ATP binding cassette subfamily C member 1
SLC1A5	solute carrier family 1 member 5
GOT1	glutamic-oxa loacetic transaminase 1
G6PD	glucose-6-phosphate dehydrogenas e
PGD	phosphoglycerate dehydrogenas e
IREB2	iron response element-binding protein 2
HMOX1	heme oxygenase 1
ACSF2	acyl-CoA synthetase family member 2

## Sheet: Supplementary Table S2
Supplementary Table S2 The annotation of 16 immune cells and 13 functions in ssGSEA
Immune cells and functions	Genes related to the immune cells and functions
aDCs	CD83	LAMP3	CCL1
B_cells	BACH2	BANK1	BLK	BTLA	CD79A	CD79B	FCRL1	FCRL3	HVCN1	RALGPS2
CD8+_T_cells	CD8A
DCs	CCL17	CCL22	CD209	CCL13
iDCs	CD1A	CD1E
Macrophages	C11orf45	CD68	CLEC5A	CYBB	FUCA1	GPNMB	HS3ST2	LGMN	MMP9	TM4SF19
Mast_cells	CMA1	MS4A2	TPSAB1
Neutrophils	EVI2B	HSD17B11	KDM6B	MEGF9	MNDA	NLRP12	PADI4	SELL	TRANK1	VNN3
NK_cells	KLRC1	KLRF1
pDCs	CLEC4C	CXCR3	GZMB	IL3RA	IRF7	IRF8	LILRA4	PHEX	PLD4	PTCRA
T_helper_cells	CD4
Tfh	PDCD1	CXCL13	CXCR5
Th1_cells	IFNG	TBX21	CTLA4	STAT4	CD38	IL12RB2	LTA	CSF2
Th2_cells	PMCH	LAIR2	SMAD2	CXCR6	GATA3	IL26
TIL	ITM2C	CD38	THEMIS2	GLYR1	ICOS	F5	TIGIT	KLRD1	IRF4	PRKCQ	FCRL5	SIRPG	LPXN	IL2RG	CCL5	LCK	TRAF3IP3	CD86	MAL	LILRB1	DOK2	CD6	PAG1	LAX1	PLEK	PIK3CD	SLAMF1	XCL1	GPR171	XCL2	TBX21	CD2	CD53	KLHL6	SLAMF6	CD40	SIT1	TNFRSF4	CD79A	CD247	LCP2	CD3D	CD27	SH2D1A	FYB	ARHGAP30	ACAP1	CST7	CD3G
Treg	IL12RB2	TMPRSS6	CTSC	LAPTM4B	TFRC	RNF145	NETO2	ADAT2	CHST2	CTLA4	NFE2L3	LIMA1	IL1R2	ICOS	HSDL2	HTATIP2	FKBP1A	TIGIT	CCR8	LTA	SLC35F2	IL21R	AHCYL1	SOCS2	ETV7	BCL2L1	RRAGB	ACSL4	CHRNA6	BATF	LAX1	ADPRH	TNFRSF4	ANKRD10	CD274	CASP1	LY75	NPTN	SSTR3	GRSF1	CSF2RB	TMEM184C	NDFIP2	ZBTB38	ERI1	TRAF3	NAB1	HS3ST3B1	LAYN
APC_co_inhibition	C10orf54	CD274	LGALS9	PDCD1LG2	PVRL3
APC_co_stimulation	CD40	CD58	CD70	ICOSLG	SLAMF1	TNFSF14	TNFSF15	TNFSF18	TNFSF4	TNFSF8	TNFSF9
CCR	CCL16	TPO	TGFBR2	CXCL2	CCL14	TGFBR3	IL11RA	CCL11	IL4I1	IL33	CXCL12	CXCL10	BMPER	BMP8A	CXCL11	IL21R	IL17B	TNFRSF9	ILF2	CX3CR1	CCR8	TNFSF12	CSF3	TNFSF4	BMP3	CX3CL1	BMP5	CXCR2	TNFRSF10D	BMP2	CXCL14	CCL28	CXCL3	BMP6	CCL21	CXCL9	CCL23	IL6	TNFRSF18	IL17RD	IL17D	IL27	CCL7	IL1R1	CXCR4	CXCR2P1	TGFB1I1	IFNGR1	IL9R
Check-point	IDO1	LAG3	CTLA4	TNFRSF9	ICOS	CD80	PDCD1LG2	TIGIT	CD70	TNFSF9	ICOSLG	KIR3DL1	CD86	PDCD1	LAIR1	TNFRSF8	TNFSF15	TNFRSF14	IDO2	CD276	CD40	TNFRSF4	TNFSF14	HHLA2	CD244	CD274	HAVCR2	CD27	BTLA	LGALS9	TMIGD2	CD28	CD48	TNFRSF25	CD40LG	ADORA2A	VTCN1	CD160	CD44	TNFSF18	TNFRSF18	BTNL2	C10orf54	CD200R1	TNFSF4	CD200	NRP1
Cytolytic_activity	PRF1	GZMA
HLA	HLA-E	HLA-DPB2	HLA-C	HLA-J	HLA-DQB1	HLA-DQB2	HLA-DQA2	HLA-DQA1	HLA-A	HLA-DMA	HLA-DOB	HLA-DRB1	HLA-H	HLA-B	HLA-DRB5	HLA-DOA	HLA-DPB1	HLA-DRA	HLA-DRB6	HLA-L	HLA-F	HLA-G	HLA-DMB	HLA-DPA1
Inflammation-promoting	CCL5	CD19	CD8B	CXCL10	CXCL13	CXCL9	GNLY	GZMB	IFNG	IL12A	IL12B	IRF1	PRF1	STAT1	TBX21
MHC_class_I	B2M	HLA-A	TAP1
Parainflammation	CXCL10	PLAT	CCND1	LGMN	PLAUR	AIM2	MMP7	ICAM1	MX2	CXCL9	ANXA1	TLR2	PLA2G2D	ITGA2	MX1	HMOX1	CD276	TIRAP	IL33	PTGES	TNFRSF12A	SCARB1	CD14	BLNK	IFIT3	RETNLB	IFIT2	ISG15	OAS2	REL	OAS3	CD44	PPARG	BST2	OAS1	NOX1	PLA2G2A	IFIT1	IFITM3	IL1RN
T_cell_co-inhibition	BTLA	C10orf54	CD160	CD244	CD274	CTLA4	HAVCR2	LAG3	LAIR1	TIGIT
T_cell_co-stimulation	CD2	CD226	CD27	CD28	CD40LG	ICOS	SLAMF1	TNFRSF18	TNFRSF25	TNFRSF4	TNFRSF8	TNFRSF9	TNFSF14
Type_I_IFN_Reponse	DDX4	IFIT1	IFIT2	IFIT3	IRF7	ISG20	MX1	MX2	RSAD2	TNFSF10
Type_II_IFN_Reponse	GPR146	SELP	AHR
[truncated: 205 more columns]

## Sheet: Supplementary Table S3
Supplementary Table S3 Gene expression profiles in GSE125989
ID	GSM3587381	GSM3587382	GSM3587383	GSM3587384	GSM3587385	GSM3587386	GSM3587387	GSM3587388	GSM3587389	GSM3587390	GSM3587391	GSM3587392	GSM3587393	GSM3587394	GSM3587395	GSM3587396	GSM3587397	GSM3587398	GSM3587399	GSM3587400	GSM3587401	GSM3587402	GSM3587403	GSM3587404	GSM3587405	GSM3587406	GSM3587407	GSM3587408	GSM3587409	GSM3587410	GSM3587411	GSM3587412
A1CF	7.29771	3.43913	6.67759	6.91027	6.58071	9.8431	6.39581	6.78506	8.0906	7.09814	2.79568	6.4887	7.23401	4.62774	7.10147	7.69042	8.85295	6.13477	6.99585	7.04862	3.23114	6.72727	6.44572	5.72236	9.50275	7.23435	8.3423	4.00782	6.37196	6.34157	9.38342	6.09571
A2M	10.805	10.7854	10.2915	11.187	9.23813	11.2016	11.0686	10.6089	11.3608	10.0329	10.5823	11.8366	9.86767	9.84187	10.775	10.7847	10.745	10.3285	8.93805	9.77458	9.4532	10.9079	10.746	11.3831	9.58292	8.97121	11.0727	5.96445	8.62202	10.6304	10.2846	10.5527
A4GALT	5.24969	4.94602	5.03502	6.54423	7.64708	8.65338	5.00288	4.47471	6.17117	6.43451	5.10133	6.79491	7.71332	7.67581	6.82062	6.34987	6.06019	4.86056	6.22556	5.43832	7.03749	4.51651	4.6517	4.85257	9.91211	5.32074	5.32706	5.42425	5.3796	4.74334	6.23992	3.46335
A4GNT	7.09428	2.48395	6.82467	5.08164	5.41473	3.12906	5.62371	3.95821	4.85451	3.81084	7.09342	4.81186	2.48134	4.12115	7.45657	4.67821	6.0497	5.1596	1.59283	1.43318	2.84337	3.15824	1.91397	3.65969	10.6455	2.55991	7.59656	7.08386	5.02752	3.99005	3.67678	2.66066
AAAS	6.11126	4.11268	5.88851	4.41519	3.89636	6.843	7.86192	3.41241	5.3279	5.06491	5.05692	4.51001	5.81216	9.05655	5.17203	4.65179	4.87741	4.09051	4.43637	4.64064	7.60424	7.36145	3.26578	2.4525	6.27908	4.31099	5.08505	4.56782	5.14498	4.94055	5.99884	3.94655
AACS	7.7402	8.39489	8.04542	8.00623	8.01426	8.54017	7.58477	7.32047	7.37036	3.77546	8.96123	8.80285	8.14078	5.96241	5.50794	9.36696	8.01423	9.20441	7.16085	8.032	7.99555	8.08905	7.38225	6.67438	7.41364	7.79733	5.03969	8.65197	6.0212	9.12212	8.63181	9.14499
AADAC	7.87465	7.2073	5.59631	6.2494	5.34345	7.3237	4.08302	7.40233	4.50969	3.77824	4.99685	9.09965	2.57229	4.51128	8.70704	8.64583	2.24615	2.59218	2.91528	2.18417	1.00981	1.34461	4.58209	5.70794	9.26978	6.39522	4.20133	5.14439	4.27296	5.19382	6.51992	6.93421
AAGAB	7.44046	6.99612	8.01076	8.56908	8.18856	6.32737	6.31769	6.08839	9.17659	6.1752	6.80947	6.87354	6.6212	6.48962	5.69372	8.4932	6.81086	6.10614	8.44959	9.09674	7.68992	6.74157	5.61429	6.23083	6.81462	4.74193	6.31161	5.53988	4.78651	7.06872	7.92841	6.41971
AAK1	7.81475	7.27316	8.14722	8.21935	8.08137	7.21878	7.72509	8.16425	7.57079	8.07142	7.83255	7.20233	7.13833	7.40077	8.51239	6.17819	8.74543	8.10914	6.21328	6.13234	7.23297	7.91375	8.76428	8.25694	8.1616	7.30582	8.57389	7.5579	8.02821	7.88727	7.71455	7.24288
AAMDC	6.37541	6.2894	5.96703	7.61208	7.41082	9.14183	6.57224	7.769	8.11389	5.47786	8.58705	6.50381	7.08401	6.42354	7.2637	9.0156	7.93727	7.20817	6.75751	7.32905	8.09765	8.10277	7.46615	7.51706	9.067	7.76135	6.56087	4.47969	7.05555	7.2193	7.03594	8.37219
AAMP	10.09	9.98562	8.65833	9.12495	8.45288	7.46154	7.74537	8.80431	8.97127	8.15642	10.3551	9.84125	8.64218	9.74678	10.5082	9.24512	9.7412	9.17385	6.24382	8.9215	7.43031	8.04172	8.37144	8.298	7.5459	9.94996	6.82304	9.24772	8.64301	9.55395	9.66546	8.72266
AANAT	3.50367	1.59253	3.07379	2.17179	1.71315	4.18976	2.0618	1.28146	4.4282	2.76407	2.12954	3.72884	1.91303	4.62953	4.89206	4.72646	2.43215	1.3419	1.69777	3.01797	5.4984	2.06216	1.85198	1.43714	5.3884	2.40966	8.07653	7.94605	3.55181	4.16649	4.70138	1.77667
AAR2	3.12715	7.6864	6.24015	6.60907	3.95868	5.92209	3.263	6.29093	5.07401	6.3944	4.55299	5.45726	6.87652	4.88382	4.52574	5.51831	7.6895	7.60597	6.99185	6.8282	7.17917	6.60095	7.2138	7.21979	9.55809	4.6	6.34825	3.46871	4.72467	5.99503	8.84414	3.22797
AARS	9.9663	9.04879	8.68032	10.7717	10.4546	8.88774	10.0378	9.79654	6.9888	9.35706	9.88094	9.62547	8.46849	9.61987	8.46524	9.43819	10.2516	9.61343	9.483	9.28985	9.60576	10.1672	9.34711	9.4225	7.78707	9.79553	9.62329	7.78699	11.7619	9.10032	10.9155	8.68374
AASDHPPT	9.30326	8.61356	6.00898	8.1978	8.72894	8.19134	8.52986	8.9798	7.1844	9.12799	8.4675	9.10355	7.51796	8.59746	8.90182	6.84101	9.14065	8.34324	8.86791	7.55576	9.46096	8.72148	7.94446	9.05152	9.14356	8.32455	8.47804	9.06422	8.09148	5.22284	8.62661	8.44173
AASS	8.60834	8.06198	8.37716	7.48489	7.21056	9.36199	7.54342	7.54866	7.18043	8.19683	8.1938	9.61925	7.58291	9.51426	7.87521	8.89332	5.89137	7.74056	8.3091	5.00163	5.99032	8.20055	8.85251	7.62573	6.8503	6.3869	9.45747	7.73942	5.90408	8.43445	6.21072	6.55389
AATF	7.50138	9.0671	9.63591	10.8275	8.67841	9.94009	9.09362	9.80527	5.84872	9.76304	9.31882	5.68343	8.93065	8.24049	8.56889	8.96343	9.49398	9.3323	9.60825	10.6557	9.0989	8.76703	8.8259	9.27852	7.15143	9.03026	8.17312	8.18287	9.49754	8.01678	9.61177	8.35552
AATK	8.54641	8.02428	8.77673	8.70315	7.73686	10.017	7.71391	5.91906	9.84327	9.11386	8.65568	9.9864	9.08448	10.9857	7.05272	9.43339	8.89431	7.99193	7.66803	7.67279	7.90088	7.11321	7.60267	7.13789	8.68076	8.78134	10.0376	7.27437	8.03325	8.80406	9.70316	7.35405
ABAT	8.56863	9.31416	10.0914	7.53589	5.58641	8.47113	8.47168	7.42687	6.88371	7.46088	7.74203	6.13093	7.60826	11.2649	8.88072	9.36952	7.96663	8.89197	10.0031	7.50118	7.53489	7.73389	8.65925	7.38326	7.89764	7.11444	7.94425	6.18517	8.34649	10.1389	9.6288	7.09599
ABCA1	8.97616	7.86814	8.56752	8.23373	7.61256	8.04736	7.47989	8.54078	8.73093	8.19376	8.41196	8.52327	7.74308	6.98368	7.2682	8.06261	8.60959	8.03247	7.6394	7.15351	7.87629	8.18814	9.17658	8.76863	8.43687	7.9153	9.61181	6.14561	8.11907	7.63475	8.10228	7.64001
ABCA11P	9.00983	7.24132	8.52072	7.8069	7.13065	9.87475	3.0068	7.21344	8.59083	7.17923	3.81771	7.10612	6.4173	3.64765	8.09697	7.64382	9.40801	7.33244	7.34569	6.71334	6.44431	7.5123	5.8892	7.77131	10.13	7.21839	8.10097	3.5861	6.06779	7.39703	8.75108	2.47239
ABCA12	6.6743	6.53675	6.25079	7.96517	7.53766	7.80967	7.01705	7.69558	9.18134	8.47743	9.25076	9.16369	7.37905	4.22066	2.56342	8.27855	7.12757	5.95954	6.4624	9.42424	7.58442	7.25997	9.15174	7.56183	4.93746	4.65476	7.43447	9.38596	8.45132	1.63727	7.63172	7.00046
ABCA2	8.1266	8.30451	8.79879	7.84288	6.0871	8.69157	7.94401	7.2259	9.0178	7.40285	8.28943	9.73916	7.14523	9.36603	7.26948	8.67007	7.813	8.59965	8.24962	7.59142	6.86546	5.75206	9.09169	7.20936	9.07496	7.98745	8.61039	7.85682	7.4565	9.20001	9.68239	6.60278
ABCA3	10.2103	8.75803	9.29524	8.85228	8.62293	10.2254	8.78914	7.15694	9.6625	8.73357	8.51382	10.0868	8.91543	10.1993	9.89214	8.64446	8.35445	8.53724	8.01334	8.55713	7.80984	7.70456	7.932	7.65469	8.75729	7.45051	10.0341	8.9953	8.54154	9.34779	9.51304	8.21977
ABCA4	3.38122	3.07247	7.95065	4.62687	2.65249	5.20529	3.44764	7.32933	4.13807	2.97353	6.52699	3.88863	6.25631	8.02042	3.12731	4.76749	3.10205	3.56186	6.15999	7.23048	1.57359	7.47353	7.38893	3.55861	9.4423	4.24906	3.95494	4.66685	3.39376	6.13099	4.52811	7.0176
ABCA5	4.13875	5.64664	9.3705	6.7109	7.61686	8.53164	7.38563	6.8721	4.14982	2.82118	4.54641	9.62093	3.60958	9.66163	7.08211	5.23578	7.72397	8.03313	8.91266	7.00538	5.96848	6.69257	7.18317	6.28903	7.3813	7.1936	7.79742	7.21502	3.29403	7.93688	9.3364	4.27805
ABCA6	9.34223	8.20979	6.88325	7.76694	7.05339	8.92307	7.61595	8.78909	8.23949	7.79019	6.85504	9.72923	6.62935	8.66058	2.93933	7.9333	3.24888	6.46619	2.00286	6.63697	5.40643	8.25171	6.6361	7.39207	10.6309	4.73187	7.98468	8.79309	7.16344	7.0611	6.45812	1.8851
ABCA7	9.02652	9.22539	9.25613	9.06239	7.62923	9.71783	7.9931	8.40069	9.60461	8.35042	7.84852	8.7824	5.13824	10.4745	9.10061	9.77035	9.70819	8.24121	7.71821	8.77545	7.72035	7.76878	7.2091	7.76636	9.86524	8.95648	7.60787	6.74878	6.06887	9.32962	9.41859	8.1709
ABCA8	11.5951	9.01937	9.57769	7.72981	7.69497	7.97807	7.04297	7.97041	10.2225	9.3791	9.71477	9.74977	4.00803	5.25729	7.9053	9.48266	7.24184	5.92936	7.14334	5.55	5.92744	7.51314	9.23396	6.1353	5.76917	2.39292	9.46896	5.87121	3.61324	6.23339	4.20371	8.21412
ABCB1	8.70998	3.56233	6.82932	6.24192	5.94415	8.45603	6.20149	1.94127	8.00273	7.50258	7.25893	3.99998	4.48513	3.88393	7.73585	9.55307	6.52611	7.45537	6.65367	6.2372	5.53439	5.80676	7.15778	6.95769	4.91679	8.10969	3.66319	8.33909	7.10044	6.20926	8.03189	1.90411
ABCB11	3.7806	3.82455	5.76251	5.03123	4.645	7.81869	3.21864	2.19572	6.24721	5.71574	6.2134	6.12163	6.18344	7.26454	6.83592	7.74186	3.82796	5.84404	3.92277	5.73469	5.5047	5.22217	3.78191	4.77741	10.2043	7.35473	6.4056	6.1224	2.76806	5.32451	8.72474	5.69294
ABCB4	7.08425	6.62085	5.42518	2.21029	3.17031	8.86843	4.07419	2.22076	3.85823	6.5449	4.26524	4.77705	5.01149	4.47888	4.40348	7.00779	6.79371	2.38163	5.84511	5.58965	1.61783	6.34172	5.12204	8.3162	6.18622	2.44677	4.67115	5.54354	2.8183	7.33946	4.66686	7.27211
ABCB6	7.84975	6.6391	5.42609	8.10234	7.50193	8.59525	8.01182	7.32553	8.40275	7.25431	6.06921	8.59858	5.6036	7.13732	4.51823	6.6127	7.6381	7.56374	5.43983	6.65832	6.58363	7.20171	6.75974	7.20484	10.5051	6.14453	9.39757	6.52896	6.82735	6.97852	6.73914	7.37535
ABCB7	7.97906	10.1047	8.95345	9.51552	9.65257	4.22521	6.62814	9.26927	5.11548	3.5962	8.45319	9.98594	8.96298	4.40219	6.96617	4.21699	7.12741	9.22299	10.2953	9.33682	10.3199	8.03149	8.64213	9.91341	6.36585	3.39627	7.55487	3.66901	4.57002	7.95364	8.85087	8.6607
ABCB8	5.12361	4.29791	3.65903	2.99478	2.76144	6.77657	4.40513	3.93763	4.77277	5.22801	3.6453	5.19827	4.0083	5.371	3.97738	5.52741	5.58622	2.94448	3.28394	3.11806	2.75507	3.7183	2.61132	3.13421	5.51347	3.97916	5.43968	5.80864	4.42615	4.91642	5.56227	3.34914
ABCB9	6.60473	5.6728	8.00829	5.90948	4.6438	8.92816	6.79083	5.49397	7.6492	6.43616	6.48012	6.59544	5.25488	8.16604	6.13069	8.25934	9.35402	6.56851	7.68735	5.75874	5.11052	4.63273	5.77407	6.72212	8.50129	5.56296	7.22362	8.51098	6.44675	7.00789	8.55715	7.22564
ABCC1	9.31204	8.51772	10.0243	8.85861	8.90233	10.0557	9.01737	9.31163	8.72559	8.90389	10.3429	9.90082	10.1196	6.56334	8.45627	10.1987	9.50623	8.81738	8.25005	8.99787	9.38291	9.49168	10.1848	9.46205	8.21995	10.1368	4.80325	9.46889	8.74757	9.33099	9.31226	9.2702
ABCC10	9.03837	10.2226	8.52576	9.25773	10.0231	8.76163	9.2664	9.72896	10.4683	9.00022	9.8354	8.81053	5.84437	8.4527	9.64453	10.3923	9.76206	9.80072	8.91551	9.48831	9.98917	10.4865	9.67325	10.0837	12.5566	8.35914	10.6687	9.93122	8.2313	10.0434	10.4477	10.3138
ABCC2	8.66484	7.09964	6.24183	5.84381	7.31267	8.08473	4.69406	6.93978	8.75796	7.09035	7.29476	9.3559	8.51736	4.16157	6.77458	4.97812	4.24965	6.01081	6.03206	4.67416	3.50223	4.83566	7.40086	7.67552	9.74172	5.74396	5.23825	5.39595	8.23932	4.493	7.7555	7.06969
ABCC3	7.21542	6.22046	9.47372	9.86302	8.18533	7.79221	11.9251	7.2611	7.47651	10.7441	7.37867	9.46952	7.82655	4.99453	6.44873	9.36049	10.2709	8.50592	8.5592	9.3268	8.1327	8.73946	12.1191	8.50402	10.2477	11.4985	7.15647	8.4452	7.59458	6.7474	7.71624	12.4438
ABCC4	7.38349	4.9442	2.39067	8.88209	7.84451	4.39149	8.8662	5.56066	9.36129	8.59708	6.3764	6.49842	4.43088	8.53891	5.24309	5.0894	10.192	6.86052	2.39414	3.21342	6.33123	7.65406	7.61436	7.60803	6.44196	6.38623	7.51768	6.96797	5.73046	3.51065	5.78602	9.30993
ABCC5	9.59343	10.6213	9.79605	9.97022	8.57472	10.4187	8.98863	10.8399	9.57746	7.89906	10.3495	11.0328	9.58652	10.3603	9.62637	9.74382	10.0889	13.2762	9.68342	11.0294	9.08939	9.72605	11.3002	10.6473	5.63998	10.4949	10.8564	9.7058	9.35139	10.1835	10.9032	8.73783
ABCC8	5.891	8.98901	5.57329	3.92974	4.44242	7.1153	3.26287	4.09552	6.41556	4.97745	5.57711	4.99355	5.09787	5.07325	5.82842	6.11984	3.87489	8.00307	3.35927	4.26557	3.2274	4.04011	4.02889	4.44051	7.30574	5.81806	8.42733	5.79538	5.87494	5.72352	5.85687	3.35134
ABCC9	6.30648	4.66741	5.59634	3.7582	5.59104	6.60431	6.74603	5.10795	5.66109	6.16632	5.50434	8.06502	8.40198	6.84474	5.34406	5.16927	6.13036	5.09921	4.18783	5.20227	4.78578	5.40034	6.29269	5.06255	7.75098	6.0891	5.36215	6.41574	7.46739	4.79125	7.99843	5.44918
ABCD1	8.79912	6.94308	7.50704	8.75591	7.25212	10.6204	8.04959	9.96505	9.18742	5.80121	7.42375	8.30476	6.93323	8.99605	8.43122	7.57035	8.67936	7.64503	7.55357	7.86215	7.03239	5.97293	8.32992	7.68063	9.5219	8.071	9.59145	8.93541	7.47813	5.59455	8.87195	6.44808
ABCD2	7.26294	0.937108	7.62579	4.01212	2.29358	8.57535	5.95809	5.7911	7.84213	3.13331	2.09702	7.21043	6.85777	8.68863	6.59695	2.67668	6.91389	5.33156	5.00073	5.89542	4.26088	5.71633	6.90828	6.56261	5.10836	6.16252	4.14045	4.72385	5.59782	2.69266	2.15235	5.64722
ABCD3	9.43989	10.9284	10.2064	10.6037	9.60311	9.38928	10.2727	10.0822	10.2075	10.0524	10.2608	7.95579	10.7506	10.9494	12.6424	9.98754	10.5223	10.3745	11.2556	11.5675	9.91958	10.4792	9.84294	10.5813	10.1535	10.0624	8.55213	9.70566	11.0829	10.9071	12.5946	10.2454
ABCD4	6.6995	5.01443	6.59858	6.02157	5.34043	8.87092	5.88513	5.99274	5.88517	4.77311	5.78551	7.29907	7.2616	8.41133	6.13428	8.24062	5.96772	5.51622	5.60607	4.34092	5.92153	6.16041	6.56468	7.47495	9.90598	6.2917	7.57265	8.20095	5.05161	7.06878	6.10617	6.0249
ABCE1	9.35808	10.005	8.44374	10.6131	10.3852	7.24072	10.7054	10.6364	9.11696	11.81	10.5388	8.51098	11.4012	9.88033	10.7945	10.778	10.7121	10.3623	10.3351	10.6876	10.6491	10.8881	10.8077	10.9967	10.4093	11.4355	8.60062	11.2042	10.1587	10.4456	8.04731	11.7123
ABCF1	8.84185	9.61226	9.77634	9.02717	9.67314	5.94215	8.70787	9.78524	7.7768	6.983	10.3008	7.66267	9.67711	8.47738	7.81367	8.45513	8.94179	9.02149	8.83274	7.0474	10.6609	9.67308	8.73819	9.43307	7.92626	9.17052	8.73674	8.43872	5.98975	9.86531	8.78762	8.99251
ABCF2	8.19211	7.26283	7.24809	7.88469	8.17365	8.46361	7.58132	7.43561	8.45279	7.55689	8.53247	7.50571	7.37391	8.10494	7.36461	7.72977	8.29084	8.16576	7.98435	7.9665	8.33506	8.16358	8.14127	8.15731	8.91195	8.18045	7.87743	8.34345	6.94492	8.5745	8.89249	7.50336
ABCF3	9.2068	7.76232	8.37641	5.79849	7.41438	7.55356	7.37989	7.54709	9.47903	9.22785	8.556	6.82139	8.78433	7.06553	6.81536	8.09243	7.47303	8.02325	5.80681	7.24725	7.23111	7.85717	7.75368	8.15058	5.35851	8.77428	7.13129	5.97987	7.59104	8.26129	7.18661	7.6374
ABCG1	4.18968	7.33507	7.55505	7.37006	6.92565	8.91858	6.7398	6.66818	7.26826	9.25214	5.20857	9.20945	7.16096	9.55179	7.11484	7.9302	9.38056	8.23561	8.62909	5.60815	7.01145	7.7075	7.94626	7.31319	8.48743	9.12754	9.24087	7.4746	7.59736	8.47253	8.06887	8.17069
ABCG2	7.45195	7.06468	8.13881	7.05285	6.42399	6.93124	6.41756	6.49538	7.26787	7.90237	7.57355	8.07655	7.29455	7.61646	7.87718	3.93422	7.83476	7.45958	5.6733	5.26242	6.2133	3.00517	7.19491	7.70388	9.03598	7.62342	7.91228	7.48085	6.16306	7.59991	8.60628	7.56493
ABCG4	7.62892	4.99379	8.0411	6.97548	5.01258	9.91992	8.0659	3.70138	9.06025	8.0501	6.97491	5.60092	4.44049	7.90294	7.23968	8.11961	6.11704	4.67878	2.89788	4.58868	5.53803	5.91604	6.86887	6.15113	10.5718	7.59482	9.42471	6.73657	7.17527	3.53146	6.92796	6.69968
ABCG5	8.06226	3.47082	2.98698	3.66191	2.15492	4.05468	2.64808	2.02999	5.37437	6.18141	3.29224	5.09517	2.50316	8.63137	3.15573	3.57996	4.66608	3.79163	2.32761	3.38178	1.32992	2.80413	4.88127	1.30572	5.73702	2.53613	3.17971	6.89917	5.12329	3.62379	6.75409	4.08968
ABHD10	9.94874	9.0299	9.52091	8.78994	9.0267	9.68598	9.97509	9.05573	10.8888	9.35973	9.61024	9.02223	7.34717	8.11343	10.653	8.87675	9.6047	10.048	9.42877	9.95319	9.16626	9.6433	9.00878	8.93629	9.4747	9.80606	7.96424	6.50602	10.6477	10.0919	7.69619	8.2941
ABHD11	10.2134	9.846	10.6331	10.4374	10.3236	10.2366	11.1566	9.18338	11.8261	10.7112	10.4192	11.3503	9.67092	12.1074	10.7485	10.9925	10.8928	9.30944	9.20127	9.63648	8.93469	8.27123	9.61329	9.73276	11.4917	12.342	11.1182	9.76728	10.3158	10.9707	10.7446	9.0021
ABHD17A	9.31735	8.55839	8.87692	8.52152	8.2458	10.9107	4.27094	8.9102	9.21917	9.56059	8.51491	9.39191	7.75578	9.04495	6.18514	10.2134	7.93217	7.77801	6.69962	7.77027	6.99291	8.10663	7.40693	8.07936	6.96357	8.86956	8.78081	7.60325	7.77158	8.67766	7.02162	8.49748
ABHD17B	3.09542	7.9809	7.39449	8.7599	6.95164	7.42019	8.86275	7.08923	5.52153	6.57831	6.96571	7.97878	6.86418	8.03318	4.68788	8.84148	8.51378	7.71576	7.57347	8.30495	7.98398	7.02366	8.01591	7.84654	10.7158	7.8771	8.16963	7.92983	7.69499	7.33093	8.83149	8.48808
ABHD2	8.13229	10.7382	10.9154	8.18196	8.47009	7.84944	5.32915	7.47843	7.79023	5.6405	7.79437	8.49391	8.94569	10.3543	9.54899	8.25462	8.28777	9.88501	10.6981	8.34036	8.3344	8.62006	8.46725	8.95241	8.68345	7.35435	8.34821	7.48755	6.92197	9.02594	8.80252	7.36377
ABHD3	7.18467	7.65383	8.92428	8.54755	10.5127	7.28514	7.82947	7.67358	7.01621	7.72529	9.37647	8.03158	10.526	7.69885	10.7295	9.07805	8.26956	7.29847	10.2242	11.2246	9.18788	7.74685	7.97725	8.24508	9.4023	9.83516	7.3918	8.88511	9.73232	8.20573	4.90946	9.05126
ABHD4	8.99741	8.3614	9.51339	9.36279	7.61865	5.9866	7.93655	8.55424	9.997	8.12532	9.38882	9.29717	8.98313	9.16923	8.13254	8.20285	8.46209	8.02213	8.88004	8.22891	8.15627	7.03132	7.83587	7.58353	5.777	6.96485	8.82599	9.36476	8.87954	8.48764	9.68703	6.59445
ABHD5	5.31092	8.29345	9.24997	8.66733	8.23496	8.89278	7.77935	8.22322	8.24226	7.11127	7.98575	7.93921	8.0444	7.58547	7.31972	7.79925	8.86384	8.76812	8.98532	9.70751	8.60178	8.2916	7.68353	8.74848	8.3853	5.7609	7.77626	7.69258	6.16936	8.89399	7.35152	9.1126
ABHD6	6.51639	6.89448	6.97562	6.21932	5.81641	7.42817	6.20002	6.87797	8.38321	6.9403	7.16256	7.91034	5.9338	7.24107	6.98357	7.60937	5.93074	6.78201	7.37067	6.92018	5.72016	6.54708	7.76767	6.55596	7.23016	7.83249	7.8421	6.85544	8.26107	7.70587	7.43116	7.14625
ABHD8	5.31788	3.46901	3.63575	5.16673	6.40037	10.6301	6.93407	6.73094	5.38151	4.51177	5.88936	5.38511	5.6692	8.65709	4.22036	6.09692	4.63659	5.36938	6.00333	3.9015	5.19838	4.75795	6.195	3.77544	7.28757	3.2388	8.59378	5.72282	5.78246	4.95042	10.2722	4.73788
ABI1	8.32193	8.92156	9.69444	8.68544	10.8392	8.80965	10.2286	9.20735	9.04364	8.99449	10.0641	7.406	10.5563	9.37472	8.00479	9.38435	8.37854	8.8836	9.41769	9.15821	8.94559	10.2077	9.65491	9.46395	10.2742	8.98559	8.38913	7.36734	7.98241	8.67487	6.6599	9.93695
ABI2	6.97311	8.30349	6.11061	7.3902	7.60314	9.28047	8.00263	6.11188	7.04976	6.55823	8.0953	5.77777	6.45331	7.74245	6.48177	5.1635	7.98524	7.85137	7.33564	6.50804	6.83727	7.23362	8.02515	8.05583	6.13652	7.40224	7.53474	6.56989	5.90694	8.5274	8.67329	7.23366
ABI3BP	8.05192	6.32913	4.42236	6.69405	0.23927	7.33926	6.70275	6.78384	8.28109	3.46335	1.7047	7.63667	4.30672	6.68134	6.58999	8.28472	6.90028	4.66267	6.79068	5.29739	5.36319	6.29859	4.37753	5.88716	9.57874	7.28225	4.27122	5.97057	5.78082	5.7081	5.87616	6.08355
ABL1	9.00081	7.9775	8.64681	9.99239	7.49748	8.20233	8.22911	9.42015	7.4301	8.38119	8.88209	9.95727	8.26865	10.0514	9.48402	11.4732	8.90261	8.74042	7.81091	9.70546	8.54031	8.26565	10.0348	9.34465	8.32751	7.25607	10.1075	9.10406	3.71023	9.16638	8.00053	8.65545
ABL2	10.4635	9.38891	9.70543	9.40897	8.84056	9.88648	9.20839	9.13386	8.96372	8.6237	8.54913	10.5058	8.94032	10.4581	9.81192	10.6199	9.49508	8.83514	8.0532	9.00007	9.04962	8.91673	8.92892	8.76577	9.5265	8.33195	10.2319	9.16203	7.90309	9.4836	5.50184	8.50134
ABLIM1	9.92264	8.59276	9.15284	8.56186	9.24693	8.00983	10.2165	9.05484	10.7783	9.43089	10.4996	9.00069	8.53693	9.28068	8.98588	9.73291	9.78137	8.63458	8.97555	8.10556	8.17103	8.84574	9.06302	8.73269	8.5917	9.7301	9.93994	10.5805	8.98051	8.96046	9.63129	9.10476
ABLIM3	9.46317	10.1989	9.59805	7.98073	8.21861	8.91794	7.47926	6.72155	6.00038	5.92452	9.8001	8.82233	9.67202	6.32109	10.3162	9.66548	7.82662	10.7224	10.1086	8.35344	8.19899	8.47176	7.84152	5.57489	7.47324	7.28978	6.32846	8.55001	12.1713	12.2028	11.5387	7.15204
ABO	9.49754	8.75935	9.67248	8.58588	9.92584	11.0075	8.96742	8.28405	9.85568	9.65806	9.6288	10.9588	9.46218	9.55741	9.5014	9.68238	9.48512	7.54416	9.14151	9.47226	8.12091	8.88914	7.84366	9.18193	10.5547	9.04734	10.5952	8.84869	9.16013	8.96052	9.63701	8.05191
ABR	8.31353	8.95023	8.90282	8.94415	7.98839	8.38017	7.45756	7.62807	10.1746	9.17431	8.3209	9.7061	7.55029	8.17198	8.61186	9.94389	8.85916	8.80935	8.50161	8.54476	8.51429	8.35093	8.78295	8.74135	6.57997	7.29684	9.71638	7.91773	6.57871	9.32464	8.68586	8.46624
ABT1	5.34726	7.11225	8.18625	7.53974	3.91715	8.77153	4.8716	7.71512	8.38369	6.95133	4.90499	5.49126	4.44217	7.12749	5.71566	7.93547	8.3761	6.34295	3.89524	8.49757	6.9917	7.45849	7.11971	7.58586	6.47468	5.14624	5.02609	8.03137	4.07614	4.59735	6.77233	7.2913
ABTB2	7.6573	7.43552	8.94327	7.65561	7.54745	10.4947	8.12412	7.73235	7.17303	7.62084	7.81913	7.75054	7.64028	8.9713	8.6528	7.14444	8.6516	7.24648	7.51426	9.26315	4.44358	8.00876	7.91323	6.6653	9.04788	8.81114	9.0909	7.60171	3.96664	9.01502	10.3674	3.90123
AC003989.4	6.21986	7.21478	5.70073	6.22515	6.59893	8.42214	3.69108	7.68226	6.99781	7.4014	4.53281	4.74884	4.50847	6.23082	7.76971	9.5052	4.40967	7.25845	4.14877	6.38724	7.56789	6.48882	6.97015	6.5362	5.92193	4.71893	4.51446	5.46061	5.7581	4.33634	4.6046	7.03041
AC004692.5	8.58246	5.43844	3.71425	5.81276	6.74416	3.99548	5.32199	7.02948	8.15065	7.40971	8.27404	8.49055	7.50012	8.8051	8.23069	9.31289	6.81614	6.67348	6.12913	6.2747	7.82967	6.90914	6.85913	2.30198	11.0847	7.05698	5.04093	8.1265	7.66538	6.98791	9.79576	7.18949
AC004941.5	10.3872	9.84456	10.7571	11.1072	10.6533	9.01704	10.3784	10.6104	11.7237	11.3661	11.0498	10.6805	11.3322	11.1887	11.6443	10.3989	10.0797	10.7992	11.2316	11.1198	10.1557	9.96545	9.61368	10.796	7.709	10.7373	10.466	11.0252	10.8094	10.2087	9.58755	10.0832
AC005838.2	6.29623	3.85888	6.78748	7.4515	6.73196	9.46183	2.51221	6.72246	5.22811	8.58131	2.34495	8.06451	4.74479	4.1051	7.08654	7.89012	7.87368	6.06569	5.6283	7.81012	6.31407	8.51386	6.91333	7.09734	8.50112	7.71771	4.13416	8.54973	4.85113	5.75064	5.79722	6.18053
AC007292.3	8.21519	9.81713	8.72034	8.22211	8.58171	11.3922	8.58864	7.89936	8.16915	8.74426	8.39023	9.48573	8.43666	7.38822	5.15681	9.39112	8.88667	8.02052	8.57432	8.49249	8.83209	7.83531	8.20812	8.81664	6.19755	8.10994	9.07142	8.92952	6.46173	8.46148	9.24988	9.2388
AC007389.3	6.00609	4.53691	4.78184	4.49048	6.03086	10.9212	8.09973	7.22079	7.92083	3.96237	7.58403	5.27029	6.32606	8.39885	7.99451	8.12614	7.58681	5.8468	4.58531	5.54081	4.04825	5.86156	6.14552	6.70134	7.66191	4.94336	5.05649	4.5654	8.01327	5.58196	6.26502	5.55372
AC012065.7	7.35368	8.8512	4.86808	2.17369	6.80567	8.02904	8.52067	2.78155	5.81957	7.45595	6.52716	8.31064	5.24652	8.45298	5.99942	9.94497	9.90091	6.48845	7.62049	7.04072	6.45647	7.3133	7.54177	6.0902	9.31722	7.46424	6.03175	5.43586	5.97747	6.63644	8.44311	5.66384
AC068039.4	7.23408	8.80645	7.34609	6.49218	3.45723	7.59074	7.50566	6.94389	8.96488	6.14372	5.95765	8.6095	7.40002	7.90777	8.53643	7.52639	8.72741	7.59262	7.33679	7.82317	6.75567	8.50176	6.83499	6.75617	6.27594	7.55597	6.74705	4.30547	6.14453	7.32579	8.95536	6.06007
AC074212.6	5.80176	4.88693	5.23546	5.65747	4.88325	5.16025	5.45625	5.45248	5.76618	5.59247	4.69075	4.58586	5.02115	9.15704	4.64527	4.84699	7.56021	6.87341	6.34942	5.92198	4.01316	6.70716	4.04116	6.43305	7.17649	5.12656	6.19783	6.06608	4.15431	6.20271	6.83754	6.98745
AC084219.3	6.22031	7.39053	5.70236	6.09973	6.58702	7.48194	4.6446	5.18364	7.60478	4.16194	7.25565	8.96213	5.59141	6.36751	5.50084	3.55837	6.06395	6.70254	5.03837	4.61763	3.04682	6.79959	6.7964	3.27096	9.46078	7.37269	4.61477	5.51657	4.54115	4.94745	6.21001	4.50682
ACAA1	10.5199	10.0048	9.95255	9.58066	8.55483	10.334	9.81759	9.93422	9.85099	10.4801	9.78258	11.1435	8.74184	9.87066	10.6224	10.8211	10.1642	9.94341	9.23473	10.5542	8.91867	9.3075	9.18543	9.56482	10.9338	9.20099	10.9654	9.70125	9.48151	10.6116	10.369	9.43323
ACAA2	7.93171	5.82349	6.73973	7.59618	8.48818	8.275	7.17452	6.73745	6.74147	8.13633	7.33266	5.92492	6.72021	6.07183	4.61103	7.20704	8.31918	7.15364	6.17291	5.03606	7.11181	6.20494	7.46421	7.381	6.90483	8.87621	5.72752	5.40394	4.07169	6.36254	7.38266	7.01713
ACACA	8.80598	9.75023	9.81771	10.6443	9.43688	7.85226	9.85475	11.0289	8.56325	8.58206	10.022	9.95272	6.71374	7.63998	7.58908	10.5523	9.36908	9.45072	10.3172	10.9898	9.58587	9.6272	10.3674	9.99086	10.0011	10.1954	9.17667	8.51565	8.07655	10.2021	11.2973	10.3028
ACACB	9.86052	10.3991	10.3834	8.376	8.55487	6.88893	9.14486	7.56683	8.34732	8.59508	8.37735	10.9553	7.6673	9.97319	10.5759	10.222	8.81361	8.98474	9.59669	7.5623	8.32643	8.86471	7.92021	8.18818	7.17721	7.15459	7.46158	4.87406	6.49569	8.69892	10.7869	8.09202
ACAD10	8.38741	8.95408	8.14531	7.33196	5.2768	8.45401	8.73802	7.55349	6.75887	7.09189	7.45949	10.0933	8.80176	6.37169	8.8433	9.18049	9.2528	8.33953	8.11533	7.80311	7.47355	8.4201	8.55822	8.58271	8.46904	7.5886	7.91413	9.16514	8.61744	8.37354	7.21835	7.95142
ACAD8	6.854	8.30541	8.9888	8.47959	1.4	9.12842	4.85906	7.35037	7.25888	7.50792	9.72597	6.57337	3.31097	5.31129	3.8777	8.91925	8.88309	7.99657	7.87382	8.54127	7.44482	7.46643	6.73406	8.92158	7.20947	2.85722	8.64697	8.34437	2.35456	6.72785	3.89115	6.67119
ACADL	2.48275	4.99999	4.49015	3.55685	7.0638	6.37095	5.17156	3.24597	6.24695	7.57467	5.05388	8.97464	6.2507	6.76314	4.80874	2.24772	3.4957	1.07212	3.467	1.97308	5.85877	4.21161	8.27107	4.60998	8.75039	5.31516	5.35718	3.62123	4.52704	7.22813	5.88589	4.38578
ACADM	8.50976	10.7598	8.33101	9.10693	9.05792	7.84792	10.7433	8.73777	9.13803	9.3841	11.2299	8.69503	9.70504	9.27867	7.63481	8.55884	9.56882	8.771	9.3942	9.15598	9.33285	11.5036	7.01146	9.37019	5.35458	10.0435	9.63299	10.0147	10.9108	9.26536	8.78883	10.6214
ACADS	8.76749	8.57871	8.49448	5.39622	6.54119	7.71111	5.60719	5.93608	8.8314	5.4899	7.48407	9.12806	8.7965	6.24712	9.15425	9.10766	8.24578	8.07484	7.66674	7.70252	7.16578	5.93404	6.99672	6.92544	8.46295	7.92114	8.96018	6.6625	4.92846	8.00045	8.20611	7.65767
ACADSB	4.1214	7.44898	7.75937	4.28468	5.62696	8.3113	6.44217	7.54735	2.59813	4.94493	8.15206	8.11702	7.49048	4.99226	8.83253	3.53715	4.72313	8.03379	8.28422	7.17385	2.34228	4.71968	5.49028	7.58527	7.89169	4.98528	7.9191	8.36959	4.68066	6.63681	5.59515	2.01629
ACADVL	10.073	10.2893	9.98245	10.0808	9.61011	8.58395	9.78992	9.78731	9.43573	9.27674	9.72686	11.0082	8.80639	10.3205	8.82771	10.984	10.2044	9.21546	10.2645	9.451	9.63421	9.68746	10.0022	9.00558	11.0977	9.77867	10.0281	9.89822	8.70493	10.6518	10.2211	9.86156
ACAN	8.03263	6.70213	4.58787	5.29203	5.37227	8.20761	4.84494	6.66783	7.33959	5.65109	6.3115	6.90866	6.69302	5.78376	5.35571	7.93711	6.88285	4.71402	5.92823	6.31726	7.27517	6.0891	6.19898	6.02084	6.35635	6.10615	8.49739	7.69813	6.15774	5.04217	7.21028	5.0481
ACAP1	6.83861	5.33304	6.37794	6.47482	3.53482	7.68668	5.4261	5.17525	7.1381	6.40301	4.96971	7.22229	5.48976	7.23268	5.64202	7.28369	7.52402	5.2563	5.4153	4.79963	5.675	6.22597	5.36775	4.26174	10.0304	5.26079	6.59818	6.89084	4.39102	7.04644	6.39901	4.64352
ACAP2	8.3803	8.69342	7.67836	8.50858	7.57204	5.5394	5.83879	8.01285	8.10108	7.11416	9.20727	8.99257	11.3527	9.82142	9.59645	9.03655	8.01281	8.91139	8.7565	8.96175	8.76026	8.71586	8.14144	8.80457	8.24791	8.07334	9.1177	6.3534	11.2763	8.64193	8.55583	8.37851
ACAT1	8.78159	9.63248	8.24828	7.61646	8.1822	8.48749	9.28369	9.15339	7.30474	7.72553	2.33543	3.92278	7.25621	7.74767	9.09944	7.82982	8.46795	10.1082	7.21915	6.58158	9.37482	7.87044	8.50333	8.08497	4.14964	6.2445	3.88519	7.15792	4.76901	8.15394	8.91009	8.34561
ACAT2	7.89017	6.95803	8.34053	9.04347	9.83753	8.9654	7.16715	8.4244	6.54114	6.67536	6.86027	9.88253	9.23094	6.88684	7.00597	8.20338	8.23684	8.01845	8.31768	9.54376	9.30587	8.12608	9.23089	8.8166	10.52	7.45249	9.5196	8.19705	8.63802	6.94677	8.90569	8.30183
ACBD3	9.08367	9.19244	10.1834	8.90965	9.78891	8.22024	8.22185	9.14934	9.20949	8.76168	8.42592	8.16911	9.54254	8.66199	8.28442	7.92904	8.66476	8.93639	10.0007	7.79399	9.43855	9.44765	9.45207	9.53186	10.3158	8.5135	8.45815	8.64901	8.57547	10.2116	8.00625	9.7284
ACBD4	6.08704	7.95796	6.50005	5.4755	6.01004	6.57014	7.89559	8.52488	9.016	5.67369	7.79652	6.64898	4.48022	9.6146	5.78918	9.35344	7.40694	8.46132	5.78858	5.81527	7.30908	4.44784	7.93813	4.57077	10.0518	5.50533	6.33306	6.90872	8.33688	7.6759	5.76988	6.84949
ACD	6.61944	7.72821	8.12172	6.58976	7.98058	5.65869	6.41127	7.81056	2.73247	8.4508	7.01656	5.8755	2.83762	4.86116	4.37265	6.67971	6.30771	9.2376	8.79648	7.6428	7.14282	7.05204	7.16434	7.22088	5.43843	9.25683	4.00118	3.35852	7.31849	7.00911	9.0171	7.89709
ACE	8.3009	8.85779	8.17691	7.53432	7.03962	6.26196	6.5601	9.01213	6.57925	8.20715	8.25024	8.59595	6.52461	8.64413	8.4773	7.54013	8.22242	9.28661	7.35528	3.72493	7.28651	6.62517	3.0908	7.9826	9.29804	8.14372	9.08439	9.16059	7.91213	8.22288	8.06222	5.3731
ACE2	4.02246	4.62957	5.07314	5.25465	3.01964	3.63192	7.10815	6.88585	7.03112	3.9424	7.15137	8.08197	3.12864	4.42556	5.9305	6.02475	4.60354	1.32632	2.37664	4.51538	3.18281	5.9465	8.48965	8.80379	8.34283	2.32127	5.00777	6.9656	3.0664	3.73876	3.9881	4.84711
ACHE	7.61547	5.74074	5.56354	6.57094	7.49663	8.34547	6.88652	6.27808	7.06128	6.98972	6.54438	6.16179	6.3286	8.00151	6.19729	7.14092	7.17653	3.87856	6.24204	6.06311	4.60049	7.15892	5.13842	5.1839	8.99919	6.5619	7.20695	7.82904	6.19194	6.66738	6.44634	6.21628
ACIN1	10.8652	10.4899	11.1099	10.1786	9.8209	10.9849	9.28308	10.5743	9.23853	9.1384	10.5399	10.4235	8.07444	8.33865	9.99062	8.89046	11.4725	10.4876	10.2504	9.53777	10.5723	11.4345	10.8178	9.83276	7.3184	9.69707	9.12891	12.4725	8.85579	10.2392	13.6003	9.60849
ACKR1	8.14715	6.16825	7.28007	7.33908	4.90486	8.6232	8.09223	4.64957	8.32903	6.61345	7.28979	4.84011	5.94674	4.2133	5.21958	5.92128	7.27195	3.47554	5.78256	6.81683	2.21834	5.29403	2.85257	5.28471	6.32867	8.1956	4.02197	4.17888	8.28727	6.22535	6.07164	6.1002
ACKR2	8.24376	2.59828	4.49553	3.94434	3.81819	5.81815	6.07873	2.74311	6.07923	3.55893	3.48285	6.69795	3.16757	4.01365	4.02307	3.21286	7.32185	3.90362	2.44584	5.63662	2.73743	7.29554	7.24333	6.32635	7.44974	2.408	3.87113	6.06353	3.35062	4.77801	4.91086	6.60053
ACKR3	7.43231	7.69962	5.52575	8.54901	7.00982	9.78284	8.88833	9.47278	6.23489	8.63715	8.29867	8.19651	7.80779	7.64407	8.48635	9.15501	6.42799	6.91876	7.92574	7.65674	6.66567	8.47031	8.71699	8.68238	7.81875	6.7854	6.48675	4.92032	7.37675	8.77562	9.88451	7.25708
ACKR4	7.56788	5.31397	7.42347	7.30373	7.28357	8.93124	8.18522	8.13868	8.54019	6.90717	7.50135	6.99661	8.90133	7.65299	4.97097	3.88823	6.67266	8.19437	6.55821	6.48059	7.15769	7.00836	6.61377	7.81022	9.53028	4.31605	2.99804	8.29594	6.81117	6.53298	8.43319	6.77638
ACLY	11.5616	11.6343	11.4413	10.6057	9.82916	10.3229	10.2421	11.4169	11.1635	12.2315	10.0648	10.0657	10.6434	11.4347	11.0958	10.4967	12.1573	11.8292	12.2462	10.7506	10.0793	10.9991	9.66039	10.9316	11.4907	12.2014	10.5986	9.76179	11.1606	12.0458	10.9862	11.755
ACN9	7.56193	6.16108	6.73265	8.14996	7.10275	6.95882	7.95251	7.41537	7.13304	7.24614	7.84563	5.47622	6.8889	7.71689	6.72426	7.48493	4.02698	4.67298	7.92753	8.07252	8.94631	9.55944	5.64215	8.14496	9.21991	3.97663	6.7952	7.33676	4.11151	7.62627	3.91594	7.94869
ACO1	9.02704	7.87589	9.82118	7.79177	8.30875	8.29733	9.13932	8.17642	7.82939	9.24705	6.57145	10.6775	8.63836	7.43738	8.05484	8.20532	7.44582	8.73887	9.43159	9.36476	8.62998	9.12435	9.07372	8.48392	9.17816	6.99358	9.3508	8.93784	8.53669	9.93811	9.74398	9.53888
ACO2	7.7127	7.05009	7.585	5.309	6.84879	5.3417	7.85486	7.37606	5.73431	6.31858	7.45567	8.55504	7.25986	5.71628	4.83973	5.01184	7.03598	6.10871	3.72527	6.60489	5.9016	5.00773	6.53712	6.10221	7.72103	5.25712	7.84527	6.15213	5.64168	7.5056	6.6828	5.51582
ACOT11	7.60569	7.04174	7.65262	7.87064	7.63797	10.1052	6.83585	6.21746	9.14101	8.49258	6.87157	8.8066	8.76159	7.92631	8.98083	8.08679	7.41298	6.68432	7.54864	7.25578	7.71227	6.38342	7.20196	5.52827	6.09302	8.3057	7.72312	8.21326	7.84487	8.03428	8.8235	7.08519
ACOT13	8.08297	7.95235	8.52802	9.37258	8.46586	7.5001	8.69449	8.5336	8.64443	8.29778	8.05391	8.60379	7.85836	9.13066	9.24791	9.46997	9.43179	7.92383	7.96971	9.77749	9.69134	8.98287	9.27166	9.10837	10.5705	7.89853	6.04595	9.2589	7.84128	8.10875	7.63067	8.26727
ACOT7	8.14936	8.32823	7.54562	7.48853	7.9126	7.69932	6.87019	7.64201	8.02896	8.99876	7.31223	8.53082	8.53801	7.1432	8.82076	7.31328	7.40206	8.31319	6.63553	8.10433	7.73332	5.90622	8.17792	6.45794	8.95734	7.99135	7.45013	7.15013	6.58214	8.54137	7.95398	7.89853
ACOT8	7.84701	4.12881	5.91762	6.51673	3.40759	8.915	7.72078	6.62393	9.44962	8.13914	4.14604	5.53486	7.18467	7.40743	5.6531	3.92824	5.88017	5.19417	5.18857	8.07139	7.2271	6.79417	6.30149	4.16796	10.0584	7.33558	7.81717	6.06132	6.80775	5.7051	4.74369	7.48631
ACOT9	9.25308	8.33748	9.26753	7.9368	8.93496	8.652	7.75545	7.72408	9.95777	8.97491	9.10498	8.16783	8.91632	7.83861	8.02905	10.0836	8.49655	7.97718	8.18936	9.33758	8.88262	8.27532	9.15657	9.0653	11.877	7.4003	9.75923	8.97127	8.64574	9.2789	8.81916	9.07573
ACOX1	5.48946	6.6348	5.84225	5.8291	5.50826	5.00754	7.42313	5.65336	6.26727	8.37879	6.11504	5.46841	6.12577	7.32743	5.91158	7.11227	6.18536	4.73871	5.56075	5.73075	6.19491	5.32114	5.75648	6.72194	7.56165	7.13443	7.06551	5.35228	6.79016	5.63211	6.645	7.09695
ACOX2	8.46077	8.29206	7.78974	6.45792	6.16651	9.07997	7.59532	9.51833	7.08345	9.72932	6.99978	9.76395	7.79481	8.39842	8.46515	8.31067	7.13846	7.71466	4.30694	7.20673	3.82702	6.05264	3.10561	7.44928	8.56166	8.15388	8.61572	7.6997	8.01412	6.96953	4.45485	6.41222
ACOX3	8.46206	8.47942	8.22928	8.69821	7.04607	7.5698	7.76386	9.13058	9.09471	8.15034	8.34867	8.8486	8.51312	9.83043	7.47057	8.57216	9.10601	8.61251	8.73067	7.59811	8.25879	6.92918	7.31111	9.83953	9.29995	6.05582	7.87927	7.68386	7.76289	10.1141	9.17367	8.93015
ACOXL	4.31474	5.05658	6.70903	4.60441	6.84988	6.52316	6.52622	4.17836	5.87794	7.55129	3.58006	6.48286	6.3868	5.59742	5.59056	5.47636	7.75883	2.82564	2.538	2.83601	3.9054	1.06669	0.771647	3.99631	10.9131	4.9862	4.15317	5.92969	4.10111	5.0927	5.08358	3.44478
ACP1	9.24995	8.67096	8.87137	9.9397	9.88223	8.80829	8.78796	9.83864	8.09042	9.79093	7.42843	7.68446	9.31791	9.10003	9.43801	7.28345	9.85565	9.36242	8.70576	9.84808	9.84932	8.91197	9.89428	10.0315	7.29758	8.27146	7.2463	7.62664	10.2638	9.83092	11.8557	9.66748
ACP2	8.5342	9.60328	8.08812	8.74225	8.32178	10.3081	6.38811	8.49511	8.51946	5.53202	7.63178	9.41067	8.89633	4.39185	9.12902	7.96632	9.28047	9.28455	8.21338	5.86449	8.11107	7.97268	7.00542	9.12173	9.47879	7.74152	8.86066	9.6171	6.44454	7.92332	9.02908	7.48381
ACP5	9.25961	9.15784	8.67997	7.35358	7.64137	9.77439	8.55547	6.7283	8.82265	5.11118	8.87079	11.4643	8.97963	5.86038	5.12555	6.24913	8.16898	9.14917	7.78991	8.66423	7.32331	8.03223	7.8676	7.84901	7.34794	7.37382	9.97711	5.34193	6.50421	8.13679	8.63256	8.03314
ACP6	6.7565	7.89538	9.13756	10.9805	6.92754	5.87778	8.57154	7.48881	8.12461	7.76996	7.82903	9.33385	9.80579	8.40759	6.29307	8.99144	10.9964	8.85528	8.92315	10.1921	10.6858	7.84813	9.0215	7.70136	7.13009	9.35768	7.84679	8.58815	1.17693	7.83439	8.04224	8.85992
ACPP	6.97171	2.62134	6.74237	1.87427	3.99468	6.9576	2.94424	5.95464	7.34977	4.45525	4.11428	4.694	3.05697	8.16266	9.79118	6.73414	6.75985	3.21366	5.31952	2.58875	5.33298	4.53577	5.38319	6.08201	5.1411	6.18997	4.88044	3.41078	2.08132	4.57946	9.66524	5.11715
ACR	3.0838	3.11395	5.24935	3.27526	6.6971	10.5933	4.27337	5.79469	7.61182	7.19067	6.66296	5.28468	2.89751	5.5946	6.71411	6.9309	6.7799	3.36667	5.89139	6.7787	5.09478	6.75579	5.10569	9.31549	6.79893	4.40724	4.53688	6.10907	6.53802	4.1481	8.26542	3.97855
ACRV1	8.43152	6.82706	6.90892	6.84642	6.69214	9.84433	5.92922	6.74977	8.58346	7.13741	6.91926	7.97424	6.97896	8.86084	7.20271	6.63581	7.36788	7.08918	5.49474	6.7681	7.36582	6.91843	5.93986	6.89072	7.3459	6.84942	7.47274	6.69799	6.32945	7.22669	8.91588	4.42815
ACSBG1	8.34984	5.71251	5.95491	6.9047	5.02248	9.49345	5.38451	6.28339	7.89068	6.87763	8.02604	5.48233	6.34443	7.11301	6.00672	9.15402	6.18977	6.86073	6.13798	7.06521	5.48776	5.27924	7.90811	6.92211	9.67656	8.76756	8.47191	7.52017	5.3718	6.47095	9.69915	3.84072
ACSBG2	7.34395	2.7787	3.80934	6.07985	2.58274	5.10846	5.53651	4.19835	8.10148	6.97398	6.57926	5.52067	8.08447	8.26457	3.52523	4.31665	7.33725	5.6308	5.79556	5.30322	6.93319	0.724742	5.66459	5.19641	3.66076	3.32324	7.64919	5.28937	6.46186	2.58026	8.6463	5.09809
ACSF2	10.6043	9.10027	8.8253	10.1988	8.10069	10.0306	10.0564	10.3967	9.49828	8.61611	9.21168	11.1023	8.20495	5.73	8.64455	9.16596	10.7436	7.33346	6.88565	9.81833	8.51402	8.01898	10.303	9.27854	8.86514	10.606	10.2111	8.16643	9.35384	8.16325	7.80784	11.4732
ACSL1	9.40036	8.21701	8.56173	8.94612	10.0264	8.13607	9.64603	10.7777	8.72159	9.64552	9.99312	10.5587	8.76967	6.48113	8.10451	8.66659	8.14081	9.63477	9.40302	8.94742	9.64307	10.1902	9.59666	10.3475	7.68653	7.86241	10.7589	10.063	8.70991	9.09433	9.81178	10.0339
ACSL3	7.13387	10.2387	9.64478	9.76916	9.05683	7.63676	9.33079	10.4678	8.84266	9.96021	9.63571	8.96019	9.605	10.1548	10.1161	8.93768	10.057	11.1637	10.9029	9.89663	8.52039	10.9073	9.90894	10.1095	10.0965	10.0118	10.2337	10.8425	9.05484	11.003	9.98013	9.05518
ACSL4	7.38972	6.73069	6.22651	5.99851	7.78536	6.63429	7.98542	6.15495	5.26202	9.33422	5.88832	8.65711	5.09415	8.06163	8.5025	7.60582	7.48523	6.26277	5.61177	6.86391	7.08608	6.98583	6.72632	7.44861	7.12113	8.12367	6.66829	6.72782	8.76364	3.10564	6.2813	6.49804
ACSL5	8.80876	7.22576	9.31899	9.36361	8.34211	6.47012	8.61142	7.41831	9.58903	8.06245	10.7255	10.3773	8.04573	6.31853	7.56629	9.49666	8.90076	8.18661	8.49887	7.20127	8.75855	8.01927	7.54599	7.5973	11.21	8.29033	10.6073	9.65466	8.45771	8.71116	6.25131	8.00493
ACSL6	7.22259	3.69084	4.73289	5.86698	4.85497	7.40281	7.1279	4.80509	6.82111	7.16036	5.66328	5.6337	3.82722	7.63339	5.10761	6.47416	6.20148	4.71571	4.35973	7.16008	3.26134	4.76374	6.68976	4.69975	7.27037	4.25481	6.9755	6.98678	7.50411	5.96687	8.29387	2.91032
ACSM1	3.25218	7.78687	7.48758	5.09952	5.63301	7.67476	8.21	5.78664	8.52873	4.22238	7.63863	9.86607	6.86784	7.48221	8.4947	7.53762	8.12299	6.07988	6.86509	7.96785	6.66253	5.42463	6.04842	5.14199	9.49	6.48587	4.51824	8.85873	2.84134	7.59209	4.29629	6.48309
ACSM3	5.15019	5.51436	8.10841	8.08942	4.0431	3.84211	4.45971	4.44024	4.71812	3.25683	4.17307	3.94177	3.78476	4.9813	4.75145	3.11243	5.54539	4.85058	9.09169	7.4218	6.47485	7.1339	6.18748	5.93676	6.19358	6.08966	6.64629	6.11745	5.0354	5.75532	4.83338	4.85686
ACSM5	4.938	6.08687	6.08302	5.5935	4.54708	7.75313	3.38408	5.37422	6.52744	7.24707	6.94511	6.4404	7.21073	5.55169	7.12578	7.08089	5.21443	6.25322	6.40903	6.40266	3.90686	6.32007	6.09392	5.87489	7.9553	4.92453	8.19948	4.38086	6.25831	7.15776	4.66959	4.25148
ACSS3	7.66114	8.75319	6.67083	5.41832	1.41509	8.65085	1.92814	4.75415	5.00998	7.27159	7.20071	5.34134	5.06884	3.60619	8.53015	7.07466	2.38613	10.4248	8.64186	4.40524	1.60737	6.09759	7.41873	7.20377	6.87887	7.94055	3.62008	9.06902	3.64749	3.38686	10.0419	1.89208
ACTA1	5.62573	4.96787	10.048	6.50551	6.85942	7.10141	7.44803	6.98862	9.5574	8.04057	4.90304	8.16813	4.7608	6.59931	5.66929	4.56443	6.18005	5.11973	5.17104	4.37636	6.5055	6.07792	5.98793	5.20453	6.44296	4.83624	7.74306	5.42725	8.70401	6.97857	8.13297	4.73186
ACTA2	11.5852	10.9007	9.19114	10.6641	11.6898	9.21741	11.9516	11.7362	11.0254	10.9127	10.4387	12.8511	10.0586	12.2434	11.0338	11.9526	10.8656	8.92286	9.31746	8.6257	7.99378	10.8728	8.96045	10.8911	8.16594	6.31082	9.70743	8.45548	6.45396	6.42126	8.55748	10.2986
ACTB	15.8691	14.4347	14.9314	15.2222	15.1779	14.1917	15.7313	15.4677	15.0405	15.5678	15.411	15.5909	15.3212	15.1557	14.6809	15.4739	15.4493	14.4621	14.4053	14.7584	14.8268	14.7882	14.7412	14.6846	15.2036	15.334	15.4662	15.6154	15.2578	15.3953	14.7561	15.1776
ACTC1	7.55078	4.07703	8.54269	6.46557	6.19967	8.63365	2.60728	1.77008	5.36734	3.17535	4.27769	5.71151	2.87195	5.49881	3.47818	2.91756	4.26582	2.03673	2.06837	3.69609	4.79353	3.33983	2.64441	6.06919	5.44673	5.02246	6.21626	3.28618	5.31873	5.8481	8.84746	5.09566
ACTG2	7.81299	6.96368	6.87911	7.55167	6.48822	6.29607	7.03286	8.31505	8.57192	8.62402	4.66282	9.9376	6.55879	7.98089	8.75175	7.64181	7.35922	7.0295	6.31993	7.02049	6.55839	6.96661	5.8761	7.50522	6.71764	6.36827	9.15162	8.24809	7.19686	7.42048	8.65204	6.07335
ACTL6A	8.92518	8.73207	6.2955	8.72121	8.66292	7.42211	11.1358	7.6759	8.4359	8.63442	9.98983	7.95867	10.0135	7.61518	7.3205	7.81749	8.0273	7.2145	8.7504	8.62624	8.15198	9.57587	10.3628	8.7814	9.72	6.27796	8.691	8.89844	6.85209	8.70161	9.08537	7.49952
ACTL6B	3.63972	6.82222	4.34233	3.20344	4.9058	6.82175	4.72509	3.21814	6.25922	4.16836	5.51465	5.14699	3.58342	5.7166	4.95988	3.82121	5.93395	8.14095	3.53778	3.66376	2.80634	2.44126	5.46337	3.42239	6.76749	4.15583	4.90927	5.75965	4.31629	5.24364	6.14615	3.30503
ACTL7A	3.56091	2.9108	5.23554	7.10089	3.51395	6.22374	7.67493	4.38231	4.5807	4.02028	4.46133	3.14449	2.77726	4.2114	3.60851	3.56366	4.81091	3.10305	3.87325	2.07851	3.07761	2.20106	1.29565	1.78981	5.57279	4.2624	3.87417	3.7724	4.76106	4.69985	3.7267	1.62597
ACTL7B	4.61572	4.86727	3.92407	3.87629	4.67228	7.35218	3.94029	5.22747	8.92168	5.09541	4.72859	6.11157	4.35115	6.16419	5.93591	7.51829	7.19851	6.80688	6.42687	5.215	4.93686	7.11701	5.98245	6.16477	7.09991	6.33878	7.51064	4.85642	3.79034	4.8836	6.33555	5.36738
ACTL8	5.93641	3.99131	4.49515	7.11234	4.16188	9.58826	8.20017	6.78488	6.69011	5.26177	8.58861	8.55242	6.59536	9.12472	4.7423	8.20328	6.38373	6.49234	7.11122	4.33172	7.3074	4.09294	7.41179	7.11957	6.7327	8.11922	8.70287	4.41274	5.10581	6.89882	7.8974	6.48156
ACTN1	8.61562	9.34462	8.63303	9.14002	9.61571	7.91614	9.34165	9.42241	8.07358	8.43909	9.29162	7.85595	8.9233	7.47759	7.05983	8.93199	9.56069	9.60182	9.49318	8.99362	8.91776	9.13027	9.98607	9.40244	7.21428	7.90665	8.96891	8.87769	9.59866	8.2686	7.80062	10.1342
ACTN2	6.17105	5.86451	7.81483	3.60969	3.84934	6.87726	4.61709	4.90398	6.17112	4.82978	3.12955	4.9397	5.24623	6.21759	7.07273	5.07394	5.371	3.89302	4.57831	4.74106	5.07997	5.82943	6.99123	4.24727	8.3953	4.67887	6.21177	5.03218	6.59897	3.55412	5.28529	3.79499
ACTN3	3.43146	6.93057	7.88791	3.09444	6.01331	10.5873	3.45471	2.5579	8.7686	3.96011	7.88442	6.60325	8.1602	5.52939	6.62068	7.59603	3.13298	3.40627	4.09684	5.61085	4.01817	5.40466	4.36703	5.9698	9.6245	3.13838	5.21116	8.10493	4.43383	5.69242	5.8736	5.67897
ACTN4	10.2152	9.43375	9.94687	9.46446	10.155	9.2822	9.69671	9.47657	10.3982	8.46546	8.66896	9.51565	9.9648	9.28818	8.7086	9.04156	10.1437	8.64041	9.49493	8.2404	10.0049	8.28708	7.43646	10.105	10.8406	7.55386	9.68598	9.2584	8.87633	10.7699	6.01302	8.36069
ACTR10	10.3235	10.0997	8.9027	8.22024	8.23249	9.37714	8.83913	7.92597	5.16561	10.0224	9.13931	8.64838	8.22783	8.5415	9.12373	10.1817	9.22198	9.40562	9.30152	8.57717	8.55424	9.99286	9.65174	9.20538	10.4253	8.10402	7.61169	9.61192	3.8476	8.85604	8.44099	10.1023
ACTR1A	9.36336	9.36007	9.37799	10.8895	8.49234	7.34542	8.08569	9.23676	6.47763	6.63564	8.95466	9.39651	6.9595	5.64629	6.02502	7.92122	10.2488	9.62297	8.88308	10.1587	8.29867	8.38439	8.97183	9.03613	8.62471	7.39876	9.72946	8.34143	7.81473	8.50729	7.05689	9.15597
ACTR1B	9.6016	7.40669	8.13636	8.5241	6.92629	7.00393	4.13546	8.28345	7.2378	7.98566	4.32382	8.05506	7.46507	8.48848	8.25332	7.89467	7.87588	7.87238	7.42338	8.5024	6.46267	8.05777	6.34154	8.13504	9.91264	10.184	8.64608	5.32475	7.50271	7.88623	7.86673	7.27659
ACTR2	10.8609	11.3812	10.0811	11.5482	11.8526	9.2105	12.0398	12.1785	10.6327	12.3204	11.9575	11.4179	11.2688	12.2789	11.2843	11.5689	11.3889	11.2585	11.2838	11.9083	11.793	11.5201	11.0217	11.8665	9.42325	11.7934	11.2041	11.0619	11.0868	11.1976	10.2712	11.3789
ACTR3	11.1655	10.524	10.2725	12.0274	10.856	10.5494	12.1487	12.7834	11.7056	10.8575	11.5726	11.531	11.2221	8.97177	11.4126	11.0739	11.6193	11.1072	11.2422	11.5822	10.8339	12.0943	11.3319	12.175	7.55398	11.4825	12.2335	12.6085	11.2683	11.2032	11.1016	12.1987
ACTR3B	8.08594	8.9361	7.7805	6.99672	6.67305	4.53089	8.49265	6.63249	10.1241	3.42326	9.87783	5.0146	5.4016	5.24073	8.9592	9.28411	7.93559	8.917	6.26042	8.93332	7.11609	7.95747	8.20095	5.20459	8.87976	5.29857	3.91463	6.38733	9.85355	6.94904	7.93893	10.0613
ACTR5	7.06252	7.35838	8.29957	6.40023	7.05874	9.78162	7.59682	7.88688	7.38948	6.53142	7.28138	7.36541	7.7441	7.86529	8.56397	7.70419	6.98086	7.0265	7.30833	6.84742	5.74301	7.19114	7.38248	7.73041	8.21832	7.00036	6.80372	5.37004	7.15188	6.20716	7.06415	7.10185
ACTR6	6.34879	7.03349	6.03904	6.30917	7.66775	7.82567	7.05114	5.42376	8.12332	3.78599	7.61835	4.82796	3.29903	5.56814	7.23602	4.54963	5.65878	7.92159	8.51986	7.28335	7.04539	8.24994	8.39482	7.90465	6.69575	6.74234	6.28927	8.92783	7.51414	3.01922	3.62827	10.1006
ACTR8	6.75374	9.00534	8.32593	7.51909	8.21447	7.05312	6.88493	7.40876	3.0661	8.40229	6.27307	7.3224	7.4513	4.51229	3.59856	7.62209	5.25316	8.43197	9.04299	3.94839	8.34541	8.67347	8.19136	7.93319	7.15855	8.13308	6.08035	4.80349	8.10495	7.06097	8.78643	7.45009
ACVR1	9.56344	9.59054	9.4293	9.28971	8.75264	7.75899	7.67801	8.6571	8.47143	8.03296	7.13442	7.97989	11.1431	7.90119	9.05294	9.84894	9.12378	9.53723	7.76887	8.85983	8.29783	8.14356	9.9105	9.2461	8.9508	8.04406	8.94724	10.5633	7.30671	8.5303	7.80014	9.384
ACVR1B	7.0372	7.00793	7.24162	7.39208	6.02566	9.25695	7.15471	7.59165	6.60374	7.13906	8.04111	6.09492	6.1587	7.6469	7.01808	6.58203	7.88326	8.5082	6.93218	6.76941	7.26568	7.20979	7.20131	6.81567	7.71924	8.22388	7.48389	6.2756	8.39396	8.36195	7.67096	5.71551
ACVR2A	10.2572	9.26964	8.85031	10.36	9.83513	7.85565	11.6073	10.3251	10.2348	9.48915	8.78288	10.2455	8.89841	9.47222	8.87076	10.4728	10.6121	9.09277	8.95953	10.4397	10.0278	9.81649	9.77294	10.4911	9.88504	9.18628	10.614	9.32108	8.16379	8.69132	9.37027	10.7726
ACVR2B	8.47602	4.6314	8.60102	7.95363	7.34544	10.156	7.95395	7.62806	8.85802	7.71579	8.0019	9.11903	7.89804	8.43967	8.0499	8.52763	8.24823	7.64592	7.23685	5.71461	7.53939	7.28447	6.81321	7.16054	8.59033	8	8.2072	7.36153	7.54986	7.33678	6.28127	7.82551
ACVR2B-AS1	9.81746	10.1407	10.2245	9.70887	9.41109	13.2373	10.8485	9.36222	8.58022	8.77761	9.74683	10.047	8.92914	11.3136	10.1858	9.83176	10.1665	9.51262	9.46706	9.70153	9.77011	8.80796	7.63327	8.78936	5.57328	10.103	8.32061	10.4391	9.55684	10.5038	10.6005	9.71545
ACVRL1	5.51856	6.40263	5.60529	6.2359	7.23061	8.11011	6.50237	7.23182	8.44689	7.52035	5.62114	7.87822	7.30226	6.99642	5.47616	7.03007	7.79457	7.15075	7.3459	6.40208	6.34717	7.50313	5.21404	4.75868	6.09154	6.6328	7.73823	5.25559	4.43486	5.13311	8.91134	6.19214
ACYP1	8.64472	9.26696	8.49669	7.61315	9.43525	8.87721	7.56369	6.5722	5.95626	9.59615	8.88639	10.2157	7.05497	6.84421	7.70122	7.01615	7.58102	9.00177	6.99115	6.98403	9.15512	9.32236	8.54832	8.44813	10.3754	7.5197	5.44429	4.20435	8.5828	7.87876	7.9796	7.81646
ADA	7.74778	5.60484	7.53827	7.36288	6.69559	6.39919	8.00763	7.20674	8.16447	6.89307	7.59358	9.10189	5.92645	6.78835	6.87796	7.18907	6.6653	7.01066	4.19025	4.82096	7.962	5.95372	7.51806	5.2473	10.6948	6.05023	4.58163	6.22918	5.67339	7.10363	7.31655	6.785
ADAM10	9.26003	9.31378	10.1924	9.65474	11.7261	9.03017	10.191	9.43279	10.337	9.64447	7.84257	9.07416	9.17353	10.1979	10.6307	9.69489	9.77823	9.27347	10.1791	10.1608	11.2703	9.33315	9.63839	9.40001	8.85785	9.75105	7.06651	9.36709	7.03527	9.31784	9.43491	10.0733
ADAM11	7.66494	7.3804	6.98453	4.66271	4.24806	9.39584	3.82294	6.16954	8.24059	7.90942	7.61735	8.35677	3.9092	8.867	8.65392	7.70798	7.84987	4.46332	6.96211	6.61629	6.76654	4.96604	6.78892	5.58777	9.52241	8.11415	8.29578	4.80296	5.20708	6.46231	9.71135	6.18641
ADAM12	9.07028	7.11864	7.64126	8.69458	8.34574	7.72639	8.09761	7.70416	7.64406	7.34704	8.57223	8.7269	7.2763	5.9898	7.56088	8.61509	7.83166	6.71947	5.75372	7.69233	7.47452	6.85061	7.19399	8.25908	8.34485	4.74783	7.709	7.12578	6.35159	5.67873	6.36169	7.6733
ADAM15	7.05208	6.47734	7.98463	8.25871	7.17332	9.47058	7.70329	7.5528	8.80767	8.21809	9.0303	4.92396	8.80804	3.868	4.96761	5.74476	7.90984	7.39989	9.07494	7.71107	8.46026	6.71849	6.50779	7.93896	9.4247	8.02908	8.04837	8.17633	9.03565	7.72442	8.76161	4.75046
ADAM17	8.82279	9.11935	8.49451	9.02677	9.42449	8.07682	9.38139	9.0406	9.1885	9.13372	9.48842	8.87813	8.48266	8.53472	8.23902	9.97034	8.79346	9.14697	7.87318	7.09552	9.63015	8.85598	9.34859	9.36054	8.07444	9.57719	8.96951	8.48738	9.54165	8.61551	8.66638	9.40673
ADAM18	7.862	4.81693	3.69399	6.85409	3.71816	8.36284	6.10018	1.76184	7.94322	7.24742	3.54743	7.28337	3.27444	8.22518	4.13864	6.39979	6.1081	2.81499	6.54223	5.92462	3.15679	6.53174	5.18647	3.21616	7.3499	7.24682	7.24542	3.79339	6.69102	3.73589	5.64765	4.02824
ADAM19	7.84169	7.00962	6.49839	7.40873	7.73603	6.53337	7.34019	7.66458	7.48486	7.47671	6.35717	7.43461	5.11472	7.09626	5.01119	7.17279	6.33083	5.42843	5.626	7.17631	6.61556	5.8356	5.33617	5.564	8.78218	5.1517	4.77811	8.33236	4.01174	7.19084	8.25036	5.35761
ADAM2	6.85043	5.07933	6.41558	5.83876	5.6168	6.93087	6.26411	1.32338	3.5488	6.64159	5.97062	1.79077	7.039	8.04959	5.32761	6.9036	6.06086	1.36387	1.63438	6.5738	4.67701	6.16306	4.99123	3.10844	5.13339	7.76641	7.84181	5.24716	4.19564	2.64686	8.84691	5.40097
ADAM20	7.63922	6.83817	7.64074	7.2438	7.05312	10.3526	4.42393	5.82474	8.04355	7.31526	5.33529	4.49176	5.14657	8.77609	8.06086	7.13007	8.4791	7.36151	6.91797	5.30086	7.4693	7.39436	7.1466	6.32107	8.54183	7.71708	6.40795	6.84044	7.25571	7.53465	6.6878	6.49778
ADAM21	2.80184	6.1371	6.77369	0.993471	6.87295	5.09119	6.33181	6.54381	7.68921	6.43023	6.08109	7.23759	3.85274	5.89886	6.73282	7.33732	8.62709	5.64533	6.33242	2.86492	5.32982	6.42973	7.2157	6.49052	8.15632	7.40361	3.99644	3.67738	4.89292	2.95388	8.03152	6.76872
ADAM22	6.72478	6.15796	5.30725	5.08413	5.26345	6.9235	4.87762	2.61131	5.01454	5.88012	5.54318	4.28486	5.94038	6.80523	4.81483	4.77386	6.51895	4.53288	6.18239	7.14457	4.79912	7.08543	8.26204	6.506	7.52782	4.13891	6.35817	5.32579	5.06811	4.86414	5.20007	5.56825
ADAM23	7.67313	3.33665	6.55077	4.89999	6.26018	4.95667	5.37914	4.26707	6.92798	7.35482	5.40036	7.78066	7.53172	5.88873	4.93229	6.99768	6.55798	3.63992	2.98185	4.66214	1.77851	5.65022	6.28482	2.70708	5.1004	5.38063	6.35693	4.85902	6.88507	5.68377	7.32949	3.54352
ADAM28	8.73794	6.15992	5.76418	7.63187	6.4367	7.9312	7.09869	6.19275	7.5708	3.54123	4.90578	7.87872	4.12628	5.13233	6.65327	9.44825	6.9034	7.89757	4.31526	3.19967	7.09766	5.90125	6.92458	4.78478	7.93721	6.39078	9.18147	4.56343	6.71458	7.08539	7.55073	6.04341
ADAM30	6.32078	6.27064	2.61259	4.64749	6.55316	5.91786	7.30462	5.6145	4.76783	5.70004	7.27358	7.79431	6.66558	8.22206	7.3027	5.24721	6.1256	6.3463	3.59579	6.43757	6.07755	5.9785	3.21461	3.25981	10.2184	7.59962	6.52545	4.58374	7.28299	7.55188	3.84102	6.83312
ADAM3A	5.91712	6.30122	6.8628	6.15806	5.50848	9.17248	7.19601	5.76616	8.26301	7.20399	7.01266	7.42907	8.54527	8.89648	8.12885	7.41712	6.95276	6.10369	6.71364	4.97145	6.44829	4.97873	6.00361	6.90544	6.02789	7.48991	8.44496	8.68997	5.91269	7.16986	9.10451	5.99142
ADAM5	2.52047	6.21953	5.46962	4.72442	2.63888	9.42758	5.17778	1.31764	5.65669	4.88529	3.21692	4.0501	7.61107	5.65636	5.45921	5.98651	5.02818	5.04091	2.62242	6.13615	3.26809	3.37266	3.3629	4.84283	8.07801	4.52337	6.99261	7.82728	7.06406	4.5213	4.97654	2.44672
ADAM7	5.84018	3.18213	5.55518	4.7848	2.62015	6.98997	4.36692	3.29252	6.32449	6.4956	4.46708	4.13577	3.07809	6.03366	4.89845	5.82119	5.3689	2.07779	1.40388	5.03404	2.92927	3.668	2.10337	1.60869	7.91359	4.88765	4.74076	3.16365	3.34082	5.14129	7.12268	2.99364
ADAM8	9.12994	7.35234	8.38058	8.49035	8.55053	8.48783	7.04063	6.46798	8.55654	7.81823	7.83864	7.78686	9.05433	9.5558	9.30373	9.19526	8.62751	8.40101	7.19588	8.0486	8.27823	7.47702	7.64298	7.82783	6.38148	7.41026	8.83307	9.76408	7.51324	8.50349	9.42062	7.5321
ADAM9	9.70569	9.07594	9.03343	10.0909	11.7349	9.19831	10.6998	9.88099	10.0975	10.952	10.8692	9.17236	11.1066	8.04981	10.5408	10.4375	8.68946	9.8014	10.5742	10.4534	10.8005	12.333	9.79619	10.6056	9.85316	6.11786	12.229	12.1741	10.3255	8.70644	11.6972	10.4949
ADAMDEC1	7.64941	5.84372	6.9304	7.81996	5.85999	7.48506	6.65458	7.00511	7.18956	6.15272	7.16072	7.42242	6.72285	8.04509	8.27292	8.21936	7.79657	6.90711	6.66412	5.99384	6.10315	6.33802	7.23456	6.77663	9.66663	8.07464	7.83569	8.25398	6.27788	6.3992	7.96166	6.45807
ADAMTS1	8.68343	4.35785	8.69907	7.62491	7.56042	6.82802	8.78857	7.09325	6.26383	6.9254	8.30308	9.91642	7.63582	5.50865	5.07108	9.90224	3.42186	7.07366	7.86715	9.35014	3.3661	8.85364	7.99122	8.68812	7.08772	3.83816	8.72938	5.57245	5.90732	8.10407	7.93109	7.93092
ADAMTS12	9.65075	7.77608	7.87954	8.20466	7.90659	7.44306	6.37736	8.80145	8.47524	9.52293	6.06057	9.10907	7.60638	4.50815	8.67813	8.69608	8.93179	6.72823	5.65983	7.68112	6.81347	7.3616	7.5166	7.59214	9.82958	7.12008	8.27241	3.77193	7.61686	7.49021	9.71554	7.00125
ADAMTS13	8.74987	5.05638	5.90651	3.52366	5.14175	8.65261	6.64423	6.22003	8.02428	6.0765	7.14238	9.31893	4.64159	9.71623	4.56641	8.19828	6.94305	5.81916	6.7722	4.82613	7.10561	6.11545	6.47162	6.25913	10.2534	8.10998	8.65302	7.03745	5.38244	8.64782	8.49127	7.32955
ADAMTS2	8.35563	7.97091	7.73275	8.10962	9.12789	6.20222	7.21555	9.5095	7.41822	6.26446	8.86369	9.62274	5.80915	8.15005	7.25778	8.85406	7.00698	5.87656	8.52209	4.31877	3.55963	5.37428	5.48001	7.72332	6.001	4.62958	8.63686	4.70842	5.73565	4.76397	7.59545	5.80801
ADAMTS20	6.78186	6.62015	7.2107	2.44194	6.42969	8.64482	7.42577	2.55813	7.13011	7.65245	6.74673	5.11062	1.83501	5.27128	8.46195	3.6886	7.35238	6.20984	5.87253	6.06381	5.62685	5.99955	6.78104	5.83943	5.57737	4.08099	8.0961	8.11876	3.04982	6.93264	8.98404	5.48679
ADAMTS3	4.64163	2.48179	1.54215	4.95008	2.87232	8.85306	4.5124	5.116	4.19557	3.76919	3.83449	7.27332	5.02167	8.37922	6.38239	7.29279	7.32564	8.40604	2.14811	3.40172	5.79099	7.29191	6.00665	3.44503	8.79986	3.42868	8.61479	4.72765	3.1239	5.96703	8.31499	6.55374
ADAMTS5	8.14742	8.169	5.54745	6.3708	7.35612	10.336	6.09289	8.06171	7.52345	9.79673	7.66754	7.70622	7.52187	6.41762	3.18388	8.79444	7.31557	5.36509	6.74473	4.24912	6.62908	7.77848	6.57244	8.26328	6.13556	1.96303	2.5367	8.23937	4.70899	6.70505	3.53749	6.43694
ADAMTS6	1.93272	5.02484	5.65444	6.93693	6.75355	6.9843	6.48423	5.94203	3.96342	1.49648	2.25879	8.79821	7.24017	4.8015	7.93061	2.23913	6.56469	3.52285	6.33508	2.68005	2.64085	7.08766	3.86154	5.20148	5.76614	3.61758	7.42773	3.72805	7.25159	2.56503	5.9243	6.51417
ADAMTS7	5.6312	5.64536	6.40284	4.66293	5.37248	6.47583	5.30409	5.48856	6.37431	5.85878	5.72001	6.76799	6.00944	7.51727	7.23847	6.24138	6.08954	4.64749	3.80919	5.97033	5.11534	4.62573	5.26297	5.06295	8.94693	4.83199	6.95582	5.82445	5.89853	6.17161	7.33984	4.91506
ADAMTS8	6.20698	5.93142	6.61188	5.553	4.00169	8.38167	4.40858	4.41875	6.31139	5.48435	6.65455	7.83664	5.64366	7.81169	6.82465	7.11798	7.66233	5.68692	5.30756	6.10987	5.48338	3.40455	6.33449	7.6364	7.92021	5.76189	5.89682	7.6703	7.16261	6.32282	7.92916	4.61721
ADAMTS9	8.22403	6.09537	5.74233	6.18743	6.36335	7.27549	5.64192	5.03126	9.02539	7.59829	7.8401	8.31731	6.60085	7.37126	4.46826	4.94488	6.90386	3.589	5.99176	2.88465	7.7157	5.48551	5.82615	6.99956	9.53881	8.09472	6.96286	7.59748	3.18265	7.44104	4.9612	6.49682
ADAMTSL2	5.4841	6.83879	7.92104	3.15754	6.08936	7.22416	4.97041	4.58608	4.0234	4.32444	6.81085	8.64923	4.87873	6.86344	4.16691	5.15894	7.4513	6.85555	5.92286	6.74383	6.69495	5.43093	6.41877	4.77551	7.11324	3.53785	7.94867	5.89947	3.76136	7.31188	6.78592	4.70673
ADAMTSL3	6.88345	5.38534	1.77839	6.02616	1.29688	8.97844	4.02725	6.71651	5.07342	4.12766	6.78368	7.96811	8.24438	7.53638	7.43386	6.30775	5.81269	6.50083	6.70398	3.76262	1.75518	3.92746	6.10774	6.41773	7.29375	2.40743	7.61596	7.95575	6.09429	5.90972	8.33792	6.23925
ADAMTSL4	8.97817	3.84843	9.20527	8.67012	6.49539	7.20617	7.2911	8.46836	8.75975	5.97029	9.17131	9.71311	2.51614	7.95641	8.08299	10.515	9.53949	8.16885	8.31071	7.72057	9.46124	9.58499	7.59384	7.04381	6.57562	4.60612	9.77026	8.30749	7.25544	6.58004	5.70846	7.25311
ADAP1	7.05567	7.37394	8.8609	7.58236	7.5272	9.26943	7.3015	7.51937	7.967	6.82102	6.57933	8.14286	7.09537	9.26957	7.58792	9.39148	7.50591	7.66346	7.49975	6.20558	7.1476	7.31383	8.01005	6.29243	9.29834	5.06798	8.52147	9.35572	8.1441	8.83408	7.25713	6.77678
ADAP2	9.63743	9.93965	8.94743	9.10482	7.98167	10.9785	8.37475	8.86569	5.97482	7.95181	9.03511	10.1468	8.11365	7.68123	5.90314	9.05396	9.50987	9.45989	8.11716	8.62187	8.54762	9.35215	8.48527	8.19093	6.35485	4.45399	9.11579	8.89269	8.01088	10.2944	8.87428	9.0354
ADAR	13.0951	12.9707	13.5984	12.639	12.9665	10.7346	12.5701	13.0765	13.4866	11.6053	13.1303	11.983	13.4716	13.238	13.4872	12.634	13.4074	12.9968	13.8236	11.8607	13.2345	12.4197	13.1739	12.3777	6.95164	13.2792	12.5054	11.8128	12.6344	13.1703	13.6009	12.8601
ADARB1	6.62599	6.78135	7.38325	6.77821	6.11619	7.97227	6.29573	6.66603	8.40357	6.84452	7.55253	9.1186	7.28084	7.74099	6.74457	6.56425	7.05247	5.81877	6.43403	6.52978	6.30521	6.37879	6.74197	6.61216	7.47154	7.01961	6.91269	7.14577	6.80756	7.08582	7.53415	6.37936
ADARB2	6.00756	2.21967	2.69757	3.72727	1.56278	9.06798	7.28898	3.72835	5.06802	4.45519	4.29895	4.17509	4.17457	5.11958	4.41117	7.7111	4.57309	1.90386	2.5451	2.98098	2.49932	5.802	7.50614	2.58688	5.61587	4.83763	7.50779	4.36585	2.81085	2.78361	5.59987	3.40367
ADAT1	7.64323	9.30293	9.15841	8.40499	8.68495	9.52694	8.97581	8.06228	7.72003	6.07981	8.61661	8.87798	4.11688	8.00416	8.7617	9.49264	9.65456	8.31584	9.79776	8.34374	8.95947	7.04034	7.69385	8.47744	5.73855	8.38534	9.98041	7.72429	7.34898	9.56352	6.05768	9.07862
ADCK2	7.40415	8.00238	6.20127	6.40957	7.99051	8.35862	6.41307	7.36314	9.17222	5.72661	6.26344	7.11589	6.98287	6.78912	9.20892	6.84215	6.7757	8.01853	7.27497	7.35852	8.28752	6.91117	7.65709	6.31124	7.71911	7.76887	8.42075	6.47109	4.89359	8.60157	6.42893	7.45903
ADCK3	8.50161	7.95313	11.2791	7.26049	8.02892	10.9158	8.13016	6.96462	6.50134	9.39707	7.53766	4.88505	6.31195	8.53972	6.37596	9.01729	6.96708	7.36584	9.44443	5.58306	9.35423	9.35413	7.96825	7.06701	5.31397	6.0791	6.35982	8.70923	8.46304	7.84043	8.21757	8.81398
ADCK4	7.15126	6.01824	3.74331	6.17478	5.65505	8.14347	8.01912	6.05191	4.628	7.23447	6.567	6.56023	7.7821	7.78406	3.20604	7.3013	8.09343	6.41734	2.93225	6.66027	6.85051	5.51754	5.9541	3.71556	5.8092	6.50328	8.17985	8.3036	3.7564	7.13802	7.7987	3.01933
ADCY1	4.67536	8.8824	6.90031	7.45412	6.57623	9.0316	6.32637	5.83275	8.07101	5.39767	3.79756	5.00327	6.57515	9.36119	7.25037	7.03178	6.15309	7.30581	5.34003	6.25938	6.74282	6.61842	7.64872	6.55777	8.08332	5.89786	7.88356	5.72357	7.90313	8.92381	9.23906	6.31461
ADCY10	4.59084	3.45782	5.24811	6.28066	5.26595	7.27848	6.10055	4.96979	3.84122	5.48375	6.46362	5.09448	4.8835	6.11812	5.86188	7.26458	5.11623	3.99664	5.6598	5.32342	4.94606	3.48901	6.47473	4.18676	8.20875	6.75708	5.55993	6.02134	5.55236	4.93256	6.93913	5.77498
ADCY2	4.73224	5.56928	5.75563	5.46841	6.43849	9.62214	6.86974	6.82631	7.74492	7.09337	6.65966	6.77324	8.6242	6.86846	5.3256	7.39864	6.08439	5.10012	5.3288	7.56526	4.7146	7.44523	8.07363	7.02503	9.28283	7.03156	6.31103	6.80001	8.5407	6.43109	8.30776	6.28344
ADCY3	9.16872	8.67416	8.45355	8.51593	8.92768	8.90834	8.87378	8.43318	8.68355	7.28272	8.94401	8.65869	8.76701	8.79489	6.20602	9.72648	7.85189	8.48172	7.41297	7.05293	9.55004	8.16938	8.01308	8.31046	8.4279	9.50504	10.3285	9.80919	9.55783	8.54833	7.06785	7.85514
ADCY6	8.46346	8.16127	8.12098	3.09379	4.30317	8.3265	5.97079	8.44975	8.36476	8.83286	6.23312	8.70687	7.62768	5.67237	4.56701	8.26415	9.85088	7.99575	8.77611	6.05047	7.09257	7.51531	6.715	8.216	7.86259	6.45202	8.31694	5.25075	7.75459	9.0097	5.69711	5.70045
ADCY7	9.36548	7.93916	9.94163	9.1215	10.5999	8.14495	11.4519	9.4347	11.0852	10.0068	9.99596	9.016	9.84007	11.4139	10.4684	11.18	8.16396	8.55275	9.58527	10.1588	10.5877	10.3275	9.17077	9.54229	5.91288	7.27167	12.1476	10.1318	10.5124	8.48051	11.3311	8.55812
ADCY8	3.8725	3.53059	3.07097	3.88956	2.58911	4.69251	7.85813	5.53101	6.07065	4.20336	4.40125	4.95194	2.97169	5.64041	3.65383	3.68119	3.54721	3.69352	5.60526	4.32869	2.87837	3.40187	2.64827	2.29821	7.36073	3.40588	6.45683	8.13603	4.58332	3.70614	5.1233	3.55061
ADCY9	8.1564	8.32332	9.48021	6.27276	7.84847	9.22993	6.86031	6.79315	7.86264	7.76405	8.50706	8.77713	7.55796	8.62781	8.808	7.85549	8.08068	8.34575	8.25576	7.50274	8.2362	8.06686	6.58463	7.57814	8.14658	6.0768	5.42691	8.26818	8.90226	8.65875	7.68819	8.84324
ADCYAP1	4.22446	7.98068	7.18074	7.05474	5.08998	9.04366	4.07839	6.29644	7.65072	8.91959	3.65174	6.50457	7.51476	5.93309	6.97591	6.51974	3.58103	4.13553	4.39172	4.08368	3.0404	2.54499	4.41017	5.78117	10.0483	6.21958	8.31817	4.66313	2.74865	6.58973	8.92438	5.7776
ADCYAP1R1	5.62993	6.00455	3.45081	6.35219	6.29797	8.42823	7.35802	5.7411	6.93713	7.76391	7.57986	7.91274	4.19303	6.07738	8.0991	6.62112	6.87614	6.12979	5.38725	6.81879	6.61517	6.91699	6.87333	5.7211	10.3164	7.24778	7.79455	8.83312	7.23101	6.99006	7.98378	7.17846
ADD1	9.07251	10.2452	9.84313	10.0759	9.42865	9.54421	9.26327	9.02481	8.06955	8.2985	8.41869	8.61059	9.36866	6.5913	10.2356	8.62225	9.93935	10.0872	9.38187	8.54216	9.29957	9.22717	9.02699	9.94826	9.95205	7.60497	9.67903	8.97833	9.74612	9.50844	9.54211	9.15133
ADD2	7.58891	7.93312	6.54849	6.57497	7.58801	9.0806	7.46332	6.62672	6.65877	5.8179	6.71185	8.29556	6.82493	7.69567	7.20238	6.60318	7.28538	9.784	5.26129	7.87178	6.243	6.57668	7.6398	6.53203	9.13729	6.66042	8.17272	7.49219	8.2803	8.75628	8.56506	4.17523
ADD3	9.49336	9.33106	8.22434	8.58703	8.69829	7.0297	8.40278	8.24823	8.95072	7.15546	7.99835	8.94142	9.63957	5.92809	8.08372	9.618	7.46	7.21294	7.92875	6.13673	8.85641	8.77151	9.2877	8.62779	8.27408	5.47579	8.49982	8.80723	7.93832	7.63213	9.38302	8.32255
ADD3-AS1	4.1365	3.0897	5.41581	6.67018	4.69112	8.23394	7.35213	6.47039	8.22133	5.51068	4.52441	4.29469	5.88743	6.48572	7.652	6.16717	7.37439	5.73022	5.25427	4.67304	4.05464	5.97553	6.02179	6.03706	5.28344	4.81092	8.59992	5.66101	5.42207	4.47066	5.72419	7.10025
ADGB	6.2172	4.79368	2.5854	3.79204	0.942687	6.53878	6.24798	2.75354	4.41016	3.18043	2.62547	7.37431	6.45996	5.4574	3.24205	4.76012	5.74958	1.28961	6.02552	6.39533	4.49511	4.93992	5.19262	5.06907	8.89161	2.59751	4.68605	4.47842	6.48632	5.03108	8.03108	4.87656
ADH1A	10.5037	7.57574	1.23083	3.13464	4.83773	2.57195	2.74456	2.03749	7.47106	5.49689	8.1733	7.56516	7.20936	8.41512	7.97249	3.4799	3.55697	2.44784	5.31542	2.71745	3.56354	2.4117	2.35477	4.11725	8.12101	1.98778	6.32326	4.5884	6.66229	4.63353	7.98939	1.303
ADH1B	9.66566	6.37971	8.55614	7.47495	6.89481	8.20808	5.92002	7.75931	9.3172	6.61472	6.42721	7.97143	7.38764	6.71422	7.67698	9.19642	5.97146	2.66329	3.48458	4.4609	3.50627	5.21585	5.22798	6.79021	7.87745	6.73101	3.44496	8.26702	6.50765	5.41081	5.9879	3.37247
ADH1C	5.54837	1.86389	5.55282	4.21433	5.19097	8.06908	6.37181	1.53557	5.05857	3.90912	7.37007	4.84995	4.68838	7.24552	4.29049	7.48025	2.39161	1.25493	2.58141	2.92393	4.47266	3.19315	3.08184	4.48589	6.26136	6.39229	3.1194	7.55658	2.89853	1.90141	6.05175	4.09336
ADH5	9.7941	8.47631	9.38493	9.3565	8.42315	9.68822	9.8199	9.11469	7.76896	10.1397	9.12168	7.44639	7.71132	8.87458	9.26443	10.2301	8.9477	8.58237	8.67625	8.42488	8.56287	9.83672	9.54868	9.41369	8.1399	8.84811	7.37472	7.86162	8.52292	8.10419	8.43666	9.53499
ADH6	5.64742	7.5538	7.1165	5.74393	6.01639	9.29708	4.06263	4.10015	8.47285	7.21989	5.58174	7.00476	5.37047	8.40558	5.47987	8.80836	5.50563	5.06814	5.58979	6.75006	5.82618	4.73434	6.15285	6.31027	8.22525	6.42381	6.9706	6.40039	3.92633	6.39116	7.08448	5.1316
ADH7	5.62311	3.27096	0.64733	2.85331	-0.0191063	5.34568	7.49764	5.55459	3.48934	3.36095	6.29867	4.46173	7.68265	7.2168	6.93666	6.81884	3.38213	2.03246	6.23632	1.70834	1.86451	0.904377	2.97543	4.06773	9.95429	6.35507	2.24919	6.96868	2.63845	7.2093	7.52442	2.38126
ADI1	9.87523	9.18314	9.09324	10.7933	10.793	9.48618	10.9462	11.3134	8.91923	11.5893	8.80992	9.88987	11.1257	4.56805	10.0106	8.79554	11.2308	9.57645	10.0885	11.4759	10.6298	11.3298	10.4659	10.9727	10.4645	12.0248	8.69302	11.0408	11.5876	9.37118	8.37488	10.6712
ADIPOQ	8.21395	7.15893	9.78989	8.06073	7.50045	9.08046	9.10749	8.30263	9.1344	6.41955	5.84909	9.48114	9.63838	5.58638	8.37393	8.82128	5.15768	4.64102	1.21215	3.05634	5.99641	5.55906	0.24724	7.55688	6.84531	6.53688	7.61978	3.14838	7.31426	6.0846	8.2439	6.92524
ADIPOR1	10.9661	10.7154	11.5484	10.7195	11.5945	6.04964	10.4118	11.8853	10.4799	11.2725	10.5258	9.28274	10.4476	9.14884	11.9424	9.60786	10.4816	11.7282	12.3121	11.4879	11.347	11.2452	10.9815	11.5845	4.66129	12.3974	9.05502	9.6678	11.9135	11.6876	11.127	10.7282
ADIPOR2	9.41599	11.0643	10.5511	10.8568	9.59843	9.40821	9.34946	9.7504	10.2237	8.88467	9.19471	10.3766	10.2895	9.84201	10.5227	9.83776	11.4818	12.3843	9.7532	10.1038	9.22802	8.61994	9.09309	9.79583	11.2777	7.48021	8.82683	9.73017	10.0823	9.34774	10.4872	9.20281
ADIRF	10.0803	8.45063	8.46003	8.02451	7.58431	7.01597	3.65829	9.17774	6.63305	6.75636	4.8711	7.76993	5.22213	7.49137	5.08044	8.34109	7.56072	6.87311	4.69742	8.47989	4.09545	3.99989	8.11438	7.44725	8.91389	5.9481	4.31977	5.71556	3.1548	4.51205	8.10004	4.07272
ADK	8.16271	9.41116	8.73146	10.2377	9.68754	7.18836	9.59684	7.31058	4.53689	11.2617	9.35583	6.32046	9.50228	9.2286	8.99112	9.58123	8.6518	8.90518	10.1056	9.68549	9.49975	9.40079	9.63513	7.73643	7.73231	10.7763	8.48271	8.88947	7.27813	6.85097	9.2119	9.5994
ADM	9.48955	7.78066	8.89668	8.3884	8.26949	8.80952	9.61947	9.02227	8.79899	9.77828	8.55305	10.9729	12.2952	7.65119	7.51937	9.98593	10.9985	8.5013	7.89126	8.36191	9.97692	9.95102	9.92166	9.21907	7.25226	9.50974	10.8794	11.8676	12.5821	10.0193	7.60873	9.31446
ADM2	8.97301	6.90253	5.15607	7.4132	7.57528	9.27198	7.94252	6.53845	9.15763	8.39489	6.99989	9.2975	7.60915	9.44629	8.70543	6.37548	8.51205	6.37024	7.30453	4.0106	7.7006	7.64717	6.90507	7.47686	11.4948	8.06971	8.32512	8.58672	6.98585	7.63308	7.09259	7.64253
ADNP	11.4939	11.4571	11.0158	11.1077	11.1804	7.86889	12.4473	11.264	11.587	11.6528	11.1608	10.4508	11.4976	11.9992	11.9563	10.7814	11.3439	11.2121	11.7751	12.1485	10.2021	10.8957	10.8513	11.2684	5.34105	11.5846	10.149	11.4544	11.552	10.7843	10.471	11.6515
ADNP2	9.18268	8.19084	7.98938	8.35322	8.63481	8.07608	6.34887	8.5632	9.34863	5.0399	8.99433	8.71299	8.57251	8.00735	6.78432	9.43983	9.13078	7.92723	7.51233	8.48973	8.73587	6.0931	8.28643	7.96622	6.91331	6.86239	7.00629	8.34764	8.10849	8.60123	8.40282	7.94236
ADO	7.13734	8.85728	7.30787	10.6408	9.99741	8.74769	8.26116	8.7093	7.12167	9.40899	9.58019	7.5685	8.11357	7.67952	8.90556	8.04567	8.67566	9.51851	8.59208	10.9872	9.42588	8.06196	9.93659	8.42742	8.13589	8.25402	8.0604	6.47177	7.23009	8.17102	7.29495	10.714
ADORA1	8.48043	8.78999	7.76637	7.13543	7.57028	9.96552	7.0579	8.14825	8.77183	9.37542	7.62939	8.57096	6.46268	8.7335	9.25309	8.31147	8.44758	8.44385	7.18819	8.36609	7.34282	7.88431	7.48083	7.51045	10.5312	10.1083	8.89629	8.23329	8.32482	7.8828	7.29617	8.1586
ADORA2B	7.88141	5.87038	7.36064	3.65733	6.75034	5.89919	7.36813	5.77192	5.31294	8.7512	7.13022	8.16457	9.00734	4.11234	5.8879	8.72233	8.07689	5.497	3.55903	4.68434	5.22421	7.58106	7.63449	7.05562	9.30104	5.48069	3.72692	9.33133	8.16698	3.34516	4.82605	7.63796
ADORA3	3.92191	6.98519	7.63674	6.95535	5.33798	8.36838	7.81553	7.95234	7.98728	6.78171	7.90167	4.16684	4.69432	8.79997	7.69907	6.68496	8.95863	9.38129	5.98291	6.89657	5.52336	9.18276	9.09439	8.86765	5.93909	4.69653	10.5774	3.58442	6.81219	8.96383	8.82994	3.84305
ADPGK	8.1384	7.94159	10.6871	8.28247	9.64888	5.55484	7.82512	8.46051	9.64548	7.73228	9.04265	9.64707	7.63166	9.58363	9.62451	10.0525	8.97383	8.71544	8.06628	10.8883	8.05371	8.34909	8.16601	8.06243	10.649	8.91896	7.73292	7.79558	4.49475	9.38077	9.24561	7.09007
ADPRH	8.25207	3.88848	2.79616	5.87624	6.70723	6.87393	4.22343	4.97164	5.11433	3.34973	4.08133	4.90328	7.31204	3.62577	6.99941	6.87706	6.22201	5.48285	7.404	5.3732	5.3708	6.10695	3.35013	4.93165	6.10069	3.21122	4.2858	3.74801	2.82203	3.81579	4.01987	1.54172
ADPRM	7.92222	5.73167	7.45524	6.74581	6.9376	8.66632	6.34485	6.86574	7.41924	5.07271	7.06134	7.61366	7.20737	2.70116	7.03662	8.66601	6.14902	6.28754	5.80832	3.6031	7.96043	5.84415	6.55282	6.84632	9.06748	6.51828	4.66217	6.55555	6.3641	5.88457	5.19949	6.22777
ADRA1A	5.07883	4.97358	6.80876	5.78787	5.11324	8.49403	6.75385	5.52825	5.08699	5.69819	4.97915	5.16055	5.05677	6.51246	5.07511	7.77262	5.95817	3.84174	4.7065	5.69788	3.63337	3.81722	5.41043	6.10125	8.4116	4.66706	5.23939	7.64025	4.53276	4.22167	5.95903	4.9596
ADRA1B	3.89904	3.31655	3.89258	2.70738	2.15652	4.57976	4.63682	2.84496	5.29005	5.87412	5.02723	5.37747	6.34564	4.48649	4.71271	5.20504	3.39455	2.85894	2.58739	2.75275	3.83193	3.03946	2.066	3.85404	5.79799	3.494	4.64835	3.84145	5.36477	2.91348	5.25678	2.21731
ADRA1D	6.12433	5.90948	5.42548	5.8669	5.22189	7.7979	5.51178	5.50189	6.90793	6.96763	5.57394	7.5206	5.84414	7.68592	6.62553	6.81834	6.32534	4.56138	6.65108	5.28055	5.11842	4.46625	3.69199	5.45774	7.77403	5.22411	6.53343	6.45742	5.70916	6.71566	6.62689	4.95897
ADRA2A	8.95919	8.40958	11.3316	7.01814	8.81054	8.46068	9.41754	8.01085	7.79283	7.03632	7.12547	5.94356	7.63996	7.52072	4.8176	8.2647	7.70284	4.97619	12.1465	5.37401	6.56248	6.61273	7.93059	7.29169	9.79021	2.00586	5.46305	7.37128	7.2355	7.02669	8.51864	6.30195
ADRA2B	5.88105	6.81586	7.76351	4.24492	7.74562	7.36019	7.3696	7.00446	7.1188	5.92838	6.16814	5.95945	6.9337	6.93869	7.70132	9.22728	6.41885	4.38151	7.30465	7.32433	5.99176	6.983	3.744	3.93515	7.04992	5.99588	8.102	8.19166	7.96596	5.89957	9.6185	7.01653
ADRA2C	8.38743	7.26607	9.40748	8.45731	7.92032	9.29431	8.18907	8.93046	9.68006	7.34502	9.59739	8.85107	7.55572	10.188	9.67426	8.63595	9.01095	7.41904	8.44357	7.26926	7.25153	8.01082	4.67463	8.0065	11.0609	8.3488	9.19208	8.03496	9.04086	8.97323	10.4467	8.60825
ADRB1	4.14912	6.87777	7.23764	5.65163	5.54018	8.27324	4.04304	1.14272	4.79465	2.85425	6.46343	6.42828	4.64898	8.6793	5.73682	4.95957	6.40188	4.27456	5.78916	3.34276	3.20467	4.349	2.37923	5.76826	6.38998	7.07008	7.02368	4.9157	3.49378	2.50377	9.43623	6.0448
ADRB2	7.24007	8.33997	6.29233	8.12731	2.92864	4.6819	7.68342	9.24661	6.98549	7.16233	9.11745	6.93696	7.95567	4.25767	7.49646	6.67934	6.62502	1.00052	8.21199	6.13585	8.51813	7.01184	6.54396	8.46848	5.08844	2.94587	10.0231	8.26724	6.68316	7.01075	5.97281	5.2459
ADRB3	3.82291	4.76444	5.78114	4.48977	4.93971	6.07208	6.06686	5.26035	6.23649	5.74066	4.90506	4.92106	5.00762	6.33188	5.64229	5.43188	4.55433	3.62588	3.13261	5.45334	5.28981	4.14722	5.14549	3.99226	10.1058	3.93064	6.8549	6.2719	5.14574	6.60106	7.18992	4.653
ADRBK1	5.84182	6.77928	5.74681	5.68528	5.97742	6.85951	5.30042	4.62948	6.37183	5.87915	6.10757	6.68556	6.28819	5.49864	6.21457	7.64165	6.01549	5.96701	4.47394	5.27084	5.93109	6.06659	6.52324	5.25653	6.43731	5.21266	5.81963	6.7749	6.39475	4.89706	7.10011	5.71863
ADRBK2	8.09038	7.51529	6.87371	8.03512	6.66494	5.7227	6.13344	6.97557	9.3833	5.21085	7.82844	8.11603	8.03992	8.44818	9.18093	6.12607	8.45039	8.35232	8.08461	6.30415	5.99551	7.26208	8.3381	7.92881	6.35423	5.66848	8.09105	5.38017	7.5413	8.00521	7.29323	7.14732
ADRM1	9.75754	8.74373	9.06156	9.05318	7.74325	9.06345	8.39617	9.09251	6.6114	8.21959	8.36804	9.78295	8.1497	9.55083	9.582	8.94518	9.67244	8.316	8.26827	9.22738	8.95436	8.21697	8.44786	8.48095	9.24311	8.50538	9.97472	9.83932	10.0615	6.458	9.49782	9.37209
ADSL	5.47669	7.87988	7.24022	8.70452	7.66077	8.77212	7.54174	8.10008	8.17421	7.59785	9.11528	9.09037	8.26283	5.88681	8.82982	7.49485	8.39903	7.81243	7.86615	6.01404	8.11944	8.34329	8.58598	8.88347	9.05877	7.56939	8.25378	6.40474	7.80715	7.5244	8.55184	8.00673
ADSS	8.36039	9.20304	9.04274	9.02692	9.13043	8.68763	9.82824	9.19065	9.4891	9.60571	9.85603	8.61824	10.0266	8.74544	7.98009	8.73071	9.08771	9.20004	9.01416	10.0861	9.26266	9.0999	9.20637	9.61208	11.6125	10.6608	7.92225	8.73262	10.0083	8.28355	5.65459	10.0578
ADTRP	7.35875	5.2764	7.27356	4.52791	6.07165	9.66094	6.12571	3.51841	8.75184	6.52862	8.08988	5.72426	4.4723	8.03482	7.49376	3.20297	7.24524	5.63182	2.93408	5.95815	5.62743	6.32122	7.95511	6.74638	9.76782	7.33693	6.99943	7.21419	7.05524	8.20145	5.59461	1.34516
AEBP1	15.9753	14.1871	14.151	13.7011	13.8764	12.9188	14.2006	14.5887	12.8249	14.6776	14.6475	15.7041	14.2437	14.9273	13.9226	14.7962	11.8886	9.92757	13.2996	8.45633	10.0997	12.0892	11.2068	12.9651	6.01415	11.4728	12.7519	11.625	9.61036	11.119	10.65	12.3627
AEN	7.7538	7.67121	6.98687	9.15632	8.02541	7.06915	5.08084	7.21297	8.25085	6.10799	8.07982	7.70125	7.02146	7.07284	9.18703	8.71218	8.13138	8.90713	7.60039	7.92059	5.43796	8.1814	7.1765	7.51955	9.49289	8.96524	6.54843	9.52002	8.51495	8.08521	6.00644	8.19591
AES	11.6081	11.5609	13.1351	11.7065	11.9777	9.62828	11.3047	11.874	11.4873	12.2591	11.7333	10.6714	11.4803	11.4572	11.1833	12.5511	10.4781	12.8313	10.357	12.3309	11.8709	11.6752	10.2065	11.0851	9.82354	10.6698	11.4182	10.3159	12.6867	11.9927	10.328	11.3097
AF007147	8.0264	5.88624	4.43299	7.39449	6.84236	6.9236	2.7864	5.86878	7.95351	4.74277	4.11841	8.81406	3.93942	8.40777	8.00566	8.48544	4.09048	6.6401	5.37029	6.25691	4.48052	6.4886	5.21122	4.29701	5.00328	2.50138	7.83026	8.94582	6.95616	6.1739	6.181	5.32255
AF070581	8.17501	6.2478	6.97715	7.15928	5.20264	6.8785	7.09875	5.75166	7.26361	6.58695	7.84569	2.44979	7.13764	7.55957	6.45928	7.41999	5.90274	3.95821	6.28058	6.47106	4.55991	6.69763	6.30772	6.44316	10.4263	5.59475	6.56507	8.47769	7.09573	2.88618	6.52668	3.92535
AF090939	6.31354	3.97803	7.2659	3.72088	6.79168	7.21184	4.85844	5.53576	8.71176	6.79008	7.93756	7.20297	5.49645	6.40267	5.12623	7.3775	7.52264	3.37752	3.4067	7.4146	6.36365	6.16204	3.00588	6.22085	9.42774	4.8339	4.39083	4.07806	7.89928	7.50984	8.83464	6.95902
AF198444	7.68887	5.005	5.75272	6.14945	8.82121	4.86558	8.56108	6.33707	7.01041	2.06723	3.57558	8.30727	7.92915	7.9497	5.80138	3.63282	7.80237	4.81414	5.81471	5.66003	7.55222	7.43	6.23399	6.40062	4.82015	4.97007	7.76726	7.94842	3.69284	2.6734	7.59348	2.12479
AFAP1	4.03444	7.90028	4.90514	7.14401	8.63877	3.70587	6.97413	1.46832	8.31489	7.97729	7.26968	8.24846	6.55238	7.34681	7.43556	8.02966	7.00039	8.1916	6.63095	8.29735	8.98364	8.04657	6.46001	7.15145	10.298	9.06458	9.31782	9.21666	9.13397	7.10084	8.63873	6.81133
AFF1	10.3561	10.5169	10.4434	11.012	9.4958	7.35556	9.88317	10.4532	9.07629	10.3107	10.5237	9.8305	9.57813	10.8781	7.41001	10.2791	10.0335	10.4315	10.7761	9.97931	9.74424	11.3551	10.4605	10.6169	7.72538	8.95389	10.6678	10.744	9.9181	10.516	7.5704	10.2555
AFF2	7.03668	5.78575	5.8751	5.60244	5.47954	8.84569	6.567	5.60004	5.78593	6.73711	4.91456	6.22927	3.786	6.16684	6.3923	7.8271	5.97702	6.07342	5.75185	5.24482	5.62752	4.98051	5.88291	5.74153	7.19278	6.65	6.0763	6.36415	4.58852	5.69262	7.34316	5.16042
AFF3	5.66556	10.3096	6.01614	6.52082	5.84386	6.57167	4.69214	4.57407	5.90933	3.94651	4.55542	4.72304	7.00862	9.40146	9.73788	7.13838	7.04141	11.6183	6.39513	3.45515	4.18726	4.56425	7.52606	6.88862	8.78884	4.21622	5.01828	5.27458	6.07441	9.88825	8.63705	3.82471
AFF4	10.3063	10.6363	9.96658	10.1134	10.0764	8.80612	10.0692	10.4575	10.7526	10.6902	10.7331	9.99954	10.7739	10.6255	10.3364	9.1947	10.6742	10.635	11.2215	9.366	9.98432	9.72125	10.5135	10.3755	9.62943	10.9293	9.3255	7.1801	10.1247	9.58896	8.15293	10.0287
AFG3L2	7.69181	7.95579	7.68054	8.2367	8.09293	9.07788	7.91665	8.62037	7.33829	3.89022	8.59373	9.03898	8.14558	6.80032	7.34621	8.75624	8.05569	7.7281	8.36451	6.7967	8.29037	7.76443	7.52293	6.20785	6.06972	4.17376	8.6624	8.64768	7.76755	8.51477	8.84645	8.19809
AFM	2.13247	1.73719	5.73933	3.91812	1.3202	3.11145	3.60147	1.81382	1.97802	6.59163	1.38569	2.46539	5.31044	6.50387	7.19341	6.52518	1.68647	3.34218	2.62419	2.209	1.19154	3.36548	1.57017	5.985	5.36249	6.78212	1.88328	7.5616	2.424	6.09514	3.10936	2.48311
AFP	7.443	4.83596	1.8166	5.29003	2.87104	4.04134	5.8498	3.97646	2.84158	7.09432	2.71723	6.90253	4.09144	8.22808	3.51019	2.9888	2.35032	5.37739	5.64547	3.45327	2.9787	5.29714	4.42993	5.53584	5.16271	6.4304	6.49865	7.00174	2.31808	3.21138	8.54366	1.16251
AFTPH	11.1235	10.4239	11.5272	10.9805	10.8855	11.2794	10.1434	10.9791	10.2269	10.1339	10.6566	10.6063	10.5086	10.3289	10.0036	11.3831	9.86523	11.1892	11.2628	11.0039	11.2057	10.3264	9.59745	10.8745	10.8653	10.852	10.5224	10.0284	11.1935	10.8302	10.2315	10.4649
AGA	5.67473	8.62494	8.112	8.77056	4.8018	6.65743	6.7316	8.73223	7.5651	4.59986	5.70277	5.99665	6.8984	6.40708	7.69622	5.44896	7.14518	8.49425	8.9844	7.99265	5.55834	7.85064	9.56477	8.516	7.75128	7.17758	4.60199	7.04279	6.17615	5.97685	7.53334	8.38338
AGAP1	8.36371	9.12172	9.48625	9.64617	8.60986	8.70303	7.4046	9.55948	9.2099	10.3738	8.20382	8.37872	9.12792	8.48949	9.64543	7.99879	9.26927	9.8699	9.09552	10.3143	9.27252	9.66876	9.4862	10.097	10.0177	8.67656	7.9272	9.02041	9.18839	8.68975	10.1356	8.67092
AGAP2	8.81391	8.28242	7.02286	7.77653	7.30669	9.56885	7.47821	6.07197	9.34634	7.57172	7.47699	9.35952	7.79817	9.22192	8.55854	7.16431	8.48254	7.56282	6.64659	7.96936	6.25511	6.63655	6.71211	7.13141	8.75438	7.82232	8.42148	8.26626	8.06751	8.20834	7.78262	7.84393
AGBL2	6.70843	7.04627	4.52127	5.44877	4.76019	8.92933	7.7107	6.18644	6.47905	7.02104	7.43487	8.54886	7.2934	8.25873	7.8397	6.2113	7.46512	6.72948	5.55273	6.27905	5.81789	7.09686	6.1503	5.31725	5.62663	2.4864	5.44269	7.98317	6.45982	7.92852	5.89495	6.76217
AGBL3	2.00971	1.79184	2.73859	6.79839	5.04313	7.56543	1.71082	2.84547	7.81304	3.45137	5.56454	3.24422	3.1214	5.79547	1.83269	6.294	2.91992	4.13331	5.11443	5.95105	5.45879	5.60776	5.26482	6.13386	9.4041	2.49227	4.69794	3.2418	2.68907	6.18665	4.61734	5.47525
AGBL5	7.7313	7.58527	8.46043	7.54706	7.51742	7.90376	7.40199	7.5944	5.62833	7.08899	8.11102	5.46832	7.52964	9.00853	3.69729	5.74962	6.54278	9.0531	7.60963	5.74109	8.74898	6.84111	9.20293	8.02468	5.67444	7.33253	8.74123	4.97245	7.04772	8.17122	9.04639	7.02586
AGER	5.686	4.03052	5.45041	5.46085	4.22955	8.94402	4.76442	2.64339	7.16755	5.11651	7.08056	7.17026	6.22114	6.04874	5.40013	5.84763	6.7794	3.9678	4.87629	4.89646	5.46795	5.97956	3.56776	4.48438	7.75	6.02909	5.28622	4.42801	4.84729	4.43894	7.07944	2.74731
AGFG1	8.3218	9.16372	9.13865	9.55377	9.76285	7.35641	10.6027	9.93129	10.1508	11.432	9.43685	8.92706	8.83771	9.61737	9.18264	9.66135	9.33159	9.85122	8.97399	8.69141	9.5697	10.2268	10.3604	10.3755	7.26719	11.2343	9.51637	10.5835	9.55077	9.24626	6.48618	10.826
AGFG2	6.12583	6.82973	6.03677	6.69419	5.42067	7.39652	6.67279	5.29924	6.75252	5.20307	5.51704	6.53792	5.73194	6.55016	6.88767	6.8545	5.81621	7.01745	6.88775	5.89829	7.1181	4.95439	6.04496	5.94156	8.317	5.73284	7.16671	6.33538	6.29635	7.0413	6.57375	7.02211
AGGF1	6.4788	7.3613	8.61894	7.95289	7.92857	5.9822	9.15956	8.05703	5.60249	6.59264	7.41799	7.25098	7.06751	7.37067	8.65753	9.13199	8.72535	7.60515	8.91254	6.82835	7.84743	9.6788	8.50394	8.27595	7.38572	7.18581	8.68341	7.11392	2.72671	5.09121	6.77169	9.37506
AGK	9.56671	10.7638	10.7673	9.80455	10.482	9.49583	10.6877	10.269	11.0318	9.23191	10.908	8.83938	10.6291	11.2512	9.72737	10.7248	10.7549	10.3565	10.0975	10.4797	11.1945	10.7702	10.0161	10.2817	10.3546	10.6437	11.0409	9.76768	10.5321	11.45	8.48206	10.8608
AGL	9.34434	8.75162	6.47381	9.58481	9.81723	7.84401	8.9676	7.55045	8.59027	7.72056	9.52429	9.52285	12.5261	12.067	11.2614	7.68868	8.34965	11.3625	9.7516	9.83031	9.6359	7.11959	9.62456	8.97201	7.39471	9.22938	5.02917	9.74423	6.06694	9.46135	11.3144	7.88688
AGMAT	6.44631	7.22337	7.24044	7.8933	7.59636	5.87992	5.47122	5.14457	6.6296	8.05114	7.27386	7.19495	5.93965	8.77446	8.12162	8.57681	8.21875	7.27423	7.51491	7.46605	7.54844	6.33967	7.63672	7.1013	8.57982	7.62897	7.75749	7.39382	5.65656	6.9089	7.69289	7.02199
AGO1	6.89257	8.88925	7.69113	9.48544	9.16633	6.48218	7.58751	8.82717	5.22604	2.25346	5.18562	3.76026	9.30088	5.84455	6.5583	6.65324	8.4479	9.12701	7.74273	9.14802	8.10606	9.28156	8.64698	9.01408	7.36848	9.20165	6.67189	5.41158	4.46723	8.36363	6.80156	8.38917
AGO3	7.46729	7.10564	7.70686	7.69714	8.95342	8.19869	7.71699	6.87881	6.41671	3.0404	7.49625	3.73114	7.64644	7.0991	6.44483	8.48906	7.40387	7.78255	7.28236	6.90233	7.32366	7.70727	7.55689	6.95055	9.74115	6.37687	7.51703	7.97646	3.83521	7.64512	3.51107	7.65903
AGO4	9.9426	8.33466	7.84397	8.58113	8.59389	8.28676	7.94251	7.40955	8.97784	7.53461	7.76619	8.03351	8.77739	9.02986	4.17735	7.79967	7.95845	8.32278	7.3383	7.22406	8.89391	8.15473	8.36384	7.99065	10.9238	4.66826	8.82528	6.36415	8.06474	7.93624	5.62444	7.90178
AGPAT1	10.2864	9.53024	7.03581	8.75395	6.66306	7.90733	5.64783	8.52684	7.79389	7.42914	8.21533	8.19394	6.96026	6.39408	8.34029	7.3426	9.38975	9.9269	9.37223	8.5836	7.78309	9.32649	8.11597	8.77309	9.99948	5.59479	6.77099	7.61702	5.27779	8.22803	9.33552	7.86788
AGPAT2	9.54819	8.99652	9.71831	9.06751	8.94312	10.0716	8.93129	8.89717	10.6689	8.893	8.95224	9.98598	9.49867	10.6332	10.5525	10.5514	9.16364	8.58395	8.85667	8.04458	8.495	8.54317	8.7357	8.44989	10.523	9.63482	8.83877	9.33308	8.80896	9.06146	10.4178	8.23579
AGPAT3	9.5167	10.1706	9.44343	8.51933	8.97707	9.97817	8.83925	9.47744	8.8379	9.11534	9.19542	8.76135	8.47256	9.84194	8.27766	9.18842	9.67793	9.56958	8.44651	8.68407	9.59004	8.23464	8.76319	8.01312	9.89336	8.72309	9.67638	9.29311	9.31634	4.73912	6.4046	8.80746
AGPAT4	3.58988	2.09687	8.76734	6.90308	3.80638	5.09334	8.24325	7.31397	3.83622	5.68458	9.07446	6.89723	6.42003	4.24163	5.0266	6.35162	6.94225	5.6553	4.76839	4.6528	3.9533	6.85693	4.55437	2.77624	6.75532	4.55453	3.74297	3.85998	4.59601	3.427	4.47527	5.45903
AGPAT5	8.18912	8.89741	7.64986	7.26877	8.39277	3.99779	6.21779	7.5745	7.86376	8.02076	6.75248	5.67405	8.58055	5.59665	7.64945	7.66685	6.35709	8.98841	9.57261	8.48755	8.53788	10.4954	9.24453	7.95051	7.24827	5.31006	6.53876	5.00914	8.22675	2.67826	5.70068	6.65321
AGPS	7.66122	9.00941	8.468	8.72217	10.1484	9.78829	7.88645	8.0103	9.51258	10.9965	8.32101	7.83678	7.49861	10.6567	4.37092	8.03967	8.87932	9.80872	8.1054	5.85283	9.48775	9.41649	6.43645	8.3487	9.52049	4.40963	10.3857	7.01499	4.47259	8.94469	4.9125	7.46697
AGR2	11.2884	12.4634	10.5699	12.1726	6.06448	11.0755	7.97827	14.6705	8.8594	11.1465	12.3184	8.22278	12.4844	10.347	14.2952	9.88948	13.9149	13.2949	9.31843	10.6208	7.86713	14.4	11.5684	14.7183	10.8936	9.36382	4.28413	13.7741	12.6562	13.5672	14.6023	12.4532
AGRN	9.2125	7.86229	7.93237	8.28643	8.28451	9.18972	8.15079	8.54048	10.2817	9.09108	9.76066	8.76805	9.37341	8.65206	8.56038	9.10718	8.20392	8.54242	7.22017	7.737	8.31316	8.14854	7.12312	8.24196	10.4342	8.10947	8.70804	8.91896	7.92691	8.60779	9.90147	8.08609
AGRP	4.0312	4.67242	5.8957	6.28454	3.6066	4.27069	5.10716	5.96116	5.91269	3.68274	6.29159	3.91356	4.38463	6.29087	7.72386	7.46697	4.9123	6.27429	4.6281	7.11777	1.78339	2.56261	5.88123	6.74142	9.79573	5.4811	7.40629	8.02556	4.05054	5.73199	8.71833	5.65532
AGT	6.43893	6.46673	8.46793	7.79538	8.98191	10.7243	7.46289	7.38752	9.47885	8.29018	7.93801	9.94428	8.22247	7.68461	8.7507	8.6607	7.76937	6.87374	7.01445	7.32543	8.42706	5.80504	9.63834	8.16664	10.0173	6.88926	8.89108	8.007	9.15833	8.37169	8.95451	6.85371
AGTPBP1	2.98253	7.71444	6.88532	7.95462	6.61732	6.79461	5.50146	5.46161	5.51229	5.36738	5.09829	5.96915	6.24053	5.8813	4.02472	7.44219	5.92231	6.96633	3.68751	4.28705	6.77572	6.0858	7.58083	5.25538	6.33378	6.02406	4.64318	5.54794	4.87701	5.82361	4.43003	7.34815
AGTR1	7.36369	12.2797	7.99394	3.64272	6.45809	8.7124	4.44786	6.03295	7.20946	7.45066	7.16686	6.30322	5.58532	6.69771	6.59989	4.37079	5.32742	12.0181	6.17101	6.18031	5.7458	5.66536	5.4748	6.0298	6.98966	6.10718	5.11538	3.22065	4.17379	10.7195	7.64047	3.66096
AGTR2	6.55129	6.07347	5.8037	4.73969	3.17058	5.99957	5.48568	4.75184	4.76845	6.37996	6.10496	6.47947	5.36467	5.28506	6.08432	5.52718	4.77865	4.28083	4.74405	6.50187	4.96271	5.07788	5.02688	5.01534	8.39398	5.58201	5.55934	6.93929	5.71279	5.67623	6.55464	3.88078
AGXT	4.22799	4.17431	3.60721	4.24262	3.8791	5.17159	3.65677	2.98127	5.84497	4.05209	3.32655	5.58601	4.61027	4.52658	5.17095	5.3933	4.7334	3.9824	3.34597	3.84056	3.99202	3.80108	2.66485	4.00571	6.20594	5.07736	4.96714	4.52069	5.6425	3.31024	4.92189	4.03504
AHCTF1	8.82243	9.03623	10.2725	9.19522	9.21835	9.19649	8.40152	9.74383	9.60895	8.87733	9.01144	5.76401	10.3838	9.73551	8.79441	9.28486	9.13951	9.58911	9.78389	11.1107	10.339	9.30824	9.08436	9.33832	9.54843	10.0363	8.82943	8.30191	10.6396	10.145	8.10269	9.36278
AHCY	8.8161	8.7117	7.84533	8.54819	8.57276	8.78715	8.47657	9.26601	9.78325	9.08705	9.97908	8.35603	8.64272	9.2803	9.11747	8.77143	9.49102	9.13884	8.69789	8.04036	7.98362	7.98018	8.91117	8.98954	9.21388	9.38867	7.36944	11.2363	4.78921	8.5796	3.73856	8.32472
AHCYL1	8.79025	9.20419	7.72116	9.75486	9.15673	7.4664	9.7734	8.67263	9.49627	9.5176	9.53045	9.17028	8.73679	9.93462	8.89449	8.53308	9.77065	8.77233	9.79224	9.61877	9.55892	8.45067	9.35719	8.82671	9.57172	9.53676	9.86793	8.73968	9.78561	9.46887	8.56005	9.66903
AHCYL2	7.47703	9.00362	7.91907	7.34637	6.54619	7.88087	5.43427	6.83605	8.15088	3.64125	8.15463	8.39226	7.28304	9.0067	7.95092	6.90193	6.52571	8.42332	7.32993	8.69076	7.50699	8.89092	8.36159	8.36383	9.35013	6.29566	7.24445	6.54392	9.28259	8.38534	6.32809	7.45921
AHDC1	8.80512	8.09724	5.60982	8.64453	9.07456	6.33798	5.70664	7.87239	7.97589	5.30589	7.29531	10.2482	9.62473	9.28142	7.62381	9.15589	8.49698	8.80514	8.9858	8.04163	7.75111	5.49275	7.9721	7.81942	9.22809	9.41519	5.80275	9.16742	8.44601	7.07115	8.63135	8.50384
AHI1	8.06359	9.0613	7.62283	8.05744	7.91761	8.06932	7.54645	6.64587	9.54847	8.6787	8.56521	9.05475	8.47226	6.58247	7.9896	7.18499	8.70625	9.12683	8.63869	7.20783	8.62338	7.90396	7.96613	8.06108	7.40867	6.37799	8.09552	6.37144	6.98838	7.67847	8.56525	7.1978
AHNAK	10.9256	10.0134	10.1538	11.1395	10.3053	10.3529	10.9109	10.1423	10.3342	9.9974	10.0151	10.6361	10.3351	9.20507	10.5414	11.1562	10.0851	9.98495	8.02209	10.4471	9.07538	10.0063	9.37539	10.0271	10.2513	8.76097	9.16366	8.66259	9.59181	9.67349	8.82852	9.60293
AHNAK2	8.41799	7.70435	9.04589	7.60497	8.50537	6.20014	8.4929	7.65581	4.35958	6.27262	7.0217	8.18401	9.04011	8.35077	7.89391	6.40083	8.19861	8.22078	7.11478	6.29901	9.7087	8.71128	7.46805	8.10257	6.56373	6.60061	7.80832	8.35552	8.54774	6.0166	6.09189	8.41707
AHR	10.3061	8.97856	9.66509	10.2335	11.6481	7.59188	10.8546	10.3925	9.66018	10.3769	11.4179	8.46422	11.3025	9.29154	11.2253	9.55553	9.72259	7.88924	9.26853	8.76976	11.3464	10.6449	9.38086	10.9426	6.29151	6.57543	9.45606	10.54	10.0123	7.92034	8.17146	10.0919
AHSA1	9.51225	8.38986	8.53319	8.7147	9.11815	9.02111	10.5959	9.90578	9.13067	8.26454	7.88004	8.70278	9.1249	6.87842	8.867	8.768	9.12802	8.97235	9.23508	8.74585	9.63388	9.18951	9.6906	8.8043	6.27914	8.57437	9.08347	11.6926	10.5106	10.4362	9.23303	9.88299
AHSA2	9.68305	11.3385	10.8185	11.1404	10.3057	10.2117	9.90083	9.71477	12.8314	11.7082	11.3491	12.1323	9.75125	12.648	10.8909	11.3361	11.5923	11.1667	10.6359	11.3596	11.5355	10.9981	9.53491	11.1432	9.05072	10.0785	10.5097	10.0429	9.32085	12.8877	13.4372	11.1541
AHSG	6.75424	4.75831	5.201	4.13925	4.50839	8.50096	4.75602	3.73874	6.19288	4.81374	5.05445	5.84549	7.06369	5.5274	7.76172	5.27618	3.1845	3.38432	4.3792	6.03311	4.71297	2.4404	5.2733	4.49951	7.92159	5.98604	8.07978	9.26511	3.45323	4.5822	6.95008	5.09767
AHSP	6.80255	4.8388	5.23674	6.62971	4.12211	6.16952	5.15728	4.20943	5.62467	6.003	7.1269	7.19968	7.10371	6.93432	8.85365	5.92616	6.85926	3.8573	3.48275	6.08652	2.90669	4.17459	4.06295	4.35392	5.8179	5.3532	6.18605	8.38004	4.44647	7.69481	8.4176	7.47917
AICDA	5.72706	5.80175	4.99289	6.8229	1.99195	7.80721	2.15943	5.31623	7.81366	2.13345	3.16575	7.19796	6.683	4.30912	6.92456	5.63297	5.78578	5.79165	1.13435	5.77933	2.31353	5.44986	0.150127	4.92332	4.73215	6.40024	3.335	3.33121	3.09412	2.82545	3.90067	2.21386
AIDA	8.39319	10.0983	12.8387	10.4691	11.8947	7.59874	11.9955	11.0051	12.3362	8.0678	12.3761	10.8733	11.607	15.0566	11.6024	12.1339	11.2183	10.8037	12.2269	11.6153	10.3526	10.2015	11.1314	10.8914	9.42664	10.6189	10.0353	8.51805	10.99	9.72091	11.0117	9.96909
AIF1	5.69963	6.30043	5.90801	6.50682	5.35957	7.10473	4.80325	7.02782	5.62734	5.74227	4.19024	7.99647	4.4592	5.26943	5.00125	4.31462	4.91018	6.26211	3.61273	4.72815	5.52485	7.14367	5.71453	5.55266	6.23089	3.22845	6.82142	4.20334	4.59512	6.03865	5.29009	4.68671
AIFM1	7.69263	8.5455	8.27125	8.61406	7.93253	9.91774	5.54068	8.89131	6.54656	5.5065	8.62008	6.5079	8.66014	9.78915	7.47364	5.07256	8.24491	8.81837	9.38651	8.20169	8.84207	9.06437	8.37365	8.77204	10.3935	9.41887	7.01424	8.4684	8.30042	8.92861	9.17189	7.79407
AIM1	9.68264	8.27711	9.30714	10.3708	9.30478	4.76404	10.3488	9.34595	11.1999	13.6835	9.40954	9.58776	9.81551	8.85579	9.40047	9.66618	7.70541	7.29764	8.25797	10.5536	10.169	9.10036	10.2704	9.30415	10.4671	14.3116	10.1834	11.272	9.21711	6.65277	10.2625	10.9746
AIM1L	7.93455	6.57434	6.10865	7.05155	7.99721	9.07755	6.05696	5.92656	6.58736	5.56396	5.97774	6.97252	8.58598	6.06471	6.05024	7.24879	6.26974	4.26935	5.7444	7.36563	8.66057	4.45338	6.59859	6.59901	9.98661	7.51282	6.6178	7.62365	4.40474	5.95439	8.37366	7.68111
AIM2	6.74578	7.28795	4.33353	8.04858	4.04457	8.28203	5.99467	6.13618	5.20597	5.15655	5.80668	8.48961	4.017	4.35517	5.09066	8.26113	6.69157	6.32281	3.51486	4.20018	10.8736	6.51044	6.10679	3.74089	6.84738	3.913	4.0845	6.77317	3.85603	3.63774	9.53181	3.68467
AIMP1	8.1794	9.28293	8.00475	8.97173	8.67487	7.14369	8.4776	9.96399	7.04801	10.2188	8.37199	7.04516	7.60465	8.886	9.06459	7.95798	8.45138	9.6213	9.26326	8.17053	8.86825	9.1598	8.86323	9.6209	8.93182	8.78539	7.94601	8.94876	7.81408	9.21203	7.95707	8.1779
AIMP2	10.4168	9.7224	9.86831	10.022	10.6742	8.32557	10.2359	9.48674	10.3998	9.86012	9.49464	9.02072	9.42206	8.80089	9.09266	8.3164	10.2034	10.1427	10.1091	8.18925	11.0702	10.3732	9.94781	9.39803	9.13058	10.0485	8.52449	9.98398	8.38961	9.72771	8.63742	9.88021
AIP	7.42786	7.78645	6.29472	5.8099	7.68166	8.18044	5.33143	6.75393	6.77897	5.52865	5.35175	7.00648	5.69152	7.32922	5.5798	7.21271	6.45065	7.53453	7.58789	6.01262	6.79654	6.20787	7.66112	7.57567	7.56879	6.87524	7.69318	5.85281	7.8392	6.27743	7.8754	5.84555
AIPL1	8.67666	6.67437	6.95432	4.59028	4.43371	9.72533	3.96085	2.80772	7.10471	8.1716	3.99115	8.14754	3.96762	5.26394	6.07668	5.21403	4.4161	5.18252	4.43563	6.84399	5.91681	2.9359	6.33303	2.92314	5.60159	7.20829	8.80232	7.88722	7.45886	7.26887	9.18163	5.27343
AIRE	8.39161	7.59579	6.98901	6.07267	7.39369	9.08334	7.23345	7.05817	7.22476	4.88925	7.84321	5.17356	5.47057	4.70113	8.57248	8.89977	7.73438	5.50578	7.07557	8.43742	4.62136	5.03059	6.74513	6.71334	10.2994	7.46419	8.76498	9.13438	7.41133	7.56665	9.35122	7.32459
AJAP1	4.93696	5.70677	6.47392	3.73964	3.54545	6.50708	5.47763	4.53442	5.50178	5.14405	5.28784	5.74574	4.90723	5.62831	5.24746	6.13228	5.78953	3.53279	3.6682	5.34568	3.72213	4.85234	6.67432	4.77259	8.14904	4.79442	5.99697	6.49285	6.3399	4.31862	5.66236	3.19745
AK021537	9.28342	7.95516	8.04532	6.50748	7.20183	9.84396	6.78747	7.56154	8.55357	7.83976	8.1047	9.13828	8.10939	9.87417	7.94474	8.67922	8.04468	7.98382	7.64976	6.62115	7.1424	6.32792	6.31593	8.17468	10.7907	7.85058	7.91598	9.51943	4.75062	7.81407	9.60629	3.74368
AK021933	4.41062	3.49411	5.35242	4.42718	6.54206	8.54909	6.53887	6.59981	5.85187	4.22185	5.17508	4.23497	5.22204	6.47768	5.32364	4.73456	4.29987	4.4978	4.79023	5.00748	7.0967	7.09076	6.50407	4.58909	7.35657	5.13788	5.12801	5.00415	6.67327	6.50271	6.67764	5.58667
AK055981	6.7955	5.91953	8.04253	7.38752	7.63629	3.28901	6.86977	7.65009	5.69486	3.60859	6.63535	7.74944	7.76236	8.5841	6.63657	7.78108	9.23962	6.9761	8.93485	7.03169	7.01756	7.55059	9.09197	7.05579	8.24377	6.11099	7.35669	8.36959	7.26985	9.50226	9.62308	5.43016
AK1	6.97202	8.30244	6.79033	7.91073	7.72476	8.5619	5.57361	8.05529	7.64117	8.09662	5.97489	6.84164	8.55407	5.99556	5.35235	8.04023	7.56259	8.07554	6.97101	7.83734	8.51463	7.51953	8.05972	6.54863	8.72207	4.63779	8.11332	4.66704	6.44689	5.64659	8.23931	7.15542
AK2	7.94706	8.8698	8.35378	8.46194	9.77945	8.78903	8.18571	8.30562	7.01572	9.79298	8.93307	8.09269	8.99088	7.8296	8.96958	7.48328	8.92064	9.32696	8.45383	8.53644	8.9165	9.43936	7.81932	8.68838	7.41733	8.97711	7.68094	8.17053	9.35434	8.90289	8.16753	7.6924
AK5	3.31351	8.17792	6.37909	6.39018	4.6101	7.18437	6.83698	7.31758	4.05914	6.2485	8.34834	8.41776	8.51281	6.05928	5.98809	9.13493	8.58407	7.24091	8.08147	7.39304	8.15839	7.40974	10.6563	7.7448	7.91422	7.2594	4.54928	5.86609	11.3017	3.3924	9.16478	7.38286
AK6	2.95306	7.90316	8.40443	7.3994	10.2168	8.87898	6.68999	8.56799	8.46972	3.80789	8.28184	7.3469	9.37128	8.65925	9.21881	7.79627	6.82452	8.95052	9.33777	7.54545	7.47176	8.8265	8.69003	8.83526	8.59532	4.51992	3.14282	8.34879	4.3452	6.95546	8.95098	8.4058
AKAP1	8.21322	8.03381	8.09291	8.50703	7.70864	7.11266	7.9974	7.28053	7.49518	7.5975	7.39546	7.96315	7.80988	7.53505	8.58958	8.25272	8.66776	8.64932	8.27827	8.18328	7.15363	7.93856	9.53073	7.2547	9.09449	7.67284	6.54921	7.1907	6.83005	6.75744	8.08323	8.16094
AKAP10	8.05849	8.25876	8.6194	6.88645	7.61423	8.63201	7.17653	8.53283	8.01313	7.90999	7.875	9.14947	7.24086	8.20929	7.63147	8.08978	9.71708	7.99056	8.99664	8.02999	7.91244	6.92046	8.22234	8.45355	9.25255	7.95303	7.80187	6.59068	8.02414	9.13396	7.87724	6.92575
AKAP11	8.71192	8.40089	7.34497	7.02612	8.76089	8.42314	7.83055	8.19173	6.95913	7.38202	8.70919	7.43493	8.1947	9.12075	9.11446	8.53593	8.11365	7.72264	9.44119	5.96278	8.09528	8.92529	8.79649	6.91759	8.41353	8.8133	8.52093	7.08974	8.79322	8.29984	7.93548	7.96475
AKAP12	8.34159	7.10825	7.22523	7.46168	8.50966	8.15487	7.16757	7.26723	9.15452	9.54635	7.61624	8.69072	7.69887	8.57114	7.01283	8.12694	3.8292	4.86841	7.02658	7.9753	7.43355	8.90806	8.89116	8.32184	7.34509	2.60851	10.3187	7.8651	8.28854	6.83306	6.065	3.861
AKAP13	10.473	9.75632	10.4337	10.25	9.5122	9.89644	9.35763	9.1568	10.0667	8.95683	10.0841	10.5648	9.4069	10.2337	10.4514	10.7264	9.86848	10.5076	9.58991	8.26197	9.68797	9.00324	9.08602	9.1804	8.93278	8.74011	10.6437	7.66136	8.98919	10.0462	10.5572	8.68532
AKAP17A	9.16273	8.43934	9.44572	8.41251	8.37336	7.95332	9.24402	9.37314	8.85348	8.10049	9.18421	9.17402	8.91117	9.49225	9.92325	9.07348	9.85539	7.36512	9.44861	8.66438	9.13716	8.86893	8.19663	8.84988	9.53721	8.79662	8.48462	9.01544	8.99174	9.23272	8.46807	8.83481
AKAP3	8.03106	6.32846	4.35159	4.02132	5.85564	9.91814	2.94323	3.13157	6.10391	7.52706	4.32769	8.24709	4.46044	5.72134	5.35879	3.79618	8.29384	4.16707	3.64411	7.9702	5.48232	4.3418	5.05954	6.75434	9.82625	8.08947	5.85446	7.35454	7.44276	6.30579	6.19465	4.26174
AKAP4	8.40268	4.73126	7.83495	6.67537	6.81245	10.5726	4.65422	6.53189	8.06612	8.34331	7.83117	8.95896	5.69581	5.80165	7.85462	8.884	6.6259	6.22441	3.19561	7.95838	6.50481	6.99328	4.02276	4.89039	10.2292	7.57659	8.85521	7.57867	7.3792	6.66386	9.42924	5.63423
AKAP5	5.80088	7.68588	4.58282	7.8091	7.64417	7.35782	8.72872	7.2515	5.65718	5.66043	5.11998	6.36671	10.0759	6.12429	8.24642	5.60184	8.43017	9.02043	6.40903	10.2708	7.39574	6.57997	7.75107	6.67466	7.21215	7.2258	6.55255	4.56806	9.54464	7.7844	6.25714	6.57956
AKAP6	4.25977	5.33673	5.36115	4.98788	5.65306	7.79752	7.80896	2.46861	6.6252	6.35189	5.91019	6.63287	7.23211	7.64324	6.0539	4.90587	7.32271	3.454	6.39961	7.29058	4.76449	7.83039	7.84059	6.08662	8.60138	7.73054	6.60653	7.35123	6.2462	5.49807	8.95473	5.859
AKAP7	8.31043	6.12736	6.60748	6.03848	7.43394	7.72822	6.78326	6.04947	6.87142	8.15445	7.27258	6.71092	6.63111	6.68716	7.40507	8.25518	6.64637	6.36209	6.99727	5.05094	6.78009	5.57469	7.09594	6.82629	6.76063	7.88207	6.32603	8.69901	8.6281	6.18591	7.43062	6.24169
AKAP8	7.93149	8.37065	9.34832	9.51216	8.20567	9.53266	8.42122	8.34393	8.44281	8.97007	8.73811	7.64594	8.72385	6.91123	8.2581	7.84445	9.63417	9.08252	8.63674	9.28304	9.21275	8.56554	8.73089	7.64936	6.13363	6.17833	6.72534	9.61817	9.6194	9.97334	8.25999	8.70982
AKAP8L	8.33085	8.51789	8.9794	8.15894	7.78372	9.05087	8.21092	8.25652	8.11951	6.63771	7.77146	8.42864	6.01047	7.79907	7.09554	6.29193	9.29096	8.63554	8.76241	6.5966	8.37253	7.76383	6.67363	7.79442	9.56944	7.71556	7.76284	7.71299	7.44511	8.27694	7.81829	7.71132
AKAP9	5.83703	8.72975	7.73019	9.20276	8.82862	8.85154	9.39019	8.21593	7.60945	9.13273	8.45228	8.70642	9.45055	8.72866	7.96317	8.76503	9.35499	8.98914	8.1867	9.39836	8.66821	10.1029	8.80155	9.31948	8.64619	6.94839	5.09717	7.73328	7.198	9.36721	8.62369	9.2379
AKIP1	6.03478	8.40528	7.02716	7.87866	6.96502	7.86743	7.56182	7.60934	7.46126	3.71406	8.09284	5.25744	7.40004	7.76	7.88979	5.2617	7.44191	7.90635	7.66566	7.4215	8.32958	8.42987	7.29625	7.51898	4.77133	8.81284	6.93435	6.22535	8.29579	8.08836	7.05676	7.36886
AKIRIN1	9.58659	10.1015	8.87882	10.2357	10.7286	6.81687	9.24749	10.2441	8.18103	9.80925	10.5388	8.99982	9.2184	12.2514	5.53218	9.83062	10.0254	10.2305	9.94531	8.95584	10.1428	10.3547	11.3819	10.1324	10.4047	8.76349	11.43	9.94129	7.23116	9.78605	8.80375	9.94893
AKR1A1	8.90544	10.1608	9.16115	10.2874	10.7787	9.48777	9.3115	10.5214	9.08342	10.1532	9.68831	9.33178	10.7927	8.40905	9.74745	7.05748	9.41299	10.4917	8.59831	7.48361	10.4702	9.76629	10.3354	10.6384	6.47916	8.05039	8.04802	10.7271	10.4636	9.37558	9.0399	9.70561
AKR1B1	10.5018	10.3306	9.8289	9.92676	9.15126	11.6899	8.84976	9.36902	8.97119	7.20384	7.90317	10.2506	8.90828	9.49417	7.87887	9.78576	9.94585	9.18924	8.5714	7.83822	8.59391	9.34202	9.79208	9.98768	10.6385	6.66124	8.0004	8.39121	7.66351	9.72458	7.05587	8.01001
AKR1B10	8.03608	7.14559	7.3895	7.50967	7.39734	10.1304	8.67155	6.64445	9.09417	7.93048	7.01319	9.80468	9.72848	9.10723	8.35963	8.2227	7.54603	6.32394	5.87907	8.35042	7.35901	7.80209	9.90124	6.78342	11.2543	8.82401	9.05349	9.25107	11.3258	7.6183	9.85749	9.54882
AKR1C1	7.23453	5.63757	7.38998	7.60847	6.69748	8.0374	10.7215	6.47459	7.64177	9.64336	8.4353	10.7508	11.8272	6.05184	6.55871	8.65699	6.31373	5.4458	7.00135	4.55166	7.88478	7.56625	11.2159	7.06364	8.7644	8.51521	7.47824	9.8362	15.7185	6.43367	6.96841	8.69577
AKR1C3	7.45708	7.56196	10.4468	7.53713	8.02292	7.96469	8.99307	6.9916	8.80493	7.82432	8.88422	6.75332	11.6088	8.14118	8.96545	7.78192	5.28136	7.35966	9.99996	6.38903	7.5698	7.05733	10.646	7.54639	5.37976	8.46903	8.36594	7.78235	14.16	8.71138	9.12257	9.19976
AKR1C4	3.86061	4.1305	4.38825	5.11692	2.76292	6.12497	4.60725	2.55303	7.8976	4.52153	7.83403	7.16943	4.14473	8.69494	4.87714	6.13679	7.294	6.25979	6.38912	7.72257	2.48623	3.69128	2.55825	3.37671	6.22445	7.7564	7.1943	4.13271	7.61747	7.21853	7.72333	7.11126
AKR1D1	4.19303	2.53693	1.33113	5.21305	5.10122	8.44246	-0.592749	6.64267	3.21368	1.80728	3.55743	7.56864	6.90503	4.31214	8.10362	6.10646	5.93862	4.45725	3.55166	3.41467	1.88109	5.34981	5.51118	4.10023	9.99303	5.93077	6.75179	4.87816	2.8071	4.01539	4.05338	6.30282
AKR7A2	9.90367	10.0032	8.79421	10.1159	9.72865	7.9796	9.0371	8.91947	9.5174	7.10856	9.6187	8.54829	10.5666	7.95546	10.372	8.92062	9.06693	10.1007	9.04954	10.0801	7.34262	6.64791	8.26175	10.3453	11.9937	10.5156	9.56219	9.31779	10.0857	11.2473	9.32249	9.24036
AKR7A3	8.54422	10.0612	7.57055	9.36874	7.94765	7.29207	7.55201	7.77935	7.63361	7.18042	7.6636	7.18897	5.86282	8.41795	8.12117	7.96816	10.7156	9.49194	8.43907	8.42549	7.63291	7.47913	7.20319	8.77989	9.10647	7.59206	5.93757	9.06919	8.21011	10.1992	9.05332	7.05791
AKT1	10.9016	10.1662	10.4532	9.62645	9.47517	7.56768	10.705	10.7985	10.5297	10.2625	10.5733	9.94856	10.5949	10.2596	10.5769	10.9339	11.8925	9.89502	9.2905	9.50675	9.27967	10.7216	8.54815	9.86646	10.8374	10.4748	9.75639	12.8653	9.75976	10.6093	10.5271	9.89443
AKT2	9.3794	9.99771	10.3616	10.2059	10.2687	9.93112	8.15313	9.4877	10.2348	8.36281	8.23127	10.6753	8.78577	9.65503	8.36579	10.0778	10.076	11.0325	10.3302	9.15861	10.7307	8.89815	9.22089	9.75488	10.0599	7.2168	7.26688	9.83829	8.65751	10.8828	4.95143	7.97986
AKT3	9.10266	9.32723	9.22627	8.63644	9.54244	7.523	9.65634	9.44704	9.5646	7.58826	8.90979	8.73581	7.79511	6.9943	10.2154	8.66908	9.09405	8.23519	8.59742	10.6609	9.38997	9.05326	9.57578	9.55601	8.39477	7.07484	10.9193	6.92411	9.51919	8.3943	9.13476	8.66842
AKTIP	8.29752	8.52812	9.64689	8.52997	8.81919	8.3066	8.68587	8.83641	3.41379	6.98182	8.01436	3.44076	7.42134	7.85742	6.79331	9.32914	9.978	9.12526	9.80251	6.07508	8.24273	9.77042	9.12157	9.60079	4.60793	7.46078	7.89269	7.80919	7.78189	8.18721	5.4049	9.6655
AL109706	6.82168	5.71516	6.41512	4.73233	2.51112	6.08439	7.22905	5.96585	7.0535	8.16899	4.21385	6.41487	6.04972	6.27987	5.6848	4.74597	6.8422	3.25702	3.95949	6.22132	6.97599	5.4101	6.30699	6.85121	5.30365	6.20436	4.84691	5.29893	4.73728	3.78268	4.08328	4.76466
AL590762.11	8.91226	8.60632	9.20855	9.56974	9.25403	7.08926	9.86065	9.71992	8.69201	8.77912	8.88841	9.44613	9.24302	10.0207	9.59426	9.42939	8.66069	8.88294	9.69327	9.68649	9.42229	7.92808	8.69965	9.2308	9.05201	8.59253	8.10131	9.77287	8.60562	9.54188	7.81566	8.80757
ALAD	7.52432	8.85995	9.23307	8.30826	6.59349	7.37046	7.32908	8.71821	9.23655	5.3891	9.22844	9.87336	7.01247	7.69975	9.42721	9.08067	8.52732	8.10755	9.49476	9.10237	8.50096	8.67727	8.24857	7.86522	9.11333	8.61993	7.43695	8.82869	8.9559	8.70738	9.19408	6.95489
ALAS1	8.59558	9.22693	7.9315	8.94765	8.47533	6.09353	8.15309	7.60086	6.18434	8.0705	8.29285	7.95546	6.3916	4.27541	7.65617	8.98053	8.20169	8.76527	8.96832	8.83287	8.56492	8.6012	8.56038	8.36354	10.4164	9.27256	8.47351	7.63399	8.36275	5.06879	8.97024	7.49329
ALAS2	4.66953	3.15794	4.6069	4.67459	6.61923	6.53667	5.03798	3.85941	6.14408	5.06207	3.38743	4.58288	5.08861	5.85093	5.15901	6.2969	4.22122	4.03309	3.07163	4.8463	4.07413	3.29646	4.2439	4.96967	8.401	3.04018	3.8306	5.3703	4.07874	5.34128	4.41137	3.18437
ALB	5.37909	4.84081	5.08549	4.76263	4.56458	7.38628	3.96208	4.55283	7.76679	5.31564	5.69811	5.50865	5.70551	6.89937	5.50726	6.59503	5.44724	2.92105	3.60931	4.39656	3.87301	6.43399	4.07967	3.53458	8.1899	5.11739	8.17133	9.78648	5.91229	5.22781	8.00805	3.85574
ALCAM	9.17901	12.2243	11.2137	10.3915	10.5267	8.72085	10.5579	12.6136	10.1504	11.111	11.7008	11.3567	11.1921	10.7409	13.1739	9.47604	10.4575	13.8138	12.1531	12.1064	10.6565	10.8348	11.4457	11.6499	9.96186	10.436	10.5348	13.139	10.4895	11.1708	10.2745	11.9256
ALDH18A1	5.13593	9.26083	6.64512	8.4668	7.60334	8.79235	5.33254	8.5578	7.76846	6.70917	9.16125	7.59855	4.80416	8.39255	8.41831	7.6181	8.01408	8.88551	8.30951	8.05591	7.74613	7.69896	8.49507	9.43099	7.53347	3.13124	8.45981	3.92928	4.31552	6.44934	6.84981	7.47744
ALDH1A1	8.15518	8.53802	7.14338	6.99495	6.4391	9.2731	7.72516	6.50692	5.96798	7.54321	6.93669	10.0382	8.66375	5.86337	6.04198	7.70124	6.13765	6.03386	6.66351	7.47427	5.38121	7.5052	8.11295	8.0666	8.31904	4.73755	8.59116	7.28815	4.89971	3.41544	8.00647	6.72697
ALDH1A2	8.11271	6.15938	7.23586	6.8011	4.81176	9.14061	7.20013	4.74172	9.34324	7.58887	7.45153	9.26454	6.93196	9.22068	7.16528	5.82958	7.80687	7.03282	6.09425	5.47384	6.25336	6.36047	6.36528	3.00877	7.10879	7.72675	6.66989	7.7279	8.15253	6.97295	6.85508	7.11732
ALDH1A3	2.99794	6.54521	7.49843	7.43052	10.2128	7.354	8.95756	7.64496	3.72159	6.72388	8.60641	8.25999	4.843	3.19756	7.35051	8.22241	6.68812	3.32724	6.57953	5.47029	7.56308	7.32129	6.40109	4.99824	5.70385	2.16738	8.79466	8.49817	6.48843	6.4822	4.95188	8.83522
ALDH1B1	11.8227	10.8047	10.3873	10.4484	11.146	12.1635	11.2876	11.1223	11.5813	11.1316	10.9241	12.0332	11.3668	11.32	10.5162	11.7689	11.0368	10.3759	10.0507	9.79429	10.5104	10.4349	10.3419	10.2255	11.6905	10.3115	11.2299	10.7441	10.4059	10.7295	11.3625	10.073
ALDH1L1	6.95177	7.03139	7.95388	6.28578	7.24973	10.5537	6.82706	7.29548	8.9337	7.8781	6.70112	8.04236	8.16582	7.5263	6.71595	8.44181	7.87358	7.03884	5.97204	8.51901	7.76264	6.74414	7.5079	7.90346	8.87946	7.72938	8.99224	8.48714	6.88148	7.76191	7.96594	7.33759
ALDH2	11.2344	8.56238	10.3144	12.0732	10.1396	10.1517	8.14619	11.5173	9.53758	8.47849	10.9929	9.59518	9.74844	8.46003	4.34352	10.6942	10.2189	8.28637	10.9948	11.1085	9.93047	10.4504	10.0979	10.5503	9.75693	9.87749	8.76863	11.0276	7.91531	9.57451	7.66937	11.2307
ALDH3A1	7.89619	2.68663	4.46297	5.93475	2.7149	8.26109	4.82735	4.1392	7.76093	7.39588	5.5502	7.84065	8.09876	9.41289	7.21152	5.6297	6.91962	4.74979	2.67772	3.93428	6.80551	5.57656	4.79456	4.83122	7.67296	4.54722	7.30557	5.32723	7.36398	6.37684	7.49955	3.74962
ALDH3A2	8.70365	9.81088	10.2727	7.30063	8.88483	7.01971	6.74021	9.28	6.71355	6.1682	8.96317	7.95568	9.99357	8.42196	7.42703	9.01344	8.7708	6.52887	9.49897	8.66225	9.76874	9.53811	9.31079	8.15172	7.61465	9.00798	6.15572	7.65575	9.48545	10.2903	7.07003	7.34106
ALDH3B1	7.60597	8.30881	9.01117	7.08354	8.25753	9.26671	8.21593	7.21656	10.3997	6.62157	7.27333	7.63588	7.61808	7.41334	8.42124	7.72657	9.1732	7.79618	7.33913	8.26921	8.37701	8.54405	7.60789	7.95279	11.2402	8.58092	8.81494	9.11232	5.71249	6.13073	9.88097	8.0596
ALDH3B2	8.90552	7.25549	5.71852	9.10263	6.98567	7.97541	8.53778	9.04586	8.14294	9.9011	9.35969	10.5583	7.76054	7.99585	6.03949	7.54438	7.98298	8.21179	4.83986	9.66826	8.84114	10.9292	10.0645	10.0262	9.50025	9.74912	6.12446	9.50529	9.69026	5.90207	9.01893	9.29483
ALDH4A1	8.2197	6.02403	7.48896	8.93803	7.64414	9.50287	6.43674	7.27591	6.56848	7.99061	6.81784	8.57819	7.72127	6.99134	7.08038	7.02543	8.55166	6.5296	6.60994	7.54906	6.56726	7.305	8.07404	7.56892	7.24514	8.02499	6.79055	7.56195	5.88893	7.76869	8.34201	6.8414
ALDH5A1	5.50927	8.03083	7.44558	6.06897	7.30678	4.36448	3.29755	4.86826	5.80238	5.41776	6.17608	4.98988	7.80455	7.73607	7.73773	7.46222	7.62753	8.31744	8.12663	6.97526	8.83152	7.03051	7.3624	6.55716	7.52085	2.94565	6.12618	3.99132	7.81498	6.59191	5.32696	6.71508
ALDH6A1	8.50057	9.45497	9.29324	8.50352	7.17121	8.93173	7.87818	7.67971	8.48955	7.78947	7.51374	7.15387	7.36022	7.73953	7.21134	8.33399	8.82966	8.9924	9.17209	9.37941	8.08003	8.78165	9.08314	9.26199	7.38394	8.37629	7.36589	8.03864	8.43166	10.2561	7.45214	8.68037
ALDH7A1	5.77658	8.77628	8.49163	7.51841	8.40388	8.88119	7.95757	9.35778	8.1927	8.32041	8.92611	9.31357	7.07228	8.69868	7.41268	6.55871	7.14558	8.35854	8.84095	7.32331	7.76653	8.4348	8.85288	8.58874	8.57194	10.1648	8.7249	9.39068	7.07748	7.68651	8.59105	9.43912
ALDH8A1	7.95602	6.07175	1.12103	4.88504	7.11831	3.61574	6.32975	5.64745	7.82164	7.11604	8.53898	4.50599	1.89025	4.07183	5.58728	5.43956	8.51231	5.46665	6.75937	5.05707	5.44454	7.61806	6.65002	6.72921	5.93641	3.1735	6.69593	7.41588	7.92829	6.33809	4.68228	3.6076
ALDH9A1	9.40217	10.1732	10.7408	9.63479	10.0786	8.3923	9.4869	10.071	8.45845	7.72909	8.47897	7.44334	10.6371	9.28792	10.4968	9.52814	10.2482	9.25712	12.1146	10.4332	10.5819	10.3236	10.4219	11.007	6.95112	9.5078	10.7413	8.02747	11.2628	9.57474	8.39768	9.62215
ALDOA	11.9699	11.5093	10.9007	11.4162	11.687	10.111	12.8289	13.1022	9.0043	11.7514	11.4275	11.8414	11.4764	10.181	11.545	11.3753	12.2397	12.6553	12.3071	12.6744	12.5465	10.8223	12.1185	11.9916	9.09463	11.1913	12.2025	13.082	14.3495	12.3893	12.89	12.1313
ALDOAP2	7.66808	5.16244	6.47948	5.31314	1.74294	10.0073	6.31782	4.50817	6.64761	7.36349	4.25479	7.91832	7.58498	8.69654	4.54949	5.25901	6.40546	4.38265	3.51976	6.70972	3.11357	5.52871	3.01628	4.20525	9.45261	6.66426	7.84681	6.8266	6.30301	7.76562	7.32663	3.33004
ALDOB	4.93877	4.28202	4.11216	4.78229	4.57542	6.65689	2.89857	4.13501	5.28326	3.68791	3.91497	4.71047	4.08343	6.48056	5.16978	5.07418	4.47145	4.00829	3.45676	5.38218	3.43924	3.00316	4.09732	3.67002	6.64943	3.83865	6.25919	9.06024	6.14773	5.31442	6.49426	6.03437
ALDOC	8.24504	8.03208	8.32396	7.49361	7.02275	9.1121	6.31254	7.20322	9.40754	7.34237	7.09419	8.30905	7.3487	8.95193	8.23375	9.43347	9.30102	7.52703	8.965	7.47537	5.96121	7.28707	9.66967	7.91176	8.95023	6.51427	10.2067	4.02659	9.31175	8.32416	9.43013	8.08917
ALG12	9.72798	7.61023	8.6921	8.67572	8.93484	8.31241	7.77113	8.68246	7.14415	7.69043	7.7673	7.07422	8.28828	9.26516	9.32777	5.86181	6.36506	7.90644	8.05154	8.62969	7.72314	7.74074	6.53463	8.32387	11.1104	8.02912	8.28872	9.03217	9.70429	8.09866	9.11535	8.53989
ALG13	7.73829	8.60439	8.14466	7.99177	7.4408	9.06735	4.44897	8.21902	9.11749	7.71152	8.57263	7.22233	7.73655	9.06439	9.19954	8.6746	9.71153	8.4275	9.64709	6.544	8.61067	9.49241	9.25359	8.94691	9.0493	5.48821	6.34796	5.66553	7.42308	7.52232	7.67853	8.87595
ALG3	9.79325	9.53704	8.47152	9.34049	9.31097	5.34905	9.34492	10.2738	6.03703	6.82662	8.47095	9.49735	8.18526	8.45803	10.2315	9.01218	8.99744	9.4946	9.56807	9.50067	10.4555	9.82923	9.04731	9.77316	8.85337	7.90543	9.72467	8.34772	8.71584	8.70294	6.12377	9.81781
ALG5	7.4521	8.63141	9.03308	7.50856	10.5741	9.1686	9.89402	8.28405	8.68982	8.44824	9.23104	8.68942	7.16141	5.80095	6.69599	8.75198	7.64279	8.78071	9.33464	7.92856	7.70969	9.61154	9.43514	8.8427	5.15628	10.9117	7.73418	7.68954	8.01989	9.53812	8.59256	8.74783
ALG6	8.66035	7.83487	5.76861	6.41621	9.10846	8.50889	6.34242	7.12349	8.66695	6.95998	7.72858	9.44445	8.85515	5.79899	4.02111	7.69314	6.62121	7.05054	7.51725	8.64081	9.47568	9.47226	8.4506	8.39583	9.924	9.08432	4.29992	8.55479	3.91269	7.51379	7.76922	7.6041
ALG8	7.65367	9.33549	10.5196	10.9533	9.54045	8.69845	9.61409	10.7294	7.47978	7.42169	9.4587	7.2831	9.04662	4.67983	8.16195	6.80827	10.1929	9.17393	10.5674	8.02299	10.2651	11.5097	11.5131	10.797	10.3814	8.76031	7.0407	8.62272	9.56176	9.19959	8.18362	10.037
ALG9	9.2816	9.37815	8.06956	8.26557	7.67112	8.09486	7.21589	9.52139	7.42662	8.17707	7.22988	8.83956	7.28096	8.85527	3.18154	6.97776	8.99906	9.08179	9.36405	8.76419	8.09243	8.32532	8.42188	8.492	4.83325	9.72934	4.73939	7.50027	6.63726	8.58978	5.30756	8.93275
ALK	7.19691	6.88452	5.86308	5.85248	6.96148	7.44888	5.55267	5.68863	6.72985	5.77467	8.30992	6.89642	4.77021	6.28989	7.93582	7.02693	6.39273	4.96149	5.24176	6.42172	8.36161	5.33222	7.19454	5.24724	8.62823	8.08934	8.65706	8.33602	5.97054	6.42935	9.1896	5.82432
ALKBH1	8.14275	8.28365	8.37837	8.71626	8.24814	10.5449	2.78187	8.46062	8.23737	2.38123	8.01955	8.37162	7.44707	6.56978	4.05832	11.3994	9.64698	9.06027	8.86724	8.78938	7.83109	10.377	9.4658	8.81329	9.6951	6.34839	10.4234	9.20234	4.68898	8.34867	6.368	9.83808
ALKBH4	8.80765	5.89384	4.58238	7.44326	4.95414	7.10608	7.61756	8.06418	9.42744	7.58416	8.08569	8.87348	8.49899	6.53829	9.5698	9.44502	7.737	7.22265	6.1066	7.19983	7.30478	7.49644	7.20894	4.14373	10.6938	5.44802	8.57339	5.41491	6.35719	7.64054	8.13087	7.08633
ALLC	6.67164	3.5872	6.44491	4.88937	4.73981	8.90858	5.81944	3.17572	6.4357	5.23001	6.67328	8.40261	6.59191	5.42033	3.31899	4.11601	3.94145	2.51219	7.09864	8.03498	6.37063	2.91854	4.0933	6.87518	7.5523	7.10685	7.78958	5.43381	3.90424	3.93078	9.19598	6.58682
ALMS1	9.2948	9.15433	8.96875	8.83332	9.63525	9.74103	8.1195	7.03232	9.92351	7.53247	8.78758	10.3084	10.6353	9.04027	7.67027	7.73187	9.2475	9.32484	9.42008	9.02205	9.5176	8.8679	8.94275	9.27533	9.42284	9.12345	9.0459	7.59901	7.86733	9.62155	8.57783	9.26012
ALOX12	6.78868	5.41575	7.49249	5.81236	7.10561	8.25925	3.95999	5.00272	8.68695	7.90874	7.9797	7.60653	6.49647	7.73381	7.54607	8.05532	4.09234	5.80417	8.04048	6.44274	7.7785	6.26401	3.39972	6.68065	10.294	7.25282	8.28282	4.63242	7.74876	7.44448	7.724	6.99834
ALOX12B	3.90566	2.64394	3.74379	4.01709	3.6631	5.81274	6.46677	1.42505	4.00977	3.15983	4.22365	7.45189	2.72436	8.54909	2.78859	4.26389	3.2371	1.85113	2.6877	3.16377	3.2684	2.87937	0.917148	3.19556	9.32331	4.57861	2.82658	3.27735	3.6404	2.57998	8.2997	6.00765
ALOX12P2	8.67652	9.06737	8.59428	9.54795	7.19498	10.9738	7.15592	3.4378	7.79847	7.23253	6.66747	7.7066	5.51768	8.0968	9.99982	9.24177	4.93046	7.86953	9.67591	8.33083	6.56624	5.55124	7.99216	6.31994	7.66212	3.96515	3.77668	7.97843	2.80267	9.63168	8.59915	1.73557
ALOX15	6.87157	4.25394	7.92689	6.43798	3.91905	7.1185	7.31079	6.07601	8.1814	8.5183	4.26447	5.81051	6.99649	5.36098	4.5876	3.76278	7.78671	3.19628	7.43583	7.48323	5.86261	7.3521	2.08986	5.66396	6.45283	6.15185	4.85334	4.40369	4.78059	4.31677	7.71734	6.47978
ALOX15B	8.61329	7.21371	10.1689	7.19751	6.31421	9.54635	7.91943	6.79544	11.8464	11.2751	6.89034	12.3554	8.5124	8.18057	5.78168	10.345	6.28399	6.56457	7.76613	7.01327	7.71353	8.26145	7.3223	7.37916	10.4338	10.9059	10.1342	8.87972	9.0203	4.81901	9.02142	10.9083
ALOX5	8.32647	7.03592	7.4788	6.8542	8.19541	5.81249	6.67665	6.36453	6.72578	7.70118	6.80213	8.37986	5.23865	6.56051	7.58932	7.50246	6.24075	6.75761	6.5904	6.25012	9.07568	6.72415	6.44392	6.67975	9.1004	5.79041	8.55739	7.51791	7.49027	7.13924	6.36726	7.21371
ALOX5AP	7.17189	7.35042	8.05117	7.37783	8.62468	5.69897	9.68284	8.05636	5.43851	7.61215	8.66837	7.9089	7.54011	7.07935	8.29978	8.96163	8.82807	8.86827	7.12553	8.20151	8.08187	8.50976	8.83397	8.78316	7.28699	4.6924	7.22118	3.70236	4.10357	7.34058	3.80911	7.07767
ALOXE3	3.62757	4.40394	5.89102	5.2389	3.70222	9.0618	4.39497	2.75184	5.03807	4.99151	4.45579	7.33052	6.71129	8.36395	6.76482	6.8796	6.71319	7.15501	5.87615	4.61665	5.10205	6.33044	3.71775	5.07084	7.78782	3.79551	6.6264	7.80229	6.34534	5.52826	7.26471	3.43201
ALPI	8.20407	5.36095	6.85159	7.23782	4.53224	7.98037	6.94387	5.2824	7.10651	7.93346	6.38913	6.61012	6.31932	9.09423	8.60466	7.42866	5.935	4.83014	6.20184	6.35536	4.8963	4.40006	4.31923	4.91096	8.30426	5.57013	6.40261	8.00801	6.70473	7.2295	7.33006	7.39015
ALPK1	11.2406	10.8562	10.7963	11.0928	10.3839	11.9185	10.1468	10.1953	11.8685	10.894	11.0614	12.1646	11.1435	11.4813	11.3859	10.4676	12.1479	9.81446	10.3126	10.0152	9.90277	10.4723	10.0321	10.4043	12.6761	10.7305	8.84062	8.27064	10.8811	10.8035	11.881	9.66182
ALPK3	4.78904	3.77956	4.60414	4.04604	6.04405	9.20431	4.85602	3.9611	8.25762	3.16092	8.62053	6.81724	5.31134	5.19428	6.20429	4.92292	6.43748	3.30994	5.80076	3.13414	4.13755	7.67825	5.95027	5.62738	5.89781	5.56854	4.87842	4.67777	3.3905	6.4069	8.6976	7.38229
ALPL	9.38576	6.89117	8.52308	8.61325	8.46943	8.09765	7.38931	5.67217	7.87472	8.81158	3.99533	5.67508	7.96595	8.91211	8.18809	10.3685	8.15542	5.35924	7.22197	7.0273	6.34568	7.87605	8.23737	8.13457	9.93803	5.80221	7.1408	7.87148	7.54309	7.37931	8.21545	1.96754
ALPP	5.7181	5.84752	5.68783	7.00337	5.59674	10.1761	3.85332	5.54858	8.57345	7.47095	5.33708	5.29965	5.4594	6.08304	5.93474	7.91213	7.31538	7.18183	5.54946	4.85485	5.79897	6.64243	4.46366	5.05332	10.0066	8.03244	8.05183	4.07051	7.90507	7.78596	8.98543	6.97634
ALPPL2	5.0078	4.94758	5.98658	6.16435	4.86791	6.80949	7.41055	3.70445	7.68637	6.58616	7.40806	7.1018	6.46851	5.63782	6.78397	7.55069	5.22069	4.78589	4.80113	7.00308	5.64787	4.80071	5.17591	3.95657	8.25878	4.04284	5.7113	6.76545	5.82174	5.51763	6.66466	4.0971
ALS2CL	8.23233	7.39348	9.77476	4.99281	7.01548	6.5723	8.22556	5.50873	7.92414	5.29538	7.7467	6.26809	4.43859	8.16298	6.90399	5.064	6.04628	4.98263	4.61042	4.28304	8.32806	6.56202	6.84942	6.32763	8.78644	7.23804	8.66985	6.12728	4.89246	4.19697	7.61565	3.91277
ALX1	7.7816	5.23719	6.68467	5.47567	6.71558	5.88433	7.28847	2.66906	8.07436	4.99434	7.50855	7.10373	6.05181	5.24705	4.80133	4.04749	7.58399	6.44153	5.89919	6.9079	5.13039	4.89652	6.30376	6.1362	6.55891	7.77496	8.12886	8.04586	7.65157	3.87057	7.85922	6.71887
ALX3	5.53322	4.16812	5.13271	5.25265	7.24654	5.77952	3.59485	1.93602	4.82613	3.65307	6.95744	6.98016	2.68678	5.81297	5.70135	4.86947	5.9902	5.88332	6.55055	7.07533	3.26909	6.08879	5.56949	3.14538	6.41915	3.41305	5.78909	5.14639	5.10214	6.84347	5.26785	3.67557
ALX4	4.92771	4.1116	4.26768	3.60205	3.69203	6.63562	3.89126	5.7113	4.90148	3.47067	3.61228	7.56347	3.86179	6.47264	5.64102	5.76425	6.53868	3.89267	6.54311	4.90658	3.66647	6.90633	7.49069	6.35116	5.27557	6.21846	5.19615	6.11025	3.42171	4.45704	5.33613	3.59787
AMACR	5.51636	7.54381	8.4895	7.06993	7.41289	9.46723	7.30565	7.42572	7.98288	7.06134	8.26709	7.89674	7.10118	9.23664	8.44997	8.5622	8.08758	6.93655	7.26339	6.28097	7.06417	7.64951	7.26053	7.64427	9.27272	8.04255	7.87916	7.42113	9.1215	7.91288	7.44514	6.24096
AMBN	2.82237	5.98929	6.68573	2.3663	6.48345	6.2289	6.44745	3.41922	7.72416	6.76054	7.75932	3.29259	5.62116	7.82323	6.95676	3.18512	2.41443	6.28619	6.51117	4.52145	3.76285	6.53867	5.68586	3.4571	7.20765	6.49716	8.26142	4.18213	3.24303	6.27526	4.85172	6.17602
AMBP	5.73586	4.82816	5.00156	5.77201	5.39065	7.5441	4.60963	4.75427	6.32775	4.39391	5.06381	6.51674	5.47696	6.63319	4.5814	6.2792	4.56374	5.53181	5.35685	6.55093	5.81	6.25111	4.80047	5.45612	7.83962	4.92611	6.35861	5.14419	6.42573	5.83434	6.08125	4.44881
AMBRA1	8.4307	7.56842	7.49314	7.64919	8.69536	9.46564	6.97676	8.63823	6.26649	7.53796	6.84197	7.60062	6.63344	5.34623	10.1388	6.80784	8.72045	7.14279	7.18399	5.08361	7.93029	7.53469	8.49158	8.54019	6.49236	8.45373	9.30921	4.70943	6.55369	9.00434	7.62989	8.12249
AMD1	9.11917	8.80885	8.02458	9.65194	9.33086	9.35955	8.8832	8.03885	10.6778	10.1476	9.40453	6.88643	9.91638	7.32803	8.85828	9.43338	9.15194	8.19549	7.69312	9.28695	11.0195	10.0661	10.4667	9.80564	10.5816	10.9958	9.1049	9.85731	9.68422	9.18552	9.10026	9.50339
AMELX	7.09365	8.15399	7.4119	8.15203	5.60493	11.1769	2.87099	5.03497	8.80463	4.37543	4.80646	7.53516	9.16665	7.79153	6.69702	6.89276	7.7208	6.80246	5.55772	5.61462	6.96955	5.76986	6.12705	7.46246	8.77818	7.77605	3.85024	7.98661	6.20785	6.60581	6.42871	5.63279
AMELY	3.0707	4.5281	4.773	3.17153	4.16771	9.39299	5.47001	4.53675	8.86966	3.91542	5.26348	5.71752	4.01517	6.44132	5.04231	8.493	5.74008	2.92775	5.71379	2.63437	2.24634	4.22034	6.07303	4.18179	7.12329	7.80585	7.64197	6.09626	6.197	7.39447	9.30179	3.72392
AMFR	7.25444	8.81363	9.49138	9.12122	8.20085	8.63477	7.56652	8.72482	7.3262	7.39589	9.19122	5.9355	8.48629	8.81437	8.93976	6.79998	9.24697	9.768	10.5349	8.14839	8.1873	8.26052	8.11934	8.18529	6.51674	7.98145	7.98713	9.12131	5.99257	9.98191	9.18883	7.88753
AMHR2	5.49029	4.538	4.28749	6.26284	4.7706	6.33362	5.20536	3.67665	5.00565	4.8529	3.37703	7.76918	4.97995	4.22471	5.80275	5.66396	7.0947	3.02881	4.07608	5.6784	4.06858	3.02501	3.52867	4.4366	8.59092	7.1727	7.6059	4.15022	5.06527	5.4723	5.39765	3.91915
AMIGO2	8.08932	6.65724	7.48168	9.21558	7.83295	8.01952	8.40243	9.51299	8.16373	8.7706	8.66563	6.29701	10.8919	8.30221	10.6709	10.7798	8.42266	7.03658	9.17806	6.43227	7.0561	8.178	7.72025	7.50868	5.44662	6.06487	6.47447	7.65735	5.54698	8.74131	7.80989	8.85074
AMMECR1	5.34344	7.54967	7.7824	8.20651	9.61946	7.5896	7.16373	8.09473	9.32827	7.88832	9.39092	6.10588	8.45892	9.10119	6.8698	8.81303	8.89898	5.41472	7.66928	8.41596	7.9512	9.00792	8.78175	8.19602	6.14154	8.6125	7.16968	6.30076	2.91819	8.58672	7.43385	8.13861
AMN	8.73277	8.53939	6.76554	7.0949	8.21776	9.05166	8.58628	5.27802	8.63003	8.87483	8.40647	7.95165	6.75128	9.14223	6.17707	8.15497	8.74194	6.23044	7.41426	7.73942	7.55296	7.5528	5.99976	7.12493	11.1832	8.23204	8.66385	9.16665	8.68532	9.11929	10.2382	6.5515
AMOT	7.29659	7.44259	8.38515	6.53298	7.71912	8.89854	7.9729	6.95007	9.10109	7.76524	7.45585	8.1296	7.61594	8.80242	7.65342	4.40321	8.1572	4.72159	7.96907	7.90459	6.99744	7.01795	6.74141	6.23106	9.93392	6.31632	8.45288	8.86115	7.64111	8.40072	7.95899	7.52891
AMOTL2	9.63865	9.61568	10.236	9.34324	10.8872	8.88051	9.80474	10.1104	11.7467	10.371	9.53552	5.32234	11.2654	4.98523	8.47506	11.25	7.52182	8.94163	9.92643	6.07954	11.0426	11.0258	10.4856	9.18165	7.7486	10.7553	6.2032	6.66453	8.85696	9.27494	7.55037	10.5803
AMPD1	2.6516	6.36904	7.27886	2.59456	3.30803	6.40147	7.3366	4.49871	7.25389	7.51047	6.79557	8.00731	2.53865	5.15974	7.37376	7.09765	6.26568	3.18289	4.22642	6.62169	6.13718	6.18897	5.42048	5.64307	6.02523	3.99565	4.21156	7.59498	5.79371	2.33236	5.6342	6.05165
AMPD2	9.51104	9.2334	8.91037	9.46782	9.24724	8.64328	10.0303	9.52621	9.9931	8.85422	8.852	9.91494	10.1717	9.04338	8.677	9.29537	9.3894	9.99326	8.27713	9.76095	9.21006	8.95054	8.82618	9.50116	10.0823	8.98129	8.76404	8.92286	10.6138	9.32027	9.37538	9.50872
AMPD3	5.38929	9.46039	6.57155	7.61405	6.77583	6.45806	5.87841	8.40377	8.77115	4.25604	3.49238	4.09732	8.60283	7.40599	9.55615	7.00251	9.02471	7.65812	7.88363	5.56496	8.68497	8.54598	8.74252	8.27964	6.02227	6.11397	6.49131	5.54947	7.45283	9.12931	7.29165	6.86251
AMPH	8.48757	6.32406	5.64444	6.05759	5.54722	8.19861	2.34283	6.36963	8.18226	6.8847	7.04561	4.7884	7.60779	7.1834	8.44776	7.62178	4.48298	5.1032	4.82564	6.726	6.47759	4.48929	7.2928	5.44189	6.51933	7.093	9.91695	3.95138	9.35243	7.52024	4.77936	6.007
AMT	10.3481	10.2085	9.38876	9.38884	8.32965	11.1071	9.59363	8.9695	10.7792	9.07413	9.27037	9.47292	8.64999	7.45279	9.06934	10.6511	9.10245	9.23964	8.54441	8.35215	8.3769	7.13497	8.33013	8.85825	5.84151	7.41842	9.34144	7.36032	8.32304	10.9755	9.44402	7.62343
AMZ2	8.62908	10.4843	9.08487	9.80937	9.46451	8.18258	8.73137	9.79369	8.89679	8.57363	9.24498	8.26578	9.06154	9.49735	12.8648	11.5393	9.26257	9.96686	10.6432	10.2281	9.94307	7.96117	10.2239	9.67419	5.51301	9.75171	9.97268	8.91412	11.3125	9.50615	6.80491	9.4624
ANAPC10	9.05833	9.29957	8.47829	9.84212	9.2163	4.96146	3.20006	8.21754	3.76403	10.8967	9.08613	5.78857	6.48762	7.66537	4.83022	4.96834	8.73436	9.50481	9.60755	7.30632	8.94339	8.75351	8.87576	9.15535	6.65785	8.03185	7.80627	4.59899	7.6208	8.94803	6.96701	8.73687
ANAPC13	7.61025	8.54474	5.66579	6.73472	6.12475	6.153	6.95845	7.85099	5.52706	7.52427	7.7329	8.74718	8.83328	7.74588	7.36272	6.42279	9.4651	5.03423	7.90191	8.77113	7.31864	8.97973	6.29178	6.13615	7.33317	8.50985	3.46586	6.43451	8.99267	8.66343	8.3207	5.86726
ANAPC15	10.5461	8.73042	10.3089	8.93833	9.67682	10.0618	9.3748	8.91642	8.95711	9.75814	8.939	9.46715	8.35627	10.3681	6.80675	8.03242	9.27657	8.33825	8.94182	8.48067	9.44634	8.62546	9.49133	7.89662	6.08815	7.61997	8.99882	9.17893	8.48063	8.46137	9.44216	9.28507
ANAPC2	8.8635	7.73412	8.83221	7.94232	8.39354	8.82436	8.36853	8.92085	9.08652	8.49767	9.6667	9.02698	8.62621	10.7024	9.89602	9.66203	9.51846	8.0411	8.22932	8.85523	8.4035	8.35815	7.31371	8.4131	10.2297	7.95315	10.4714	9.04369	8.71986	9.20655	8.27465	7.99442
ANAPC5	9.36772	10.1604	9.16822	8.55602	8.20825	9.10397	9.30957	8.07341	7.88701	8.08403	6.53535	8.14449	7.23321	8.54682	7.81545	9.59577	9.28129	9.73117	8.99956	8.7429	7.38054	8.48617	9.42778	9.02118	9.13448	7.24176	7.28369	9.26319	7.7707	9.01993	8.23845	8.50504
ANG	8.74118	8.12186	10.5214	8.55306	7.65612	8.7448	5.02717	7.71769	7.28654	8.16491	5.53922	6.44619	7.98062	8.72942	9.78289	6.8979	8.72602	9.26755	9.34363	9.2173	8.0956	8.62573	8.70823	8.21951	7.85277	8.02252	5.6448	10.3065	8.36382	9.47078	9.89011	8.39966
ANGEL1	6.17634	8.41026	8.37998	8.36877	7.64226	10.1677	8.32988	7.66287	7.81828	7.75136	8.15435	8.79885	6.90028	8.16091	7.14146	8.88033	9.62597	8.00409	8.0004	6.05157	7.73092	8.52704	8.49896	7.8709	8.27566	4.42708	9.22538	8.97319	6.13526	8.45658	10.6107	7.24009
ANGEL2	7.63762	9.10671	8.70055	7.51903	9.28839	7.88933	9.38998	8.7543	5.80687	6.00856	8.29443	7.54143	8.9425	9.26225	9.61433	7.37118	9.49712	8.55503	9.79407	9.19907	9.31253	8.51732	7.75629	8.84078	9.44481	8.32948	7.03198	7.75996	6.38784	9.10868	8.83322	8.49512
ANGPT1	7.9387	6.76115	6.16509	6.72055	4.3222	7.02747	7.23651	6.89417	3.61196	5.8978	7.36626	4.98572	7.25185	8.04315	5.28414	6.10454	5.93817	2.83188	4.58587	5.14267	5.2831	6.61377	6.7008	7.23985	5.48629	4.92112	6.86266	5.30067	6.89062	7.26337	8.58957	6.01589
ANGPT2	9.33049	8.73974	6.86415	8.61939	8.12114	9.53755	6.39294	8.41364	7.19702	7.53233	9.24401	9.99696	7.00108	7.88675	6.37534	8.99498	9.32471	8.2507	7.26735	7.26501	8.28883	10.0545	8.5594	9.33586	8.2402	8.06746	9.27465	4.64216	8.24461	8.50304	9.82333	7.55405
ANGPT4	6.4124	6.35902	4.85886	4.25177	2.36664	5.82812	3.28035	1.8908	7.24255	5.13778	6.93431	5.13263	3.89708	4.91375	4.90843	4.1612	4.14512	2.95283	3.22293	2.34114	2.51086	2.89271	2.26168	3.49695	8.55419	5.34771	5.16564	7.75464	3.17303	4.60132	4.77377	2.34515
ANGPTL2	10.512	7.86194	9.78976	8.79774	8.88135	7.77731	8.14564	9.5467	8.81228	9.02336	8.57419	9.26874	8.00843	7.3656	8.05429	9.59381	7.66535	6.85697	7.30612	6.02873	6.53745	8.22684	8.32421	8.41452	9.16057	6.45107	8.09453	8.03398	4.57781	6.50495	8.73903	7.20447
ANGPTL3	5.10655	6.99175	6.2267	2.48717	7.09901	3.49918	5.28143	5.73712	4.9023	3.46152	6.50963	7.90623	6.64241	4.20243	4.77203	4.97904	7.97071	3.81642	6.56297	6.88337	7.9166	7.54577	7.63894	6.23136	5.63824	6.10487	5.01766	5.3925	4.81	9.24041	5.82281	6.35091
ANGPTL4	8.89534	4.60457	4.9915	7.56501	8.30822	6.69731	6.67653	4.85619	5.33647	8.23251	6.4251	6.65968	8.28082	6.23691	5.65573	10.2264	8.46518	7.57254	5.00642	7.00017	4.90935	6.30848	5.50469	6.19397	6.10802	9.11534	7.1187	8.56597	7.13185	6.06939	9.92098	8.4481
ANGPTL7	7.29282	7.36255	8.67397	7.66786	7.9386	8.8115	6.47329	7.48101	5.72266	6.0075	8.43113	7.50141	7.65431	4.00202	7.36676	8.3055	6.79211	6.83201	7.10605	7.13942	6.60188	6.75453	7.07448	7.26495	5.48989	2.37099	7.73647	5.47331	7.62074	8.82376	8.56072	7.426
ANK1	5.02051	7.48686	5.34639	3.99962	5.812	7.7848	5.33738	5.90556	7.13181	6.05716	5.83776	6.44556	5.03144	6.6566	5.66336	7.08964	6.13201	7.91563	4.3517	6.16381	4.79023	5.8709	5.91891	6.15743	7.6108	6.31471	6.3477	5.82802	6.24203	6.05203	6.52456	5.47296
ANK2	9.06575	5.95373	8.27462	7.48065	5.53473	7.90628	6.21156	6.00086	7.90034	6.77899	7.74412	8.74015	5.20614	6.10491	7.82329	7.9088	7.4961	4.01835	5.23305	7.48403	5.77178	7.93128	9.03007	7.75028	7.62526	6.91066	7.86995	5.53574	6.79767	4.44674	6.70877	6.82293
ANK3	8.59387	6.47673	9.24809	9.62042	8.54903	8.05885	9.33165	8.25682	9.46407	8.3915	8.51819	7.45527	8.67374	6.1419	8.40994	5.60609	7.82872	7.2918	8.96605	7.63908	8.92476	9.28356	10.7173	8.55786	10.1106	7.92737	8.87059	7.71873	8.69995	7.07531	8.60688	10.287
ANKEF1	8.46433	7.33321	6.85017	7.57687	7.33207	7.73352	6.24109	7.81719	3.57726	4.04439	5.57042	4.9091	8.11218	7.76222	8.32098	6.91694	7.57498	7.03136	9.44449	7.68969	5.45549	6.68199	8.20872	8.13733	9.43317	7.39353	7.49678	10.6243	7.63212	6.83612	6.94779	7.16423
ANKFY1	7.96668	8.55282	9.12263	8.33802	7.4853	7.52947	6.12695	7.90726	5.75394	6.85562	6.7932	7.45138	4.97249	8.20361	8.81667	9.41823	8.36003	7.7306	8.56895	5.83292	8.12172	8.65977	8.63264	8.42197	9.15132	2.88534	7.98487	9.48338	4.77761	8.24287	7.81601	8.39546
ANKH	8.90769	8.93009	7.57184	7.5103	8.79383	6.89631	9.57725	7.12701	6.71362	9.41287	8.82655	9.28379	8.48246	2.97134	7.48361	10.1139	8.00345	8.78342	9.18578	8.32458	8.14876	8.66734	8.18103	8.93507	5.97022	6.8904	9.31644	9.39906	8.04415	8.04993	3.39443	7.25386
ANKLE2	9.45073	9.12875	9.13704	9.71701	9.18833	8.62931	7.42948	9.32743	9.76718	7.96554	8.73177	9.70588	8.96668	9.36284	9.34597	10.0387	9.97152	8.82184	8.21331	8.44474	9.62251	8.8733	8.5919	9.28455	10.1041	9.08245	8.2611	9.54242	8.52076	9.84129	9.47956	10.4711
ANKMY1	4.90288	6.25453	3.449	6.22821	4.97712	9.04321	5.85704	5.75458	6.98418	5.82704	6.109	7.30329	7.78624	7.10243	7.26501	6.42653	6.13072	6.14127	4.89316	5.1909	6.74808	4.49678	4.37464	5.60833	7.31924	5.35749	8.8339	7.31585	3.94857	5.78116	5.5374	5.92636
ANKMY2	6.46391	7.61981	10.3118	9.40644	10.2983	8.94316	5.98977	8.20589	9.74161	9.43886	9.13877	9.378	7.6163	8.8698	8.90601	10.1184	9.77801	8.87876	10.8292	8.47284	10.3003	10.3299	9.25565	9.18937	9.61957	11.478	8.47697	7.06757	10.1276	9.29399	7.78511	9.95481
ANKRA2	7.92578	7.5922	7.25562	7.15496	5.93364	3.83606	8.33309	5.89206	7.30131	7.15614	7.17998	6.9628	7.61076	2.43601	5.36165	5.69565	7.6794	7.72126	7.96745	6.11523	7.24449	7.65944	6.78614	7.26121	6.41144	3.60616	1.74966	7.17674	1.87787	6.29686	5.90024	8.05539
ANKRD1	7.45172	3.54492	8.21825	2.79196	5.20711	10.5118	8.08929	5.77351	8.33225	6.51135	7.81996	6.81657	4.00214	9.26561	6.43587	5.33044	7.56981	5.76091	4.85108	6.38517	6.1886	6.28339	5.7052	6.38209	6.53772	6.7876	4.25493	6.06818	7.62834	3.76059	4.09961	6.31727
ANKRD10	8.83698	9.39149	7.631	7.5181	8.90282	5.31304	9.22425	8.02746	4.11934	8.015	9.19171	8.03744	8.23349	8.41064	6.79562	8.45427	8.46774	7.5868	8.89454	7.82466	9.31763	8.55625	8.14083	8.16847	4.91973	8.75406	9.53906	5.243	6.19887	8.43621	10.5322	7.58305
ANKRD10-IT1	10.9693	12.3034	12.4749	11.752	12.3673	12.5447	12.8668	11.8522	11.2989	12.3513	12.1239	11.1597	11.784	11.9793	12.0248	11.9747	11.4906	11.748	12.0394	11.9307	11.8635	11.3385	11.3405	11.9557	11.6314	11.1963	12.1672	11.6308	10.8342	12.2773	13.4054	11.2035
ANKRD11	9.65327	7.82787	10.0225	8.99783	9.57372	9.96508	10.212	9.21741	7.68045	9.02247	8.97259	10.7448	9.86805	8.45298	8.90097	11.4448	9.03292	9.53387	9.83621	9.28503	10.2624	9.37909	9.05003	8.74085	6.19797	6.34885	9.37503	9.65934	8.66527	9.20303	8.1198	9.46842
ANKRD12	9.11147	10.2074	9.71576	10.1536	10.52	10.1131	9.7311	10.2671	10.5953	10.36	9.74734	10.6417	9.93221	9.74851	9.52033	10.8758	9.56393	9.79747	10.6043	10.8827	9.70844	9.60824	9.91606	9.74919	10.5092	10.2158	7.83682	6.95466	9.03711	9.43851	9.08482	10.0036
ANKRD17	10.0733	10.6248	10.9772	11.2754	10.5814	9.96388	11.4006	10.6335	11.4116	10.3829	11.2345	11.153	11.4031	12.1375	12.8419	11.1597	11.6834	11.047	11.1671	11.4159	11.0796	12.334	11.0614	11.5485	9.96135	10.7948	8.63715	11.0258	11.7234	10.6921	11.2628	11.3129
ANKRD2	8.5847	5.67924	8.43757	7.96342	7.24325	8.68799	7.50661	5.8089	8.48604	8.22944	4.9692	6.7995	7.5809	8.54652	8.51776	8.65479	7.41601	6.18526	3.88317	7.91489	6.59381	4.60093	6.04527	5.52229	8.33837	7.68622	5.98404	8.31519	8.23253	4.73424	9.60396	3.95109
ANKRD26	4.7812	8.96693	7.38921	6.8617	7.18839	8.51144	8.17364	7.2273	5.70245	5.78163	7.46146	6.5323	5.7394	8.68433	7.54137	8.01529	7.65907	8.48605	8.33984	7.49332	6.83541	7.56921	8.5055	8.32295	5.84798	6.86378	5.53643	6.43228	5.06609	8.11339	7.99168	7.37078
ANKRD27	9.54779	8.47474	10.3842	10.6142	10.477	4.99422	9.50826	9.58884	9.52206	7.31412	12.0504	8.64075	10.1738	6.91009	9.48036	9.44216	10.7085	8.90891	10.8844	10.3803	10.2546	10.0361	9.87924	10.389	4.39624	10.0702	11.6741	8.37147	9.13203	9.61211	10.4714	10.7134
ANKRD28	6.84289	9.64977	9.38368	8.05871	8.40253	7.5454	6.84569	8.91761	8.11384	2.47914	5.57228	9.00417	2.88818	6.16938	8.8982	9.72828	7.83599	9.22494	9.3864	9.97363	9.39627	8.75658	7.98764	10.4302	5.78678	11.3247	10.4218	2.45918	9.06142	9.55496	10.7158	8.65912
ANKRD34C	3.20106	3.46942	7.95976	0.587959	5.70846	10.0934	6.36161	1.57388	2.79909	4.04092	8.34232	6.64519	6.40438	8.3748	4.80171	2.72757	5.97021	1.95086	5.25207	2.16078	3.91306	-0.0168226	4.31415	1.63991	4.80423	5.03435	6.1805	4.13114	6.31123	1.69908	3.25284	5.09449
ANKRD36	8.7196	9.48743	10.4885	9.53751	10.4796	9.03687	8.91643	9.52323	10.4733	9.32466	11.8092	10.9108	9.13173	9.04325	9.26851	10.9804	10.7358	11.2783	9.17684	9.36112	11.8168	11.1991	10.2105	10.7255	6.24156	10.6697	12.1728	9.15131	7.71514	8.95465	12.0024	8.75323
ANKRD36B	9.50442	10.4073	11.2265	12.2357	11.8846	10.3988	11.8303	10.5012	12.5761	11.1921	11.9711	14.4491	10.6261	7.93348	10.2485	12.5934	11.9954	11.5945	12.2939	9.44584	13.0635	12.6491	10.6441	10.7336	5.28021	12.2994	12.8256	9.52678	3.01385	11.3982	8.86469	10.5547
ANKRD36BP2	7.83673	7.03092	7.31838	6.86868	7.42342	9.17248	8.00655	6.82603	8.40167	8.35223	7.64454	4.3052	7.89105	7.99637	7.73342	7.41586	5.75856	6.23206	5.94175	6.86831	8.43146	7.95068	7.67318	6.14699	4.71973	6.35181	4.5098	8.99795	6.44665	6.83336	5.33085	7.19144
ANKRD40	9.96421	9.52093	9.41379	10.033	9.13708	7.60772	10.01	10.6155	7.87039	6.72624	8.13576	8.29065	8.05443	5.88965	9.40992	7.22253	9.34112	11.2525	9.7602	10.9527	9.4672	9.92576	11.1984	9.77524	9.57417	4.55084	8.46642	7.08691	3.90366	10.2717	10.5904	11.1388
ANKRD46	6.87001	7.84794	9.06978	9.4367	6.76429	9.71109	8.16914	8.41887	5.30879	6.91319	8.12431	6.77955	9.12032	7.32672	7.49771	7.68952	7.79256	7.98038	7.02141	9.17684	7.11477	9.10878	7.16633	7.89129	5.58036	7.01265	7.43209	8.85542	6.38925	7.16666	8.61749	7.3224
ANKRD49	7.05681	9.05335	7.12292	7.64204	9.12478	6.83121	6.82715	9.97229	7.58707	8.05384	9.86809	7.66574	8.20786	9.00171	2.71977	6.86896	10.9672	9.20764	10.106	7.52437	10.7756	7.95502	8.71668	9.31533	7.3176	9.13289	3.89492	7.80272	7.40349	9.67761	3.56211	7.59818
ANKRD53	7.18121	3.90531	9.11017	5.08443	4.02522	6.36715	3.27277	3.53931	7.57436	4.68264	5.60765	5.388	4.92106	5.24409	5.97053	8.78176	4.38797	2.76321	3.08505	4.84191	3.47962	3.89397	2.34811	3.69425	9.76644	4.92515	4.90916	5.81321	4.62802	5.22872	6.99803	3.88092
ANKRD55	7.09005	6.24657	3.53205	3.8132	3.23763	7.1835	5.35329	5.04819	7.901	4.33888	6.69304	6.83871	7.47392	8.65238	7.2228	7.38718	5.57804	6.70194	5.7983	4.61401	2.10666	1.86355	5.18956	4.83729	6.70938	6.98259	6.89553	8.51435	2.80355	5.70653	4.23972	5.79712
ANKRD6	8.25923	7.58166	9.14525	8.09495	7.66748	8.07969	7.45311	7.95656	8.50593	8.04062	7.57374	6.81416	6.12261	6.2492	7.89634	7.20665	7.24923	6.64171	7.62786	7.73268	6.80056	7.12557	8.676	7.95463	6.37156	8.45951	7.69535	7.34214	8.40858	7.46552	9.12286	7.15464
ANKRD7	5.41839	6.76003	5.59711	1.28367	5.35157	7.2418	6.32769	0.437462	4.76382	1.85246	3.26258	4.29418	2.98878	7.78803	1.91993	6.77189	1.17361	5.84839	6.3152	1.7284	4.3823	2.56098	6.46353	0.0827023	10.3651	6.55252	7.21654	5.25578	5.43315	3.13682	4.22445	1.62328
ANKS1A	7.58892	8.88226	7.99022	8.57337	7.82668	10.1064	6.74562	9.10174	8.95797	2.69241	8.03014	7.95998	7.24199	8.58873	5.29396	8.2495	8.66074	9.37821	8.99105	8.84594	9.07453	9.19072	8.99396	9.12597	4.78926	7.01112	7.37407	8.86316	8.23475	8.62275	9.03825	8.68221
ANKS1B	4.39742	3.43141	4.04595	3.52496	6.13333	5.59948	6.67412	6.09183	7.64352	4.58837	4.57712	5.79524	4.45782	4.90326	4.21806	6.72329	3.92614	6.28838	1.787	5.46323	5.70885	6.2828	7.90783	7.6927	9.5237	6.34049	6.43903	5.02546	6.40344	4.79147	5.56238	3.74098
ANKZF1	9.20952	8.9494	8.75113	9.34053	7.56948	7.9421	6.93195	9.54242	9.68535	7.974	8.97161	9.00031	5.55239	10.1356	6.3395	8.78302	8.94527	9.87135	7.65951	7.04385	9.30778	9.06743	9.79846	8.91734	11.2203	7.30291	7.40856	5.76765	8.26686	8.36339	9.01123	8.67485
ANO1	9.14443	6.44211	8.17972	8.64738	7.18612	8.03871	8.1784	7.06638	9.49799	4.88132	8.78214	8.25207	9.55817	7.02809	7.94451	9.28011	6.15107	6.71538	7.28402	9.17064	6.02868	8.54748	5.81233	7.48621	9.06641	8.04028	4.47761	2.5838	6.33584	3.59494	9.4378	8.87384
ANO10	9.98593	10.7353	10.9665	10.8122	9.10515	8.48329	9.66817	11.1882	10.7866	5.64058	10.2734	8.45677	10.3146	9.34578	10.6985	8.53556	9.85614	10.7862	11.6939	11.4451	8.62336	10.1223	10.174	10.5436	7.96037	8.84235	9.45835	10.1252	10.7665	11.0098	6.87843	10.7891
ANO2	7.64055	5.3861	1.40644	2.06123	5.21101	8.379	7.87776	5.95984	8.08088	4.09987	7.72962	6.57477	2.49605	8.58291	6.34587	6.54089	6.7538	5.89812	8.67223	2.86045	4.38279	4.3317	6.00149	6.66367	7.47629	3.43632	7.1368	7.36571	7.32719	7.75249	7.14876	3.88082
ANO3	8.13518	3.88812	2.98078	1.66678	5.94038	9.38625	4.90489	6.06342	7.34333	2.41341	3.94491	7.80941	6.77714	8.58893	6.91919	7.6169	5.64669	4.67271	3.38135	5.15811	3.88659	4.46408	6.32892	1.86631	6.64285	7.41321	5.50336	7.15116	7.39367	3.55117	7.36307	3.27013
ANP32A	9.96908	10.4584	10.6715	10.6705	10.5461	7.70232	9.9819	10.4056	8.9957	9.37974	9.16697	8.29865	8.59214	9.59252	11.2759	9.4105	10.3742	10.8556	10.7489	12.7802	10.2136	9.97217	10.2878	10.5847	6.18744	9.5419	9.74526	5.59749	9.52125	11.2639	9.60805	9.87324
ANP32A-IT1	5.96415	5.86732	7.3569	7.775	5.25261	7.80348	8.23138	7.56102	7.32752	7.09424	8.15516	4.99958	7.31979	7.8648	3.49658	6.97191	8.2703	6.86788	5.62104	8.84139	8.11841	7.30231	6.36284	8.29759	8.73058	6.71284	8.02068	7.48846	1.90678	7.91695	9.21301	6.62191
ANP32B	12.6741	11.8999	11.9312	12.7284	13.5495	11.5792	13.3651	12.2509	12.885	13.6725	12.415	10.4742	12.1759	10.6113	11.73	10.5725	11.1641	12.2153	12.3593	12.7961	13.2627	12.2755	12.6511	12.3216	11.136	13.8267	12.2405	13.101	14.0633	11.7575	11.9736	13.5019
ANP32C	5.06989	4.00775	5.67879	5.84986	5.44196	3.94547	3.95426	3.21026	5.33731	3.42165	3.7744	5.52684	6.80664	5.7887	3.67463	6.09052	4.0443	1.64493	2.8676	6.82638	3.72867	3.21346	4.92668	5.76972	4.99479	5.30644	4.44432	3.99099	6.99371	6.20035	5.71569	3.5485
ANP32D	2.03511	1.87477	4.1927	2.23763	1.84243	5.50424	3.55762	1.56776	4.81563	5.14333	3.16913	4.04623	2.69527	3.09263	3.2849	3.17621	2.69629	1.71021	1.18755	3.31818	5.32189	1.42109	5.0789	1.96636	5.26872	2.70299	3.84299	3.40167	2.80637	2.234	7.62086	1.48681
ANP32E	8.06409	8.40836	8.46536	9.36487	12.1487	5.45633	10.1936	7.11753	10.0442	9.28982	8.4919	5.08345	10.8527	6.37371	9.96702	7.08418	7.19942	6.36885	8.42808	9.36055	11.0504	8.8993	10.1722	8.82648	10.0105	10.0177	8.42526	4.97871	10.5157	8.9605	3.77882	9.30403
ANPEP	9.53478	4.64409	14.8229	8.12005	8.75594	6.37872	8.55238	8.19653	12.0357	4.28541	9.08825	10.0949	8.06251	5.54816	5.83262	9.3499	6.7164	7.63934	15.1583	5.85275	8.57612	7.47557	7.45916	8.27604	10.7448	4.47459	7.7264	8.68104	8.08817	7.5691	7.69376	7.28057
ANTXR1	7.85281	9.17556	8.65978	6.77112	8.68119	8.98347	7.27932	8.853	6.58332	8.7682	7.72878	9.55429	7.29579	7.17483	6.30061	10.1021	7.07393	7.29934	6.70239	3.44004	7.13232	7.32332	7.39742	7.91416	5.19356	7.32612	8.40003	6.82274	3.83584	8.6204	7.39401	7.01609
ANXA1	8.94453	8.19702	9.25991	9.4424	12.1838	9.20008	8.7651	9.89335	10.7981	10.4382	10.1202	9.66695	10.9133	8.49551	8.77094	9.45603	9.04416	6.79269	7.51764	7.54245	11.5408	10.3823	9.36028	9.854	7.39203	8.70462	8.81199	10.1299	8.72839	8.30762	6.13563	9.45067
ANXA10	6.68645	7.16907	2.37293	6.51531	7.15258	3.1888	7.28652	7.69471	4.40342	7.30402	7.93927	7.1866	6.54328	8.92312	7.28176	8.23602	7.02711	6.2519	7.33198	5.40278	6.34012	5.71873	5.9451	6.60304	8.91339	4.96874	5.68871	8.17385	3.28479	5.99467	3.12744	6.80609
ANXA11	10.9082	10.2741	11.2637	11.0185	10.8517	9.78874	10.0545	9.61493	10.5741	9.58932	9.55212	9.92804	9.28281	6.94677	10.1959	9.40965	10.691	10.0658	10.0939	10.881	11.4004	9.05692	9.62353	9.18538	7.57059	9.04256	8.22487	9.00172	6.88454	10.2678	8.20835	10.0749
ANXA13	5.1854	3.08372	5.60957	4.12629	3.47158	8.17373	2.51921	1.49254	7.35413	4.2805	4.04961	5.13974	6.06634	9.02668	4.68444	6.00872	2.55243	3.36102	1.84731	2.12829	5.73058	2.29807	3.88566	3.46273	6.52605	5.14751	3.45034	5.48927	7.05145	2.05999	4.22932	3.0402
ANXA2	11.9781	12.3162	11.1541	12.9331	15.0007	11.1882	13.5682	12.9697	13.1775	13.5585	12.0864	12.8528	12.7399	10.6939	12.5654	12.3631	11.8968	13.1479	11.2659	12.6534	14.4798	12.5073	13.5875	12.8058	11.5902	13.6513	11.7818	14.6326	13.7176	11.091	10.6386	12.4513
ANXA2P1	6.6577	6.56733	4.81248	7.15834	8.01333	9.1045	7.09821	7.09074	8.23171	8.18774	6.83929	8.2594	7.29507	3.30097	7.67971	7.02356	4.55811	6.31267	6.58766	5.81517	7.4933	6.4674	8.06994	7.49806	5.25669	7.68206	5.57216	8.81659	7.15965	5.1587	3.97433	5.98918
ANXA2P2	8.62171	9.64413	6.09266	9.82595	11.6534	8.52222	9.35193	10.3414	6.97489	8.95177	8.34247	8.76788	9.55811	4.26381	8.06232	4.67112	9.12875	10.9039	8.25601	8.95436	12.4872	9.1431	10.9985	9.83933	8.02615	9.98781	9.11528	10.9061	10.2416	7.15946	6.0731	8.05745
ANXA2P3	6.86663	4.71182	3.29618	3.80546	4.68252	6.53937	2.80148	2.99515	3.66954	6.23973	3.10669	4.57535	3.41518	4.94662	4.07778	6.87507	3.52592	3.15719	1.93238	2.22539	6.68603	2.99833	5.23061	4.50289	5.66271	1.70769	8.44594	5.26493	4.33478	3.15636	4.07596	1.79942
ANXA3	4.01373	5.43824	7.10454	6.46569	9.98835	7.57951	8.08601	7.02707	9.18848	6.36982	8.52196	2.50656	7.29024	7.22001	6.81131	3.10604	4.03512	1.33331	6.15739	7.94698	8.80067	10.2712	9.02632	8.51861	5.71735	7.08141	3.29808	4.88478	4.97256	5.85735	3.31959	6.73076
ANXA4	10.4591	11.069	10.1497	11.6553	11.8777	9.98276	10.7916	11.1735	10.0932	11.4125	10.7845	11.4286	11.2829	10.8016	10.0997	11.219	9.75555	11.1398	9.56227	12.1951	11.148	11.3093	10.7948	10.475	8.73751	12.021	9.00442	10.7621	9.99848	9.4919	9.47424	11.3077
ANXA5	11.0912	11.514	10.0063	11.0729	11.3343	10.2614	11.7522	11.0942	10.0463	11.7793	9.88616	10.7382	10.4376	10.2666	11.6141	10.7914	11.4546	10.7184	11.4416	10.5597	10.6914	11.6761	11.5673	11.8536	6.32408	10.5129	10.4064	11.4346	9.93547	10.9838	9.77142	11.1267
ANXA6	8.78941	9.60636	8.16084	7.89704	8.18116	8.67719	6.54336	9.35987	8.70664	6.60445	8.36413	3.64681	7.67152	3.95124	4.46613	6.6734	8.58592	9.76	8.34778	8.13297	7.00992	8.50679	8.15808	8.74138	9.926	7.68977	7.85637	7.31994	3.04806	9.6305	8.00516	6.11308
ANXA7	9.2423	11.3761	10.285	12.4941	11.3865	8.77655	10.6642	10.7291	10.908	10.5103	10.9539	9.72096	11.4352	6.6967	10.6082	10.0604	10.0397	11.1036	11.2712	12.2943	11.4634	11.022	11.3468	10.5758	5.50096	9.63284	9.76383	11.1937	8.63885	9.16888	10.5801	11.7198
ANXA9	7.84207	8.05397	11.4653	9.17342	8.84208	9.63744	6.02687	8.91808	9.1875	6.0089	7.4523	8.41569	5.9645	8.7882	9.71518	7.328	10.2972	8.55955	7.9186	7.63862	8.24189	4.90826	4.96327	8.65646	8.37255	7.6186	7.76286	8.9318	6.63373	8.1268	10.5306	8.18743
AOAH	8.68265	8.26685	8.53502	8.63729	8.69099	10.6223	8.63966	7.93735	7.30532	8.6595	8.79826	6.78545	6.22152	9.40691	9.48968	9.5999	8.76195	7.8935	7.76076	7.83774	7.75254	8.76472	7.39153	7.88402	6.10872	8.4118	8.56692	9.08013	7.75993	8.10768	7.45379	8.56925
AOC1	5.53246	4.14087	5.52357	4.91554	6.34981	8.81053	6.00164	6.6954	7.39814	7.97173	7.43219	7.93548	6.35479	8.65262	5.75638	7.36714	8.3075	3.71336	3.21345	3.21004	4.43593	6.77722	6.83063	4.32156	9.55127	8.35413	4.5663	3.88806	4.76906	4.19752	8.84582	2.15853
AOC2	2.46767	6.7254	7.02415	6.71665	3.41857	8.77578	6.77255	7.18369	2.9273	7.16506	7.19616	7.73148	7.22873	6.57293	7.79137	6.81148	1.82424	6.00198	7.53096	9.33383	6.33226	5.45261	4.89634	7.36463	4.96661	7.62573	8.30744	4.03342	8.43186	7.14456	8.24378	7.0049
AOC3	8.296	6.22785	5.37061	8.11851	7.36611	7.86827	8.23485	7.03788	5.12886	5.76581	8.32357	6.87458	6.57422	3.93876	2.77846	8.41798	2.66267	4.73475	2.31711	8.632	6.13959	6.55925	5.58522	7.56784	7.64207	6.82395	5.67469	3.18425	6.43321	7.19304	8.69201	1.98261
AOC4P	8.37351	6.64847	7.47094	4.51843	6.82734	9.70172	7.90443	6.1295	6.64428	5.86821	7.65196	5.17147	4.50726	9.19577	8.33227	6.33125	7.94704	6.58577	4.15979	6.65884	6.23176	6.71327	6.67235	7.1834	6.98399	6.19261	8.7108	7.62375	6.78871	7.94968	7.34455	7.63039
AOX1	6.49512	6.55759	6.08748	7.51803	6.89478	8.33065	7.40942	6.96457	7.85147	7.39593	7.39905	8.10433	7.30139	5.89675	6.37279	7.13561	4.63939	4.85487	5.67113	6.46442	4.25125	3.88316	4.83316	4.55611	9.30282	3.76965	6.23549	5.99309	3.9327	5.84001	6.02162	6.35122
AP1AR	7.70778	7.91868	7.55144	7.89626	7.06841	9.31758	7.7279	9.35239	7.98562	2.2782	7.24173	3.58949	7.5093	9.31878	7.67153	9.47933	8.4757	8.3266	9.17119	6.92757	7.39069	8.24944	7.34949	9.08565	7.61743	1.45047	8.01541	8.58363	7.96975	7.77544	8.37046	8.13978
AP1B1	6.22233	7.9959	8.72872	8.32184	7.45358	10.117	7.09868	8.55826	7.97026	8.74165	8.37077	9.16334	7.63094	9.58587	9.78301	7.74519	8.29851	7.96585	7.81538	8.72289	7.68614	7.68008	7.86865	8.39041	8.68696	7.88415	8.62313	5.72493	7.36543	8.01435	9.33736	7.54462
AP1G1	9.09487	11.7201	11.7528	11.4677	11.149	7.84312	11.068	10.6874	10.4733	9.34402	10.6235	11.3116	10.4554	11.4751	12.1106	10.6699	11.2353	11.7104	12.7737	11.9976	11.9327	11.3899	11.6953	11.4384	12.4722	8.84123	10.7409	11.4126	11.2964	11.6684	11.7164	11.8357
AP1G2	9.51222	9.26238	9.06446	9.83443	8.67085	7.27286	9.27348	9.33637	10.1953	7.4193	9.11073	10.8559	7.10665	9.90307	8.22082	9.39527	11.0878	9.89836	8.83168	7.19908	9.2919	9.3429	9.05432	9.32277	7.04905	6.3688	9.07514	5.66987	5.68048	10.377	7.38617	7.7383
AP1M2	7.61326	9.34119	9.80035	8.16106	9.23901	7.32384	6.70408	9.0589	7.57573	6.10496	8.63175	8.27793	6.05224	6.02214	6.37251	6.65721	9.30024	9.93173	9.70387	8.52634	8.87112	8.35744	7.61865	8.55032	7.70015	7.88775	7.99895	4.659	6.71169	10.0472	8.39809	8.16688
AP1S1	8.00448	9.24716	8.73365	8.22843	9.56736	8.24872	8.81322	9.05071	8.45204	7.83398	9.69786	7.68061	9.61384	9.83229	8.98461	8.46894	8.19051	9.72229	8.70309	9.2522	8.77496	9.34308	9.35357	8.91934	8.62547	7.40716	7.18955	6.51171	9.03186	10.1534	8.52116	8.77552
AP1S2	9.38808	8.29346	7.58468	8.32281	7.83715	9.17788	8.04735	8.07479	9.10379	7.99486	7.87142	8.12223	9.25767	4.91119	6.95724	8.57263	8.08736	7.93035	8.40202	3.76007	8.23818	9.36511	9.16212	7.92168	7.37587	5.71375	8.27954	7.68783	7.84964	7.09709	7.17991	7.3749
AP2A2	8.82721	7.23467	8.33726	8.39148	7.56313	8.53203	8.25946	8.0731	7.65797	7.3793	8.6405	8.12646	8.79624	9.8285	7.99737	8.77525	9.10014	8.14899	8.46458	6.35136	7.54048	7.79213	7.41748	7.44764	9.73443	8.44546	8.82835	8.37491	8.02626	8.53354	9.94325	7.34454
AP2B1	8.65042	10.7321	10.8035	8.49553	9.44351	7.46128	6.89686	10.4716	8.40703	10.2687	9.52554	7.55177	8.83856	10.965	8.97563	9.65887	9.17321	11.1381	11.0029	9.08242	8.56669	9.60186	9.74621	9.23293	7.83327	6.72768	8.54398	5.27597	6.88916	10.3063	8.79192	10.1993
AP2M1	9.97177	9.34027	8.87111	8.99944	9.50935	9.46659	9.76471	9.37132	5.92166	8.87428	9.33319	8.12264	7.01413	6.81709	9.06622	6.08109	9.14722	10.1754	8.67962	9.1313	9.26604	8.52795	9.37875	9.23701	9.75199	9.61219	9.16219	10.3615	7.32528	9.90765	9.01134	8.96092
AP2S1	9.43662	8.29327	7.88447	8.70979	8.57328	9.13963	9.85534	9.24305	7.89171	9.25301	8.50951	6.89075	9.02183	10.1422	7.01025	7.91115	8.33031	8.43842	7.22009	7.40555	8.30268	8.24701	8.54497	8.57855	9.53885	7.03555	8.07626	9.31754	6.85126	8.31274	9.63109	8.19855
AP3B1	6.59709	9.11167	8.91704	9.15982	9.56336	6.55577	7.27598	9.03267	8.2239	8.63829	8.62594	7.10374	9.67014	7.38374	9.09802	8.55221	9.18311	8.78982	9.719	9.16583	8.31793	8.37658	8.78667	9.17686	10.868	9.4932	6.07639	9.00055	9.04472	8.14554	8.649	9.0308
AP3B2	3.78897	8.14578	7.01041	5.40446	4.22056	8.46834	3.76574	5.54107	3.97783	7.03077	3.90853	6.3295	3.73453	8.97396	5.97737	5.94501	5.29977	8.13747	6.24469	3.04846	6.28384	6.38005	6.84272	6.28565	5.74147	8.66685	5.93342	4.62853	4.51474	10.9756	5.92332	3.79228
AP3D1	8.10151	8.83878	7.76476	7.67778	8.55283	8.94408	8.34643	9.01937	8.39515	8.35027	7.25561	8.80186	8.5699	8.69408	8.09045	8.90137	9.0103	9.06437	8.85089	8.19973	9.65678	9.12197	8.57198	8.65718	8.57167	8.77184	8.92262	6.33265	7.93032	9.30326	8.50322	7.93158
AP3M2	5.14693	6.6338	6.53558	7.7385	8.81314	5.13795	8.69319	6.42659	7.0901	4.11149	9.33088	4.45237	7.79638	9.13548	8.06263	6.44202	6.61725	8.17385	8.37629	7.61259	7.69598	8.70541	5.45673	7.65607	8.26125	7.05233	7.60192	6.51154	8.74585	7.19607	5.44085	5.78106
AP3S1	11.6864	11.1388	11.2269	11.7553	11.8088	11.3324	11.9403	12.3796	12.1903	11.4022	13.508	12.236	13.9326	9.22527	11.2713	11.1049	9.44236	11.2194	11.8397	11.9803	11.41	11.3808	12.1108	12.2395	6.95885	10.8363	10.9187	12.688	13.3591	11.0489	8.82934	12.7206
AP4E1	5.61776	6.98437	7.43365	7.38586	7.76326	7.55925	6.58241	8.13936	9.14397	6.73508	6.58697	6.90692	5.01782	9.41769	8.41734	6.93948	8.40379	8.1013	8.04426	6.99265	6.15213	7.25887	7.7413	7.57782	8.08805	7.6264	6.34411	8.16539	4.46153	8.44913	4.77098	7.70778
AP4M1	2.98187	7.13031	5.81745	5.07022	4.00712	6.60294	3.02055	4.19688	7.53561	7.95626	5.89184	4.71572	7.59829	6.83447	7.49964	8.84657	3.0992	7.03964	6.56988	4.07835	7.02551	4.38505	7.16443	5.08329	7.23373	4.70081	8.22112	5.45984	4.22133	3.96612	8.46822	7.09955
AP4S1	7.46302	5.48672	7.49241	5.99916	6.2638	8.01513	6.55099	4.35012	8.55648	5.92234	5.89702	6.94094	7.3062	5.35229	6.25819	8.99732	3.42652	4.77326	4.90185	7.18624	6.07287	6.33655	6.98538	4.81601	8.82196	7.41063	6.53294	7.47141	6.42238	6.06603	6.64259	6.73596
AP5M1	8.35133	9.40852	6.97171	8.98635	8.20756	8.29936	8.65827	8.08749	7.68097	7.82703	9.9846	7.95795	8.01062	3.52501	9.84872	8.68592	8.48726	8.50269	8.59727	8.18188	8.43018	10.0362	9.12562	9.41708	5.2847	7.79913	7.62807	7.74959	9.96916	7.78019	6.43809	9.01956
AP5S1	9.96745	7.30936	7.54669	8.30296	6.71637	7.30919	5.01006	8.15847	4.58033	5.26391	7.81116	8.18437	7.05086	4.90654	8.49463	8.68731	6.36356	8.09584	4.87809	7.64095	6.48033	2.85616	8.17942	7.94866	6.53856	4.00129	4.68844	5.3562	4.23317	7.28467	5.90915	8.12539
APAF1	7.93013	7.88626	7.82998	7.33358	6.54784	8.75718	5.72976	5.91752	8.31818	6.19158	6.40716	6.84338	6.01071	6.81363	8.28723	6.24454	6.354	8.07089	8.12327	7.14539	7.64989	7.44943	7.56535	7.23138	9.65664	6.93254	8.86719	6.25613	6.50045	7.72026	7.51576	6.46513
APBA1	8.33206	7.06982	8.94363	7.85024	7.02169	10.1606	9.83709	7.90595	6.57211	8.00813	4.86423	5.1429	8.07053	7.19942	9.44386	6.56553	9.03063	8.4983	7.2871	5.8671	6.40123	7.30948	8.80073	7.14028	10.2614	8.3964	9.01516	5.2647	10.1884	9.19449	8.86015	7.2935
APBA2	7.5116	5.06474	6.46553	6.13102	6.84744	9.88697	4.55565	6.45487	7.97108	6.63061	6.3177	7.53447	6.47996	8.93013	7.13784	7.06341	6.20503	5.23183	6.28947	6.92095	7.71151	6.49139	8.34457	7.30847	9.19563	5.9784	8.68455	7.50698	7.69196	7.57824	7.0027	6.91899
APBA3	8.83607	6.40442	8.18244	8.32126	7.37805	5.99485	7.56366	7.19511	5.4414	7.75817	8.42992	6.67277	5.77665	9.13576	8.2286	8.70067	6.67007	6.76731	6.17759	6.14498	7.46298	7.86947	5.87046	8.2495	6.77241	7.02119	5.48194	7.14146	6.68873	8.40402	6.90001	5.60865
APBB1	9.01791	3.95623	5.88678	5.17395	4.58214	5.92919	7.23094	3.03877	9.21252	6.78396	4.506	9.36869	6.81153	6.50333	8.18641	5.9892	4.57342	3.71011	3.33825	5.38976	3.60763	4.23482	6.20226	3.38706	7.74979	5.54804	6.79932	4.75161	7.12701	5.57672	7.48062	5.22166
APBB1IP	7.87777	2.90439	5.9203	2.98209	7.16054	9.21642	5.22234	6.36366	8.13205	7.03735	2.84673	5.85706	4.743	4.76722	5.73894	4.3005	5.71406	3.99746	3.45309	6.91529	5.31106	7.55038	5.37023	4.19008	4.8257	4.05814	6.22192	5.79346	4.44036	4.07985	5.61052	3.54221
APBB2	10.5302	11.0674	9.66909	9.79256	9.58453	9.03644	9.45481	8.92657	9.16697	8.05791	9.64825	10.4224	9.50819	10.6324	10.4555	10.554	9.95041	10.9463	9.35957	10.8257	8.88572	9.00881	9.10795	9.87116	8.81106	8.38924	8.41922	6.51317	9.03372	10.6655	10.1166	9.14632
APC	7.39255	7.5661	7.66263	7.71139	7.08846	7.27718	5.46689	7.36037	7.40002	7.26922	7.86317	6.44647	7.98261	7.99467	7.11833	6.98985	8.53986	7.86396	8.50213	7.49821	7.29994	7.17229	8.58507	7.32845	6.48279	6.30994	7.18782	7.36801	7.07098	6.4674	8.62148	7.01171
APC2	5.88183	5.22437	5.63045	5.45981	4.98387	7.73493	7.0003	5.47326	6.69189	5.37921	5.26183	6.96549	6.55569	5.96829	6.71153	6.81912	6.96058	5.40612	5.64156	5.57339	4.39251	5.97894	5.6653	5.45234	6.43224	5.29829	9.80103	5.99616	6.80114	6.74799	6.64064	5.4267
APCS	8.37566	3.48248	8.32095	5.6897	6.71313	9.37695	7.19675	2.45409	8.27824	6.46272	7.44552	8.97067	7.41564	9.03992	8.91333	8.22651	3.15365	6.02426	9.14625	5.01218	6.74736	4.51227	2.27709	6.30044	8.88671	5.29968	7.61102	8.96483	6.66165	5.14454	5.68128	6.07556
APEH	2.86509	8.89711	7.48397	9.71149	7.37101	8.31537	3.18961	8.22696	7.25391	10.0535	8.33507	7.49871	5.13508	8.74823	5.92723	5.51306	8.01206	9.45658	8.28443	9.18348	7.99795	8.30273	7.77565	8.57743	10.8325	7.15633	9.00676	3.69847	7.0048	8.90313	10.3423	8.04611
APEX1	12.3601	11.9002	11.1098	12.2443	11.817	12.7004	12.7791	11.6743	10.8067	11.8947	11.822	11.1875	11.5699	10.2392	10.584	12.7324	12.7587	11.6044	11.2105	13.0784	12.4413	11.4057	12.3496	11.9666	9.66112	12.7457	10.9643	11.9687	11.9972	11.9152	10.2908	12.5672
APEX2	9.13258	5.621	7.92612	8.48946	9.10511	7.5558	7.12608	8.66934	6.04982	7.7703	9.05769	9.31878	8.28756	6.25631	9.29035	6.4815	9.37133	8.12534	8.03797	8.25874	8.26095	9.38849	9.34444	7.77472	5.79148	5.91461	6.62097	8.52009	8.46163	8.62151	7.25416	8.72715
APH1A	10.4975	8.49503	10.8131	10.1487	10.8989	9.99601	9.69801	10.3964	10.1091	10.0674	10.0867	8.79974	9.98762	10.7492	8.83764	8.29672	10.3904	9.329	9.92353	10.3907	10.0739	9.6378	8.74635	9.73587	10.412	9.79953	8.82511	10.5788	9.17563	10.2675	8.80313	9.34748
APH1B	6.23643	7.90838	4.09992	7.18146	5.2079	8.83166	3.46773	6.99434	6.35025	6.72888	4.5408	6.01661	7.21013	8.82399	5.48401	3.96487	7.49637	8.23192	6.91515	5.18686	7.7075	7.66883	7.55665	5.95878	5.96078	8.17422	7.93216	6.48021	4.92196	7.84335	8.03529	6.34132
API5	8.05589	7.81825	7.10962	8.67624	9.27297	7.1747	8.28288	9.0747	8.87797	9.01277	8.13072	7.83664	9.0702	8.38043	8.2995	9.46547	8.54732	8.86293	8.63579	8.75658	8.87454	9.0245	8.78769	9.2681	9.0994	8.56148	8.1037	7.74219	7.84821	8.19511	8.30459	7.67564
APIP	3.2812	6.46467	6.46513	7.86999	7.88699	8.86396	8.00711	5.59533	4.99577	3.7965	6.69568	4.02205	8.44343	7.31667	8.12784	3.53773	5.04965	7.20827	8.04022	0.530057	7.36863	8.56529	7.05672	7.26575	9.7703	4.28176	7.62564	8.09999	7.62664	6.99404	9.29206	6.99333
APLNR	8.47123	7.95458	7.1213	3.27889	7.42805	6.35627	7.57021	6.72027	6.02689	7.59689	7.52219	8.05573	4.44398	5.67483	8.55883	7.88886	8.2642	7.35589	7.92908	2.62329	5.58005	6.53206	7.34981	7.89856	10.1757	7.21926	8.94284	8.81114	5.62221	3.89829	6.61888	6.59536
APLP1	8.45033	10.8628	8.24101	7.63257	8.78669	9.0215	6.55228	7.45051	8.65695	8.16455	2.70031	4.59638	8.16911	11.3428	9.9337	8.65566	3.78094	12.1945	4.86037	6.66018	7.76266	8.94847	10.8026	8.1905	5.55018	8.43098	10.7192	5.23911	9.92123	11.7116	8.47648	6.03555
APLP2	10.682	11.6498	10.6769	10.9492	10.4008	9.08715	9.10611	11.3839	10.2517	10.6389	11.0968	10.6738	9.61559	10.1695	9.52221	9.95681	11.1659	11.1535	10.8391	11.1447	10.0459	10.309	10.7067	11.2618	9.29304	11.2905	11.1291	10.7249	10.2247	10.1264	10.3099	11.031
APMAP	10.3257	9.94624	10.7715	10.6691	8.54154	10.5556	10.0827	12.9475	9.20633	10.9608	10.9288	9.15196	10.6939	11.9273	10.9261	9.30197	11.1033	10.6318	11.0301	9.57875	8.34424	9.54233	11.5087	11.3579	9.76323	11.1348	9.21077	8.64265	9.36401	11.5106	11.8513	10.6802
APOA1	6.98587	7.43269	7.4862	6.95883	7.11255	8.67975	5.96617	7.63916	8.28753	8.57543	8.50122	7.79792	8.36345	8.875	8.05717	7.79526	7.54098	6.53623	6.795	7.19066	6.9095	6.11758	6.66078	7.41239	10.0061	6.12767	7.60524	8.9066	7.56916	7.88565	7.29326	5.85905
APOA2	6.76124	5.99098	5.49392	6.05285	4.08654	7.49087	4.50665	4.30588	6.82457	4.39851	3.60983	6.5378	4.72319	5.93988	5.49236	8.73612	5.32542	6.88219	4.02772	1.96532	7.36817	2.82454	3.94688	6.47086	9.76132	7.26741	6.09959	11.1858	6.96317	5.48166	6.54372	2.99824
APOA4	6.36646	5.98979	7.79145	7.94512	4.83657	6.829	6.12606	5.3563	9.0501	6.14083	8.33333	7.17949	7.50465	5.39507	7.00515	9.11124	7.11709	5.76375	5.47697	7.57604	6.29584	6.17316	4.45232	6.932	9.02019	5.0991	8.34475	8.48275	7.25797	6.91863	10.1032	4.82385
APOB	5.0034	5.35237	5.16345	5.15349	3.7533	8.15989	6.11824	6.75963	4.19853	5.30677	7.47963	7.6867	4.42116	8.62213	4.91472	7.82396	6.68916	2.91916	4.17714	6.97703	6.087	4.61648	3.16382	4.1412	9.97155	7.72292	6.06687	10.4973	4.59915	7.47702	8.69557	3.32336
APOBEC1	7.24621	6.23827	7.20742	6.45664	6.03132	6.39254	7.10538	6.19849	9.36272	8.28233	7.71536	8.28386	6.81543	7.65314	8.2149	6.11777	7.49596	5.73848	7.22494	7.50015	6.08951	6.63549	5.92084	6.53342	7.57661	8.64173	8.96431	9.40308	4.24758	6.88523	6.2728	6.54052
APOBEC2	7.28281	6.86794	4.82618	3.57925	6.14554	8.93041	5.4446	4.89547	6.13582	4.83329	3.38915	4.53882	7.67615	5.38545	5.96897	6.59326	6.18749	4.9109	6.00727	7.3456	4.84781	7.3228	1.4195	7.37373	10.4768	8.23614	4.46167	7.64233	5.90862	1.82908	6.79029	2.4622
APOBEC3B	4.66804	7.06882	6.41684	8.63668	9.43535	9.10673	7.05486	9.33866	9.27662	6.66787	10.7824	7.85748	10.2096	8.2554	6.10855	7.72812	8.15783	6.16553	5.90779	7.56977	8.67494	9.64243	5.7285	10.6555	5.5665	7.81685	5.86227	8.40711	9.38868	6.24305	9.51639	7.79728
APOBEC3C	9.62829	8.37531	8.41582	9.33649	7.40758	10.586	9.95158	9.0435	9.88264	7.65988	7.75368	10.3325	7.24572	9.38667	8.76496	9.78476	9.2113	7.72887	6.95079	3.09981	9.00325	8.43167	9.16945	8.02118	10.9877	7.26401	9.37292	7.83873	8.60612	8.26642	9.66503	6.93205
APOBEC3F	6.88276	7.04113	8.22317	4.99271	6.64259	6.69192	5.58409	7.29559	4.15056	4.76327	7.13186	9.25701	5.84575	5.02838	7.57298	4.96686	7.951	8.4437	6.22857	4.60966	4.79063	6.46587	8.10024	7.72604	5.52701	4.79249	5.35668	4.80727	2.71413	5.03957	6.43678	7.82634
APOBEC3G	8.49339	7.07493	7.12309	7.32682	6.12023	7.86595	8.34262	7.69428	8.22448	7.66974	7.34529	7.6158	6.36746	7.70971	7.57649	9.2804	7.82721	6.81723	6.45233	6.93364	6.0464	7.24298	6.22925	6.33394	8.39202	6.41668	6.60786	6.79299	6.63426	6.14938	7.0988	6.91492
APOBR	5.18828	4.35601	7.42915	4.11693	3.80433	9.51555	3.56091	3.66179	8.50597	6.99064	6.60936	9.00927	4.31336	5.9486	6.83525	7.16189	6.30174	3.61848	8.23682	7.96551	5.88326	6.0868	4.54186	3.70318	9.97792	8.29655	5.31384	8.07204	4.27246	4.59359	8.48323	3.92799
APOC1	11.1231	9.83276	9.60796	12.0136	10.4096	10.4595	10.2751	10.9209	8.7702	8.37759	11.2886	12.7465	10.1964	9.49309	10.9342	10.6049	11.4858	10.4959	7.67652	7.98857	10.7007	10.7232	11.8877	11.4608	10.6308	7.62713	13.5931	11.958	9.42	9.66791	10.689	10.2871
APOC3	3.42143	4.47996	3.82019	4.29261	2.18042	5.10399	2.70511	2.87354	3.88918	4.02082	6.0895	4.89137	5.23161	5.48055	8.56994	3.96529	4.0024	1.93442	3.14917	3.83061	5.93188	2.00018	3.38949	2.65632	10.5048	4.48303	5.98834	7.0637	5.1444	3.23	7.39525	3.29014
APOD	14.0385	11.57	12.343	13.4631	10.3082	12.727	13.3878	13.2915	12.3691	11.0782	13.6238	15.0169	8.01748	7.10953	11.436	12.0041	11.8244	9.43537	11.943	15.4369	7.84646	12.0363	13.3492	14.3763	5.42753	6.8352	15.3762	10.2114	10.8891	12.7206	9.82486	11.5318
APOE	9.48532	7.86584	7.23918	10.2168	8.70286	9.46053	7.80935	9.87366	8.71595	6.92576	8.16474	10.4844	7.66881	9.03139	7.66866	8.25645	9.86892	8.39465	6.56481	7.28675	8.78012	8.03218	9.86682	9.54313	8.57839	7.1018	11.6597	9.20516	7.35955	8.9741	8.48697	9.404
APOF	5.91766	6.60256	3.32458	4.66158	6.33322	8.08006	2.97704	5.504	3.19432	4.41216	4.01994	8.55094	3.46149	7.6192	7.00289	7.00759	3.24805	5.25529	5.81187	7.22984	5.68178	4.36402	5.09054	4.02557	5.69798	7.65693	4.19443	3.817	7.3747	6.72533	7.73691	6.53114
APOH	3.81544	2.35016	5.63232	6.35258	4.95681	3.99695	5.99378	5.84574	7.46496	7.32544	5.60782	7.89853	6.53633	7.6504	7.78804	7.74443	5.96121	5.9684	6.42163	6.90168	5.75749	6.11513	1.72569	4.46117	5.38239	7.16047	6.67888	10.6116	6.55934	4.25275	5.96453	3.71826
APOL1	9.58713	8.75983	4.34708	9.20786	8.93479	8.62063	9.16612	8.70805	8.0256	8.71548	8.59123	9.12072	9.76483	8.84918	8.851	9.24492	9.05157	7.21143	8.30973	7.03928	7.37142	8.24093	7.46273	8.49821	8.93696	6.68185	8.67013	8.3821	5.47581	7.71712	8.83462	7.32456
APOL2	9.79752	9.83398	9.8666	9.91873	8.91349	11.1482	10.6905	9.88934	11.1433	10.2421	9.2516	10.9857	10.796	10.3857	10.3619	10.9447	10.3929	8.3377	8.11527	9.59705	9.32109	9.101	8.98471	9.15936	11.5573	8.12688	9.95027	10.2793	10.1228	9.62526	11.5178	9.65667
APOL3	9.82454	4.35142	7.28368	8.08558	7.68857	9.18319	7.93398	6.17448	8.05542	3.08607	6.18388	3.52733	2.70598	4.21266	6.34606	5.42528	3.73714	6.98513	8.43222	7.12353	7.48387	5.85672	2.56019	6.18727	8.53559	4.69583	4.41666	3.78207	5.22662	4.10545	5.68302	1.08361
APOL5	7.5667	4.53199	3.33518	3.00477	3.10344	7.12397	6.64782	6.63434	6.95208	4.26841	3.38478	4.53647	2.97473	5.30304	6.61571	4.61138	3.80116	2.46169	1.8921	3.32319	3.96737	3.69779	2.34854	3.07684	5.54722	3.52511	7.85114	6.09674	8.13239	3.43265	6.08144	1.72315
APOL6	11.3858	10.0601	9.78625	10.649	11.3857	11.4188	10.0147	10.8494	10.2955	8.33274	10.7579	10.6166	10.7323	9.95044	9.37712	9.38972	10.4388	9.85625	10.6452	9.58841	11.0096	10.8762	11.1341	9.91549	9.7142	8.43394	9.14643	11.5601	11.0214	10.3385	9.21376	9.94674
APOLD1	9.79338	7.74528	9.02963	9.75072	10.6045	10.6463	9.84729	9.40098	7.56057	9.08539	9.48993	8.7481	9.03641	10.9975	6.85223	8.30481	8.22325	10.1207	9.27545	9.32569	10.3682	6.60519	8.90517	10.4063	5.49706	7.89366	10.556	7.3165	9.45425	10.4068	10.2654	8.56484
APOM	4.748	4.77843	3.23795	7.36879	7.15967	6.70661	4.64714	4.61025	7.21242	7.20251	2.71314	5.76577	5.91321	6.51608	5.49581	6.91859	6.54003	5.65117	2.84737	4.032	6.69129	5.76887	5.61752	4.39539	5.86834	2.71766	4.16609	6.98453	7.15342	4.02865	5.20051	4.95669
APOO	9.09184	8.15195	5.32925	8.6999	8.4887	10.3349	7.35874	7.62793	6.7011	3.62549	8.79155	9.16405	8.97707	5.50488	6.29687	5.83438	7.59009	8.22117	8.63142	8.56272	9.13983	6.30915	7.09417	8.34077	6.79702	7.75923	7.9421	9.01692	9.50676	8.60262	6.19715	8.30971
APOOL	9.05324	8.84655	10.1442	8.6627	9.6284	8.07083	8.18109	9.45502	6.75176	6.74045	8.81158	8.57549	7.4363	8.36542	9.10875	5.32614	8.84945	9.06397	10.4076	7.14663	10.0315	9.45067	9.12819	9.78001	4.97994	7.35449	8.15518	8.66582	6.61512	8.50372	8.33383	8.78171
APP	12.2356	12.1676	12.2206	12.3776	12.8438	12.351	12.6078	12.6651	14.2002	13.2965	12.844	11.9	12.3235	12.4461	12.0393	12.5013	12.1824	11.9567	11.3022	12.8662	12.1612	13.414	12.5071	12.6793	14.0347	13.5345	12.7653	13.3141	12.9898	12.0587	11.738	13.1687
APPBP2	8.87362	8.73094	8.76785	8.60163	8.65025	7.90321	6.74388	7.61216	8.76778	9.66568	8.89228	5.95409	6.02813	8.50558	9.32196	8.36462	10.1348	8.57305	9.02015	8.38165	7.01555	9.43019	8.64705	8.07781	9.2244	9.91891	7.26174	5.36668	5.46714	8.3492	7.60666	8.57242
APPL1	7.46779	8.00507	7.59348	7.34779	7.59509	5.49863	3.9231	7.97205	8.20995	8.67493	3.59678	7.42988	6.78583	6.12814	9.25349	3.21437	7.9541	9.15296	8.31332	7.84607	8.03136	7.51522	8.35909	8.60159	7.28074	2.17998	6.80944	4.0837	7.65114	8.34039	8.98286	8.50391
APPL2	9.06216	8.75186	8.61695	10.4947	9.35362	9.36146	9.36694	9.29567	10.9221	8.73977	9.79546	8.80694	9.63895	9.83558	9.54756	10.3738	10.519	8.99489	9.13648	10.2477	9.08067	10.1216	9.72373	9.73715	9.11208	6.98513	8.57071	11.3962	9.05947	8.37642	7.54968	10.0321
APRT	8.87775	8.21027	7.65767	8.3706	7.50973	10.2982	8.49512	6.94806	7.37523	8.43018	7.27123	7.1287	8.88924	8.84533	7.55561	7.84761	9.97363	9.11587	9.179	7.51606	9.17807	8.12692	9.04916	8.39389	8.09163	8.5798	8.51248	9.52441	8.84541	5.88242	7.45102	8.4286
APTX	9.14686	9.94639	9.65517	9.1163	9.22722	10.8949	9.57742	9.86602	8.59083	9.00528	8.39331	6.75736	5.77432	7.45228	8.58019	8.7034	9.26097	9.35737	9.82937	8.89523	7.99918	8.92769	8.28085	9.00983	10.2371	9.18069	8.57148	10.3015	8.72506	10.892	3.38763	8.69685
AQP1	10.0417	8.78821	9.92448	9.5466	8.47801	9.4456	8.6189	8.755	9.16885	9.53544	9.12152	8.3803	7.9019	9.24243	7.75798	9.70231	8.57989	6.31374	8.20774	6.70838	7.97888	8.30919	8.34487	9.14359	8.16282	5.08182	4.69736	8.12407	8.58038	8.76821	6.59168	7.7286
AQP2	4.42273	6.44966	5.48783	3.77321	6.10174	6.94474	5.26242	4.35781	6.37572	7.57588	4.73724	3.36079	4.95269	5.16341	4.28393	8.77424	7.74767	6.3001	7.48372	4.97312	3.66651	6.29449	5.86794	6.27386	6.62869	7.27614	6.57609	6.9579	6.82471	7.70365	5.29834	5.89188
AQP3	9.2284	10.5757	10.3035	9.15454	10.3087	9.29664	7.54705	10.8892	9.9229	10.4116	9.7199	9.96473	11.324	9.9399	6.88513	8.49865	9.67402	11.1168	9.64368	8.38604	9.47714	8.91733	4.52248	9.44427	9.95349	7.58774	8.66207	10.7052	6.38185	11.3325	5.69582	6.49
AQP4	5.18636	3.38673	4.364	3.03594	2.92469	5.95539	3.83343	2.63452	5.60508	7.65133	3.34033	4.53599	4.3021	5.08435	4.7315	4.47858	6.93185	6.18331	2.61286	8.02592	6.35085	9.20206	12.1038	8.84156	7.49686	5.75793	12.3536	5.03285	11.1409	6.66047	6.20316	8.21166
AQP5	8.2171	5.20522	7.41332	6.1937	6.65807	8.62384	7.83605	4.55078	8.03709	9.06456	3.57721	4.41479	6.98967	3.60472	4.98646	6.86922	4.01012	5.47698	6.80301	5.55505	5.41798	2.98332	6.08466	7.8705	5.55825	8.37267	7.81507	4.75539	6.93545	7.07533	5.01833	5.9918
AQP6	6.92611	6.61036	6.67864	6.60054	5.37015	9.5634	6.96021	5.43054	8.32177	6.78336	6.41155	7.65075	7.17414	7.88989	6.78386	7.22524	6.80661	6.33667	5.72327	6.60914	6.12691	4.86656	4.86132	6.8019	10.3513	6.15727	6.33929	7.34472	6.78832	7.06314	7.80173	5.50122
AQP8	5.4016	5.24192	4.54952	6.05399	3.86746	8.23121	4.71653	6.00659	8.16397	5.90983	4.40775	5.36303	3.66046	8.42046	8.14135	7.89806	8.25049	6.19685	5.10145	7.41581	5.87875	3.41416	5.21192	5.19401	5.61766	4.58383	6.43688	2.73924	2.90951	6.61903	9.19124	4.05992
AQP9	7.43754	6.17655	7.00136	6.77269	7.49853	7.91259	6.26448	6.42204	7.14634	7.49066	7.31628	9.34498	6.3926	7.00051	7.70994	5.50825	7.93457	4.19614	2.60564	8.13937	6.82155	6.71684	5.7883	7.18911	9.49001	2.53092	8.45301	7.5521	6.61078	7.03997	9.1157	6.58702
AQR	9.3838	8.60449	9.40029	8.24912	8.59532	7.91768	8.52045	8.69515	7.21907	8.81736	8.57682	8.71595	6.77787	7.20637	9.50261	7.2871	9.10871	8.75987	9.49171	7.85426	8.6171	9.15908	8.16487	8.67957	7.55737	7.13711	9.21115	8.49608	7.51513	9.34663	9.42563	8.42166
AR	8.41883	9.62395	6.11209	9.8717	5.80154	9.39708	9.9838	9.28226	5.65627	5.93947	9.77344	8.49949	7.85119	7.63355	6.32949	7.5846	10.0685	10.0796	6.51051	9.17476	5.4431	9.40542	11.5609	9.97518	8.53052	4.60764	7.58119	8.81555	7.89148	8.29137	10.1965	10.0101
ARAF	7.07643	9.37511	9.63722	7.34478	7.0074	9.81733	5.36331	8.45689	6.91614	9.11783	8.15524	9.74961	7.50873	9.03005	5.55567	6.61706	10.3138	8.65061	9.48617	8.15087	8.53335	8.2593	8.43711	8.12043	7.00399	7.37947	8.35539	9.28166	3.41408	9.38872	6.90797	7.8014
ARAP1	7.14019	8.05952	5.98792	6.12257	5.40221	6.96131	5.41182	5.71591	8.20241	7.29538	8.11864	8.27814	5.00626	7.51615	7.27728	8.20216	6.87059	6.71313	6.97531	5.78263	5.84889	5.96991	5.65804	7.43502	7.3201	7.00686	8.13016	6.35772	6.68566	6.79614	7.85077	6.76594
ARAP3	9.02399	8.68542	3.90427	4.81856	9.34509	6.88802	6.40699	8.09322	6.96736	4.27105	6.7728	6.16253	2.22025	5.78805	4.57723	5.32148	3.99092	6.68453	6.91102	3.71067	9.07765	8.32736	6.74369	7.49399	6.21837	6.11613	7.75652	4.65866	2.58798	6.72488	9.37664	8.2136
ARC	7.94993	2.83666	3.51657	4.13319	3.51655	5.17366	5.78224	5.29049	7.3692	6.93022	5.86658	9.47832	6.91511	5.99142	6.83227	7.49518	3.01555	2.04266	1.89315	3.12197	2.03838	5.71958	6.0721	2.48314	7.03028	8.04985	10.0652	5.14608	10.654	10.6973	9.18133	7.83264
ARCN1	9.47175	9.48989	7.63205	8.76066	8.72571	5.23212	7.95785	9.31355	7.31788	8.00361	9.31906	8.49296	7.57891	6.25075	6.56149	9.21912	9.76373	8.73233	8.77244	5.48851	8.57874	8.38703	9.07206	9.06802	5.40579	7.04469	6.79597	3.37158	6.35594	7.63949	9.08135	8.09512
AREG	4.09326	4.35574	4.17274	6.79829	6.41507	7.1319	8.31204	3.86862	7.58884	10.2419	6.56637	2.77543	7.71118	7.95635	7.27581	4.75961	6.66814	5.75523	6.14734	8.13111	3.83437	7.21508	8.03832	7.01724	8.34499	8.04737	6.85169	8.58252	4.22208	6.7799	8.62977	4.21398
AREL1	7.77509	8.83164	8.41033	7.73519	8.74654	7.45869	8.77891	8.62884	9.25913	11.0533	8.84988	3.12162	5.57405	9.50873	6.91113	8.5779	7.92425	8.89906	8.34425	9.34717	9.35947	10.0465	9.12824	8.71601	6.10809	8.10345	9.07157	9.21703	7.74415	9.47086	4.9764	9.15541
ARF3	11.1242	11.5767	11.3419	10.6878	10.0288	10.5233	10.2142	11.2986	9.33823	11.4026	10.9473	10.1435	10.2975	9.81727	11.0096	10.1687	10.7515	11.7574	11.358	11.1846	10.1181	10.7568	10.8049	11.0229	9.22544	11.7572	10.7965	11.7179	12.0746	11.4579	12.2348	11.2391
ARF4	11.4127	11.2653	11.0066	11.5775	12.1194	9.66996	11.2594	12.1014	9.97519	11.1195	10.3828	9.93403	11.1904	9.26645	11.1674	9.42884	10.6418	11.4745	11.3247	11.8363	11.7282	11.1016	10.746	12.0567	8.46552	7.384	9.97534	10.247	11.3134	11.603	10.1101	11.2801
ARF5	8.4692	8.26822	7.79869	6.99084	4.09424	9.06704	7.60561	8.11784	5.61171	7.39478	6.26937	7.05569	6.36682	4.80321	4.99092	8.92264	7.0387	8.73332	7.12567	8.3532	7.96	7.81325	9.0637	8.34668	10.6255	7.52346	6.14217	8.48609	7.74441	7.31512	5.19572	7.47828
ARF6	11.4367	10.658	11.3749	11.8001	11.8617	12.3991	11.4479	11.304	11.1018	11.8436	11.6959	10.0645	11.6516	12.1576	12.0395	11.1083	11.0859	10.3622	11.0878	11.7802	11.0665	11.6787	11.2739	11.2678	11.6018	11.1497	11.3475	11.6628	11.564	10.7308	13.2133	11.5875
ARFGAP1	6.61892	7.30115	5.00283	7.26551	4.72414	8.16197	3.88338	5.8279	4.33328	4.98761	4.80788	7.45593	5.0386	5.37448	5.7662	7.54732	8.13924	7.84166	4.39798	7.68744	7.08484	7.67269	7.22232	3.62529	6.59084	5.80936	4.51569	5.37345	8.54966	5.03545	5.78305	8.03805
ARFGAP2	8.61563	8.46601	8.96789	7.36865	7.24682	7.59845	6.51211	8.40964	6.43834	4.71733	8.55103	8.90873	6.93642	8.575	7.18188	8.72792	7.37624	8.83098	7.44903	4.79703	8.25786	3.65556	7.72988	8.20011	9.17751	6.31913	7.50217	4.13193	7.16865	9.3142	9.76174	5.58509
ARFGAP3	8.06841	8.99967	4.44631	7.99861	7.55092	5.99342	10.0437	8.60701	10.2405	8.15355	7.30182	10.8387	9.27006	5.75109	9.53376	8.92659	9.27837	8.2723	7.19395	8.35002	6.90789	9.94568	7.16587	8.56939	5.13375	7.26323	9.21689	7.61866	10.0439	3.92472	6.77954	9.11337
ARFGEF1	8.99525	9.21201	9.98914	10.1319	8.62095	9.21602	9.20142	10.0859	10.6345	7.88517	10.9418	7.52316	10.0667	10.8472	9.4659	8.63823	9.73288	10.1087	10.4255	9.01981	9.24408	9.87437	9.52434	10.3353	6.84794	7.35955	8.16419	7.25644	7.32152	9.90721	8.59272	9.86407
ARFGEF2	7.8318	9.41602	10.0193	8.77276	9.25498	7.58263	6.92772	9.70355	7.8161	8.64411	9.63834	8.95276	9.90803	10.5482	9.36798	7.82479	9.18224	9.17313	10.5988	7.7094	8.61451	9.29328	8.90087	9.30911	10.1411	7.49936	7.90821	7.2061	10.1105	9.44943	9.97802	9.39018
ARFIP1	8.26392	9.85363	10.1042	9.6054	8.46794	6.85275	10.0915	9.36389	9.92212	10.7831	8.02062	10.0454	8.44697	7.05707	8.58666	6.59607	9.61006	9.23893	9.17519	8.79463	8.86536	9.56678	9.93604	9.60754	10.0173	8.19234	7.8123	8.54338	9.53855	8.42929	9.56587	9.98936
ARFIP2	7.79138	9.5136	7.59124	7.45194	4.50876	4.61036	7.40154	9.79307	7.60959	6.36064	10.1599	2.84359	7.84556	5.28214	8.37244	8.64922	11.0079	9.80679	6.0917	7.84559	8.01277	8.08823	7.2113	8.55889	5.78542	9.23282	8.29516	7.54882	7.18749	10.3012	9.48661	8.60283
ARFRP1	9.57457	8.29971	9.29122	8.26873	8.47891	10.5	9.39029	8.40114	9.29488	8.09324	9.4087	10.1584	9.10639	9.40757	9.87054	8.76724	8.71993	7.53374	8.23247	8.46771	8.60774	8.22053	6.71084	7.75109	10.5907	9.66711	8.65494	9.95851	8.79918	8.94211	10.3345	7.40555
ARG1	7.29702	5.28225	6.71119	2.1636	6.69848	9.37138	7.88705	6.46802	4.40299	8.28925	6.70911	5.54208	7.50743	5.04159	7.91894	4.3011	3.92613	5.25234	5.34141	6.7421	7.62793	6.34736	6.37808	5.42917	10.5445	6.33509	6.99	9.71854	9.4226	6.9297	5.45972	6.38357
ARG2	8.96221	8.46333	8.91992	8.50414	8.22634	8.46137	7.67324	8.44683	7.98795	7.38509	9.16925	7.70107	8.67252	4.73733	8.48033	8.91142	9.40953	8.7405	7.84716	8.37135	7.65395	9.10074	9.81362	8.2212	8.33125	6.56009	7.6686	7.31356	9.56441	8.60945	7.6335	8.4752
ARGLU1	11.463	11.2685	10.7809	9.95873	12.3644	10.8484	12.3411	10.5717	11.6599	11.3087	10.4634	10.6182	10.3057	9.38657	10.0336	12.0588	10.1274	10.3378	10.5502	9.58678	12.2915	11.1967	10.9054	11.4532	12.7359	10.3926	8.6289	9.2559	11.2141	11.6527	10.6368	11.7484
ARHGAP1	9.80872	10.3917	9.32279	9.99116	9.33462	8.07148	9.83387	10.3336	9.45451	8.41708	9.57659	10.242	6.63926	5.94887	8.70711	10.349	10.0142	10.3364	10.0114	9.01536	9.3767	9.17235	9.43376	10.0199	7.75797	9.58695	9.56683	8.99894	8.53052	9.95425	9.20086	9.25514
ARHGAP10	7.03594	7.46619	8.5741	8.49791	4.46492	5.71195	3.7376	8.72828	8.73802	7.73653	8.68254	9.39945	6.71389	7.65252	8.10224	7.9781	8.18478	8.0895	8.08058	7.69258	6.65902	8.22982	9.05264	8.28474	6.04792	4.65591	8.16349	8.41919	7.42864	9.07003	9.33106	7.63297
ARHGAP11A	8.11492	6.63688	4.25336	6.01862	8.08248	11.1923	8.27208	6.20113	9.06008	7.12388	7.01567	7.9631	8.17652	6.83144	8.58661	7.33434	6.7422	6.89492	7.44058	6.18519	6.12173	7.34622	7.06331	7.59062	10.5289	8.18209	7.85427	8.50491	7.3304	6.48392	9.73659	8.20047
ARHGAP12	8.13924	7.99595	8.65241	7.68532	8.40865	8.6817	5.75437	7.04046	9.12384	8.41406	9.6443	6.77469	7.94621	3.64915	8.71402	8.29318	8.1443	7.20555	9.4782	8.51033	7.78362	9.28967	8.38484	8.65744	9.32744	11.7891	7.81198	5.23983	3.5025	8.75376	9.26478	9.43847
ARHGAP17	10.1049	9.89765	7.5293	9.29034	9.34025	8.53921	8.31292	10.1417	6.30876	4.01915	10.061	9.6594	8.66726	6.54847	4.51559	8.60213	9.74231	9.35789	8.1382	6.5002	8.92063	9.54538	9.48926	8.87361	10.3124	6.61371	7.88143	6.72355	9.42022	9.51936	6.94306	8.80263
ARHGAP19	6.76319	6.74823	6.76654	6.53984	4.01261	4.85168	2.77387	4.11217	4.2541	4.89184	3.07356	3.76003	5.77482	4.46831	3.65386	4.41844	4.99035	1.91789	4.98689	2.22949	4.17927	5.73485	3.9972	4.27031	6.16772	2.65486	4.85791	5.03206	4.51894	3.13699	6.30853	5.82921
ARHGAP22	7.05313	6.33388	3.9975	4.18848	3.88783	5.56065	2.97719	7.52389	4.13277	3.84783	2.80137	5.35385	6.46563	5.62715	6.9886	5.80052	3.67071	6.84914	6.04964	4.5154	3.49934	6.45675	7.53043	5.17386	5.80268	5.06549	8.68278	3.87207	7.22377	4.66671	7.06611	2.52668
ARHGAP24	6.40924	7.53085	5.99804	8.35128	5.32074	5.10756	3.94343	7.01627	5.8371	7.33076	3.69062	8.74823	6.74902	7.33965	7.1748	7.48303	8.73283	6.64863	5.97947	8.12864	5.70294	9.03061	7.9503	5.68944	10.0152	7.63904	5.5248	4.9441	6.11108	6.04162	8.33972	6.89999
ARHGAP25	8.55353	7.65426	6.65869	6.38272	4.93345	10.0413	7.44632	7.13167	7.78064	7.26349	4.99363	9.27467	7.70989	7.6449	7.48738	6.93554	7.75755	7.77442	4.90226	5.03562	7.31149	6.95636	8.27567	8.28613	6.97671	7.20785	7.67582	6.04609	8.30015	6.13672	7.65219	8.27095
ARHGAP26	6.71307	6.04903	5.73927	7.46971	5.75744	8.83972	6.39807	4.61527	6.74167	6.9755	7.52305	6.42999	4.96673	6.60589	4.89058	7.2328	6.13055	7.00762	4.98419	6.48171	6.7792	7.83696	7.35325	6.35756	6.73183	6.59149	7.18557	7.1826	6.98868	8.4795	7.17852	7.33808
ARHGAP28	7.32655	6.24111	8.21039	3.29607	6.84042	6.4418	4.27999	6.86344	8.21485	7.04865	4.95033	9.46644	7.06435	8.07777	7.77613	8.3032	4.29226	4.30591	6.43715	2.89872	6.54643	5.32243	8.0357	3.73401	5.72652	5.45933	6.55133	6.39993	7.69405	4.15573	5.85906	6.38229
ARHGAP29	9.41657	10.0555	9.71531	9.89586	10.1627	6.7959	10.6249	9.85913	7.85548	11.2404	10.4636	7.90301	9.69798	4.57611	9.18136	11.494	9.81664	10.2874	8.92877	12.2566	10.0303	10.5995	10.3424	10.1829	9.17905	9.38751	10.8076	6.35501	8.9216	9.67216	9.52305	11.5177
ARHGAP32	7.51907	9.02505	9.3138	11.5412	9.05428	9.68677	7.45608	9.2796	8.77462	8.32113	9.31179	8.81726	9.77115	6.48423	9.84909	8.69147	11.5905	9.54829	8.1824	10.8929	7.53221	8.65115	8.52429	10.0252	9.28732	8.2515	8.32306	9.00178	8.64487	8.13935	9.36578	8.78756
ARHGAP33	8.05087	8.01667	7.38589	7.88258	7.85806	9.07721	6.88109	7.11449	7.61299	6.26618	4.78708	8.05231	7.61574	9.24847	5.74953	6.08921	8.1652	9.26347	8.64597	5.95118	8.24824	6.42026	6.57327	7.6318	9.50928	8.82505	4.45293	8.87376	4.40325	8.63681	9.96909	6.58915
ARHGAP35	9.31509	8.83329	10.1228	8.99947	7.83437	8.33299	7.02337	8.72513	9.72916	8.81472	7.58829	7.88467	7.75743	9.67983	9.60895	8.25656	9.63217	9.05839	9.05303	6.73031	8.05597	7.88074	8.3288	8.75063	6.63139	8.17038	8.75845	8.47361	8.33126	9.33047	9.45075	8.22432
ARHGAP4	9.54496	7.53947	7.81365	8.56505	7.99488	9.7092	5.70414	7.72443	9.15793	9.56601	7.12899	9.50958	7.71907	9.21899	8.38413	10.0212	9.3046	8.49129	7.04489	8.79564	7.32037	7.69622	8.13019	8.01215	9.92453	8.28125	9.04742	5.81668	6.77732	7.70852	5.48907	7.08554
ARHGAP44	8.31981	6.18599	7.86962	7.24631	7.38607	8.30621	4.88694	4.92431	7.20167	7.08185	6.80059	5.17391	7.64366	7.60431	6.25878	8.21633	5.79231	5.69252	7.31631	5.28308	6.73366	7.28514	6.59285	3.97409	6.47271	8.14595	5.95729	9.73404	7.88366	6.97413	7.23079	8.23583
ARHGAP5	8.35746	8.87082	9.64701	8.88465	9.38819	7.66547	8.2764	8.65158	8.5731	5.53506	9.17912	4.64125	8.28775	8.4157	11.1909	9.08988	8.22052	7.6422	9.51457	6.65026	8.52774	8.32783	8.85489	8.34421	6.52876	6.2175	9.67532	4.88321	9.96443	6.59782	9.69858	9.3694
ARHGAP6	5.26674	5.85483	7.17703	5.98117	5.03643	6.27155	4.64217	5.61696	7.91309	6.30057	3.90301	5.63032	6.18261	6.73521	3.86439	8.80538	4.62527	5.01481	5.80074	5.3885	6.86245	4.97591	3.89379	4.39625	5.1961	4.94508	6.06429	3.87079	7.69986	5.96356	5.99934	5.75671
ARHGDIA	9.46183	9.65894	11.1693	10.4097	9.62886	8.17135	10.6665	9.71884	8.78345	9.35829	9.88899	9.35995	9.77747	9.53877	8.57938	10.0179	10.4375	10.2561	10.2108	9.34733	9.76438	10.1761	10.5694	9.67862	8.54207	8.84889	10.3016	10.068	9.75686	9.33364	8.60869	9.61554
ARHGDIB	11.072	9.9079	12.1841	11.2094	10.7173	6.81916	12.1091	11.1529	9.92057	10.5182	11.3138	10.4171	9.13238	10.9002	12.7491	10.0802	10.7025	10.8678	11.6824	9.66859	11.7383	11.419	11.39	11.8017	10.2516	9.12688	10.5602	8.35977	8.47424	10.1008	9.93671	11.4834
ARHGDIG	8.18884	5.93487	6.49606	5.12484	7.05278	6.23515	5.23808	3.65616	5.76741	4.64763	6.98232	5.76466	7.84821	6.8779	8.60019	5.34143	5.7517	4.40573	6.33317	4.40346	2.29038	4.76545	5.0219	4.0386	10.1724	4.602	8.1111	6.27954	4.09723	4.62513	8.5003	4.43529
ARHGEF10	7.46647	7.99327	7.42276	6.16636	7.19548	7.00497	6.47639	6.83309	9.06412	7.18671	7.84521	8.81057	7.60458	8.45793	6.87083	8.68984	7.98933	6.8085	7.35411	7.77651	8.21432	8.22038	7.65781	7.70311	7.39898	5.09917	5.9696	6.05086	6.65545	8.19037	8.94701	6.85666
ARHGEF10L	8.64976	8.59329	9.21695	8.12128	9.02648	9.51631	6.81717	7.97202	6.27322	8.85388	8.66078	8.18331	9.55555	4.73601	9.61945	7.69237	7.98491	8.11531	8.27532	8.07374	8.58681	7.70858	6.29353	7.97285	6.28367	7.53969	8.71685	6.50964	8.41104	9.31089	9.65035	7.21212
ARHGEF11	7.64467	8.89328	9.43971	7.06932	9.09692	9.84023	7.42486	7.51383	7.3485	6.6201	7.06712	7.06702	7.17254	8.33938	7.7029	7.57818	9.06868	8.75936	8.93881	8.34024	8.94863	7.98249	7.90435	8.13683	7.6087	8.7284	6.41207	7.24236	5.69176	8.90694	8.69123	6.25346
ARHGEF12	8.97047	7.2746	8.15725	7.13543	6.64415	5.43415	7.23433	8.03025	6.29739	7.57003	6.99664	8.48257	7.57825	8.53511	7.18442	7.75552	7.87184	7.15632	8.51297	7.83236	7.47177	7.52795	7.72885	8.3312	6.43001	7.40206	8.23751	7.62729	7.86603	6.8863	7.55274	7.26227
ARHGEF15	8.36558	8.01243	8.51478	7.73414	8.04349	8.41877	6.92058	7.43701	7.00161	7.64244	8.65449	8.96847	6.53324	7.23712	7.48383	7.91861	7.69354	6.07728	7.91163	6.34678	6.58877	7.28286	6.75312	7.15958	6.94524	6.07393	7.26467	8.69696	7.13016	6.74815	8.47042	7.86088
ARHGEF16	8.84791	6.75716	6.41455	6.96806	7.20902	9.71725	6.12845	6.82554	9.85414	8.60222	7.70401	8.96487	5.77072	6.30402	7.80305	9.02762	5.58142	5.92822	2.59178	4.98772	6.49569	6.71891	6.40207	7.47912	10.9708	4.90288	8.48349	6.58769	5.50515	8.5049	8.87742	7.32205
ARHGEF17	6.63634	9.12224	9.37259	7.94181	5.31086	7.92526	5.46797	8.48985	9.59741	5.24398	9.12177	9.12099	7.22828	8.32268	6.53535	8.10952	8.5685	8.04227	7.71863	7.41659	3.99459	7.39175	7.97476	6.83076	7.45343	5.35021	10.5817	6.88228	5.72604	7.80089	5.88152	7.86051
ARHGEF18	10.1523	9.82308	8.99035	9.38131	9.50255	10.1987	9.06372	9.77044	7.31543	9.84388	9.09825	8.105	10.0046	4.53436	9.32065	10.3565	10.4791	9.27805	9.90952	10.3682	10.6758	10.3032	9.05608	9.15012	8.88057	9.08924	7.61823	8.78699	7.34894	10.0106	8.22721	9.86363
ARHGEF2	9.81775	10.0537	10.7555	9.70755	9.77506	9.01762	9.65167	9.09068	11.7626	8.2106	10.2315	10.8043	9.36447	10.3692	9.24331	11.0838	10.2659	9.88785	10.1322	9.79262	9.12072	9.72459	9.53135	9.31144	10.6811	9.26102	9.99736	8.50577	9.52379	10.4548	8.72524	8.53325
ARHGEF26	8.42251	7.71698	7.12508	8.91786	8.45557	5.45848	3.92774	7.86574	9.99566	9.02919	8.90348	7.85355	7.63421	5.82026	8.85272	7.53486	8.97079	6.98183	9.63048	8.35698	7.31748	8.07479	7.1898	7.61946	10.0313	7.61796	9.96056	9.00974	7.0524	8.69086	10.6787	7.46285
ARHGEF28	5.36979	3.79705	8.04536	5.98205	6.49747	10.2697	2.98314	3.12004	7.86982	7.41344	7.62813	8.32794	6.74105	4.53685	4.89342	4.35258	7.01962	8.10735	7.95552	6.98596	6.79272	8.04493	6.74646	5.79523	8.73565	8.15555	3.9041	5.5685	6.77279	5.9817	8.74865	6.83798
ARHGEF3	10.8549	9.47763	9.08551	9.53375	9.97344	2.23628	10.1619	8.99857	11.3115	9.8228	9.34837	9.74581	10.3956	11.3571	11.43	9.38141	10.4159	11.2635	8.73078	9.75496	9.65152	9.59159	9.69096	9.10991	10.5537	9.65087	8.90599	10.0622	9.64755	9.54277	11.8182	9.75549
ARHGEF38	3.86318	7.34552	8.09896	7.81413	6.77558	7.76165	7.80951	6.76474	8.44636	7.77787	9.61421	7.66898	6.79387	6.68919	8.03196	5.88202	8.80493	4.82019	7.20304	7.5979	6.0652	7.70405	7.24595	7.984	8.47162	6.76461	7.64188	8.01588	3.58231	6.52033	3.94736	7.14416
ARHGEF4	4.85327	6.73777	7.62944	3.35328	3.36426	9.66462	8.07104	4.2868	8.76644	4.23043	5.73639	8.72566	8.48446	8.86365	9.36803	8.75947	8.63508	4.78836	3.11721	7.10105	4.34266	6.83875	6.54366	4.23273	7.9505	7.22087	8.37734	4.68362	3.85146	7.00209	6.95759	6.53175
ARHGEF40	8.06003	8.52936	5.89507	7.91825	7.60369	4.85551	5.33689	6.57325	5.06187	6.30199	7.73952	5.04256	4.93545	7.54439	6.25569	6.93853	6.88766	7.72352	4.07943	7.3221	6.69802	7.44173	8.08331	7.08838	8.52472	3.75334	6.9098	5.166	8.60403	6.61831	4.4222	5.95
ARHGEF5	6.74545	7.93433	7.99174	5.1903	9.5307	8.80515	9.14732	8.10313	5.69972	8.65227	9.02784	8.14206	9.09832	5.17641	8.83354	6.0563	9.16193	8.09086	8.49987	9.09932	8.78059	9.03114	8.78959	8.38473	6.5189	9.16853	4.25813	7.58913	6.67872	7.42909	9.41108	7.46295
ARHGEF6	10.7689	8.96808	10.7959	10.4795	9.86891	8.82248	9.93105	10.3665	9.17693	9.99473	9.74156	10.6547	8.45561	7.97886	9.32992	11.2064	9.88097	10.2921	9.67079	8.86539	9.73955	11.0755	10.0599	9.4032	10.6176	7.96968	10.3578	8.47465	7.39303	10.3382	9.43537	8.84432
ARHGEF7	8.39478	8.5833	7.77239	5.68939	8.51813	7.04062	4.20823	8.29515	6.85498	5.43451	8.47881	6.05622	6.98502	4.85055	5.67394	7.77146	8.98006	8.09519	8.09401	5.9064	8.49755	8.20155	8.50567	8.37436	7.6914	6.03346	8.34395	6.56747	5.85269	9.0306	6.40143	8.03721
ARHGEF9	5.6958	7.1386	9.551	7.57058	7.40891	8.15993	6.6603	7.75914	8.61827	7.58388	7.62417	9.29635	5.91028	9.85237	4.95898	7.72247	8.53876	7.94847	8.50023	8.36421	7.45499	7.57854	9.63685	8.28487	8.70267	4.90825	5.21485	7.84346	7.52517	7.87352	7.9691	6.53786
ARID1A	9.76866	9.83475	9.27078	10.0063	8.81046	8.05549	9.30737	8.98515	10.0977	9.52863	8.64938	9.10519	9.68688	9.45871	9.64004	9.51346	10.1428	9.63462	9.5643	9.78135	8.68592	8.61343	9.68804	9.18268	9.14475	8.61615	9.31319	6.101	8.98514	9.80603	7.09404	9.84169
ARID3A	9.273	9.28848	9.16463	8.81732	7.8753	10.3815	9.67358	8.42433	10.3101	10.2549	9.56439	9.96328	8.64198	9.77707	9.09729	9.80402	9.20584	9.52108	9.11255	9.22273	8.4189	8.68236	9.2668	9.67453	10.4791	8.54123	9.9505	9.77474	10.7023	8.42329	10.2196	9.1498
ARID3B	8.2162	7.55709	9.07967	7.809	7.95461	10.536	7.08039	6.72637	6.38485	3.19662	8.5999	8.42013	4.93842	10.015	4.70601	5.02764	8.64759	8.01653	8.39699	8.64512	7.62447	7.54613	7.47822	7.00958	8.79269	5.40205	5.56578	8.23878	9.16253	8.90869	7.78731	6.59432
ARID4A	7.88775	9.11649	9.17258	9.04627	8.47411	9.07701	9.96299	8.30571	8.15368	9.35593	9.98871	8.6777	7.07148	8.09781	9.97809	9.82517	9.40939	9.03282	8.91164	8.03477	8.53768	9.48225	7.87329	9.20333	8.56597	8.30289	8.26766	11.5885	8.35963	9.11532	8.95555	10.1846
ARID4B	8.56652	9.89501	9.36135	8.37765	9.41406	6.76623	8.72655	9.44095	9.73318	8.96077	8.55995	9.10457	9.22833	8.33165	8.29377	9.82882	9.75629	9.80671	9.39955	8.5013	8.664	9.30502	9.75465	9.40961	6.60229	7.92649	8.99061	8.98546	8.86624	9.51267	9.3136	9.43785
ARID5A	8.19381	7.78071	7.96817	7.94038	7.61386	5.36879	7.23934	6.2904	8.75948	6.95592	7.71084	8.3132	6.48204	5.9573	8.81754	8.7672	7.70091	7.65657	6.78262	3.87004	7.51525	6.92214	6.38975	7.5911	7.22592	7.85022	8.67194	5.19978	8.34841	8.53373	6.16404	5.29077
ARID5B	8.54595	6.92071	7.79429	11.2868	8.11194	7.8781	7.15001	9.38048	9.65353	8.37345	9.83136	9.23576	7.98758	8.32525	4.9329	6.04154	8.1519	6.77546	2.70923	10.6525	9.43145	9.42781	9.34479	7.27973	5.50992	8.76411	9.36296	6.2629	6.23691	7.70383	9.3264	6.45619
ARIH1	10.1442	10.1369	10.6757	10.7458	10.6974	9.44546	10.4175	10.3074	9.11458	10.8806	10.2227	7.85941	9.99442	9.64287	10.7688	9.95217	10.3746	10.7424	10.699	12.9921	10.4334	10.5411	10.0553	10.8142	7.45889	10.2911	9.82892	8.22157	9.80504	10.5066	11.7502	10.3937
ARIH2	8.47781	8.93807	8.10907	7.93476	7.58934	6.9478	6.37284	7.9939	7.6339	7.71446	8.20399	9.30016	7.38401	8.4412	9.11134	9.24595	8.46811	8.4346	7.48296	7.2483	7.83813	7.09717	8.0543	8.00866	9.29058	8.679	8.99635	5.0913	7.22763	9.29804	8.27214	7.76938
ARL1	10.7083	10.5033	10.8907	11.045	10.0748	8.0109	10.4271	11.054	10.6249	9.44965	10.4322	8.95303	10.8559	9.14114	11.3163	9.84534	10.3064	10.6696	11.0729	11.0366	9.692	11.0068	9.81286	10.8316	8.45445	7.51391	8.22559	10.4461	10.4872	10.7366	10.5651	10.9595
ARL14	3.98748	2.76146	5.67183	1.17425	6.79509	8.5002	6.39321	1.80961	7.84282	6.04695	6.00378	6.72177	2.16716	7.67396	6.86171	3.90843	2.69385	5.42038	0.930052	5.43186	6.33054	5.48544	4.13605	4.15315	9.79881	4.37123	7.47908	8.61739	1.91006	6.88267	8.55632	3.84008
ARL15	8.14799	10.406	10.0952	9.70978	10.374	8.39781	10.1544	10.2185	9.66784	9.94527	9.39149	8.97972	9.86551	9.38387	7.78676	8.85913	8.72943	10.1974	11.0866	8.50228	8.96488	8.01591	10.1622	9.42119	10.0952	10.5152	6.77741	3.09543	6.75598	9.07371	5.85079	9.77104
ARL2	10.5949	10.4916	8.90874	9.55783	9.11732	9.44414	8.18403	10.3534	9.70875	7.15407	9.36549	7.51107	7.23134	7.89606	11.7051	9.47927	8.67916	10.8253	10.1942	9.22623	10.1187	9.59171	10.8321	9.68041	9.33767	7.80161	8.80629	9.78232	8.58188	7.98624	10.0354	8.48538
ARL2BP	10.137	9.88747	9.72309	9.54737	9.73218	9.4095	8.89811	8.59395	9.0888	8.9808	10.0687	8.60896	4.02935	7.0165	9.23138	8.08125	8.75435	9.30559	10.8694	10.277	7.60129	10.0278	8.39606	8.77081	4.79226	10.2597	9.63193	7.00074	10.2457	9.33046	8.74006	9.57258
ARL3	7.16991	8.0279	7.28143	8.24681	7.19323	8.45678	6.10102	5.78094	8.84752	6.59289	7.4664	8.90939	6.29222	7.64122	8.02167	6.00792	8.1041	8.42643	7.61079	5.94288	7.32822	7.10996	7.15203	7.47033	8.24581	7.01881	8.19782	7.89539	5.10618	6.77433	9.65853	6.92416
ARL4A	10.035	9.51078	8.14265	9.36923	10.2477	8.74091	9.80359	9.59452	9.73209	8.4611	9.09594	8.15576	8.56298	9.91422	9.06301	8.91082	9.59036	9.3124	8.02589	7.43889	10.7684	10.1878	9.89189	9.92397	5.22964	9.59279	6.82893	9.53779	9.01176	8.12703	8.89855	10.3012
ARL4C	9.46405	6.68538	7.90427	9.16284	9.27103	8.35572	7.87379	8.10273	6.86981	8.7487	8.48733	10.5357	7.65639	7.30826	9.2811	9.69044	9.36295	7.88738	6.16991	6.73273	8.72125	8.84445	8.08804	8.28937	9.24263	7.51179	9.54595	7.24044	8.70026	8.09486	7.28394	8.24609
ARL4D	8.96068	7.39783	8.2012	8.42932	7.63723	9.28767	8.14476	8.08776	4.68701	7.49079	8.55782	8.50543	8.40895	8.96326	7.59995	9.1381	7.854	7.45828	7.67792	8.34536	7.76646	8.12173	6.73893	7.96579	8.40372	8.3113	8.02048	7.44502	9.11087	8.02006	7.69296	7.63784
ARL6IP1	9.64498	10.1964	10.2875	10.8748	10.7257	9.9093	11.2361	10.7929	9.48457	10.9698	10.1537	7.88323	11.1087	4.45905	10.4393	6.37427	8.56262	10.7767	10.8645	11.7821	10.8838	9.80728	10.4008	11.1253	4.88947	11.1763	9.74212	12.1194	9.94197	9.74951	10.2666	12.0087
ARL6IP4	10.2616	8.80813	9.72384	9.20667	9.05519	8.05143	9.00075	9.66711	9.73104	9.87603	9.44737	10.3956	9.1584	10.1408	9.33279	9.4553	10.0574	9.45577	9.26789	9.11973	9.67485	8.87834	9.39891	9.6225	9.04052	9.98141	9.73513	9.92143	11.0015	9.86687	9.47288	9.13489
ARL6IP5	11.139	10.7015	11.618	11.0993	10.8048	8.59404	10.2169	11.4906	12.6571	11.8862	10.5514	10.2543	10.9655	9.76315	10.2253	9.71972	11.2633	10.9811	12.19	11.7101	11.343	10.7635	11.4108	11.441	10.5362	11.1038	10.7461	9.72758	7.39877	12.0508	9.44772	10.7147
ARL8B	10.334	11.2977	9.93077	10.7966	10.3318	9.64694	8.94459	10.9825	7.37509	10.7889	7.74295	9.45701	8.73745	8.19074	10.3747	9.19514	9.8172	10.8629	10.337	10.8583	10.9853	10.8843	11.33	11.6164	13.7854	10.3175	8.88462	12.4361	9.77115	9.77058	10.1504	11.2885
ARMC1	8.56076	8.11175	9.42297	8.91012	9.43336	8.08996	10.2269	9.76589	7.19274	10.0186	9.02171	8.51091	9.88087	3.29151	8.87257	8.05221	9.33261	8.74088	8.52372	9.693	9.05031	10.3097	9.53265	10.6285	6.94509	9.1123	6.66016	7.71246	8.88372	8.70976	7.76112	10.7192
ARMC4	4.85002	7.80293	7.58956	5.50383	5.26569	10.2005	7.87279	6.58589	9.16487	4.97922	2.91132	8.49999	8.01442	4.81352	7.79812	8.01497	7.07867	7.63909	7.08851	6.01571	5.35828	6.258	5.39462	6.3028	10.4182	7.1206	5.44424	5.57036	4.39973	8.36602	4.92608	6.65235
ARMC6	8.02747	7.61358	6.78337	8.01001	8.4266	9.94672	7.63516	6.44346	7.62705	6.56899	7.68511	8.79609	3.65049	8.23255	5.65189	8.61075	6.58984	7.89157	3.10198	4.62488	6.80352	6.38507	5.76234	5.98588	7.65014	5.38928	8.30582	7.88038	7.61302	7.02814	9.3671	6.4998
ARMC7	8.12268	8.42125	7.4525	8.23919	8.17659	8.2621	8.18868	9.22945	9.08377	9.56259	7.74751	9.79224	9.20725	9.39405	7.4221	8.70805	8.69507	5.76272	7.47341	7.67796	7.21169	7.12791	8.16526	8.21395	10.5343	9.95651	8.74746	8.04608	8.62399	6.0029	10.1469	8.30331
ARMC8	8.53747	7.54318	8.11424	8.27621	7.96211	7.83791	8.05992	8.25961	8.84384	6.21096	8.11684	6.68993	7.84185	7.48876	7.7602	8.47813	8.6075	7.3604	7.2063	9.15911	7.9672	8.25574	8.06158	7.95457	9.42637	6.2266	7.6128	8.69385	8.39129	7.79265	7.74904	7.82468
ARMC9	4.57319	6.02631	5.16312	4.84652	5.81029	7.30545	3.18683	5.86129	4.95621	7.54202	6.54561	5.87403	4.86221	6.51729	6.11438	5.03692	6.51961	6.83358	5.12679	5.5457	4.72741	4.07297	5.12103	5.76839	6.27822	4.58162	4.98806	5.07313	5.20037	5.89253	5.51214	3.7528
ARMCX1	10.71	8.92009	10.3178	7.51741	9.56217	8.28359	7.21859	8.0734	9.60319	8.92306	9.86438	8.53937	10.2497	8.59759	8.49709	6.91639	9.06182	10.1547	10.4648	6.41955	10.2015	7.67597	7.69728	8.5819	9.57088	2.2516	8.09552	7.69862	6.73178	9.6894	7.52099	7.86306
ARMCX2	9.09087	9.78405	12.3501	7.5528	9.01343	7.21635	9.69899	7.53935	9.1567	9.01049	9.3743	8.66426	10.888	10.0024	8.67042	9.98054	9.1757	10.2341	11.2597	6.72979	9.10555	9.17715	9.16086	8.16415	4.74722	7.46273	8.37811	7.12159	9.61702	9.01593	6.49667	7.33042
ARMCX3	10.2787	10.4178	10.2602	9.98719	10.9408	7.89031	8.92687	10.6085	9.70755	10.7049	11.4291	9.2406	10.0648	10.1148	12.0246	9.85382	11.0564	10.1335	11.5914	9.7388	10.7311	11.2576	10.2838	10.3969	6.0527	10.6102	8.96313	8.99552	8.79037	10.0665	11.8417	8.25501
ARMCX4	8.54189	6.98298	7.98089	7.62359	8.07237	8.79786	8.12294	7.89975	4.96959	7.92017	7.27983	8.59332	9.00637	9.47819	6.80379	9.34777	7.61946	7.09541	8.08296	8.1021	7.95099	6.99267	7.19049	6.99834	9.67646	7.8389	6.6894	6.91616	7.06919	5.78041	5.09387	7.22222
ARMCX5	7.70607	9.74756	8.63527	9.0022	8.47245	4.13837	8.53774	9.71516	8.00698	10.1539	9.97231	6.59305	8.74359	3.98055	8.34258	6.96674	9.89084	9.27857	9.84678	8.05158	9.20022	10.2078	9.09035	9.59572	5.4044	10.5695	7.76497	8.26402	6.40747	8.98846	7.59375	8.30057
ARMCX6	10.3778	9.7096	10.8997	9.32567	9.44722	10.8174	8.09542	9.15806	8.01712	7.47506	9.37761	8.25054	10.3703	8.41986	6.4517	9.30952	9.32982	9.21094	10.3352	10.1182	8.45866	10.1556	8.86425	8.64655	9.42131	10.183	12.0578	9.96703	8.43611	8.49958	5.69693	8.23569
ARNT	8.52446	7.75891	8.91727	7.84137	7.88169	8.17724	7.92831	7.31083	7.32037	7.20821	8.26728	8.32082	7.69884	8.53471	7.5134	7.6238	8.98631	7.28132	8.9944	7.01735	7.90986	7.24634	6.85898	7.30278	7.89008	6.18171	7.56837	6.80415	7.53006	8.07505	6.31693	7.40969
ARNT2	8.06217	6.61028	6.52468	2.68393	4.72801	4.87974	4.95973	3.55674	7.43227	3.58025	6.61008	5.52337	4.8906	8.37911	5.34705	5.49634	4.96465	8.22794	3.27252	3.89564	4.40852	2.79416	7.94393	7.45852	8.83753	7.19099	6.48307	8.20819	2.69402	8.21464	8.16747	3.45135
ARNTL	8.83727	7.94678	7.43566	7.38174	7.7059	9.09139	7.1656	6.94366	9.26928	4.44149	8.59342	8.30411	4.92006	3.63388	4.29377	6.52466	7.40282	8.12495	8.0004	6.16732	6.75551	6.95522	7.22197	8.03847	7.09498	6.85879	7.93407	6.79637	8.25845	8.14784	6.72568	7.39477
ARNTL2	2.46846	4.36431	6.57209	3.38397	8.53088	4.17265	2.63512	1.61461	3.80553	2.47913	7.98755	5.54543	2.95832	4.19298	6.24222	6.73643	6.37865	5.8548	5.30873	3.86434	8.85902	5.25138	5.04013	6.72084	10.0831	2.78927	2.79102	4.70766	3.42932	2.41991	7.67783	3.47691
ARPC1A	5.16059	9.56311	10.0458	9.77363	10.8784	6.61243	11.0911	9.22366	7.83192	9.06017	10.0169	5.19944	9.92869	4.07087	5.21204	10.898	10.2849	10.4287	10.1081	9.86332	10.6288	10.0778	9.85839	10.118	5.85569	9.82367	8.51825	9.79109	8.68092	10.8819	4.67115	9.50651
ARPC1B	10.6761	9.25362	9.46549	9.89989	9.19194	9.36155	7.3823	9.29329	5.50512	9.31589	9.98445	8.46907	8.30174	7.84753	8.2553	9.38127	8.79071	8.75017	9.52968	9.28695	9.37872	7.82353	8.93587	8.24886	5.78093	7.13909	9.0054	8.96819	8.47689	8.67427	7.68159	8.28347
ARPC2	10.8734	11.2954	11.3299	11.8133	11.3092	10.7763	11.7061	11.8789	10.3084	11.8348	11.4982	11.4994	11.0256	10.455	10.0703	11.3188	10.8975	11.5926	10.5167	10.9888	10.9648	11.5055	11.7845	11.5137	10.9064	11.5279	11.4216	11.193	10.697	10.535	9.85258	11.873
ARPC3	10.2513	10.961	10.6532	10.8832	10.5572	8.94165	9.6283	10.9477	7.84418	10.0713	10.1612	8.95148	11.873	5.72804	10.3386	8.00474	10.6369	10.7668	10.3463	8.89362	10.1395	10.3888	10.9021	10.8781	9.7649	11.159	9.59264	10.6942	11.4709	9.66292	9.75164	10.2663
ARPC4	7.83008	8.41847	6.89078	8.97414	7.44783	8.08549	7.93191	8.5855	9.05535	6.56278	8.08405	7.16141	6.76488	7.71241	5.50548	10.1246	8.81647	8.47054	8.31246	7.1104	7.38059	7.50506	8.4971	7.85742	9.54525	9.26252	7.51957	9.19626	5.37115	8.43179	10.6504	8.30462
ARPC5	9.93949	11.2929	11.7842	11.1849	11.9276	8.6122	10.052	11.1559	12.0442	11.4219	11.4781	9.75031	11.6734	10.3698	11.8989	9.30128	11.9624	10.5437	11.9652	11.1909	11.8515	11.0068	10.4632	10.8625	11.4027	9.66815	11.1008	8.43908	9.58832	10.468	10.935	10.2756
ARPC5L	11.0542	11.2577	9.72305	11.5532	11.1676	8.43516	9.17702	11.7479	9.81173	9.84072	11.3624	9.12702	9.81898	7.63074	10.9067	10.9291	10.3949	10.8073	10.4139	12.6076	11.501	9.69865	10.531	11.1787	7.85649	11.9276	9.84389	9.81589	11.2503	10.2654	8.67139	11.6792
ARPIN	7.79845	5.86153	5.32832	6.01795	8.10639	9.13616	6.48223	8.63243	7.83154	6.2697	6.10352	5.1445	8.31352	8.49373	8.89353	6.81074	4.64651	6.19206	7.26257	7.29191	7.40009	3.53262	7.29567	4.41273	8.16496	7.64666	5.83956	7.28153	10.2282	5.3129	8.59735	5.74737
ARPP19	8.69137	9.89826	9.41481	9.85858	10.2514	7.22122	8.90592	9.47464	7.65582	9.52403	8.52629	6.94593	8.83376	8.13386	9.22042	7.3397	9.23265	10.402	10.08	10.7682	9.36117	9.98582	10.2476	10.2075	7.30487	8.42038	8.20446	9.06236	9.0422	9.79779	8.37402	9.72141
ARPP21	7.19448	6.10469	2.39369	6.28367	6.41441	7.51189	1.92915	4.68782	7.13676	6.69741	4.51279	7.56539	6.88079	7.56139	4.40252	6.41442	4.49293	1.30486	5.31327	6.27915	5.49556	4.46543	8.06768	4.85212	5.41895	7.3303	10.3418	7.62739	8.77236	5.99097	9.1111	6.1467
ARR3	6.25196	3.50494	5.69714	3.8482	6.86026	6.27461	6.72274	4.27922	4.25702	3.30507	4.0831	5.23967	3.83896	5.42925	4.97911	4.31638	3.95848	2.66007	7.14918	5.73332	3.27676	2.48156	3.29647	3.6072	6.251	3.04379	4.22959	4.06081	3.96645	8.38317	5.61417	6.34344
ARRB1	7.66074	8.70654	8.73673	5.96953	8.04558	9.31524	5.87781	7.43894	7.29617	7.06099	7.51248	9.0013	6.54939	6.8575	9.09203	8.02024	8.13194	8.54209	7.39321	7.92791	7.63123	7.42859	7.91933	7.14788	8.55709	7.34663	8.09175	7.49822	6.33039	8.9925	9.28775	7.41321
ARRB2	7.72934	7.36496	8.87185	8.60943	8.54004	9.25141	7.58299	8.31573	8.7143	8.17645	8.10883	9.79316	7.73469	5.88725	8.67416	9.69351	8.40704	8.34575	6.339	10.1339	8.37155	8.22383	7.99686	7.37379	5.51315	7.99863	8.44338	5.19986	6.19999	8.73214	6.86255	6.81989
ARSA	5.57017	6.61972	5.01699	5.02923	5.37222	7.1597	5.13101	6.09576	6.003	5.88903	6.66977	4.88021	5.12678	5.99007	7.01653	5.21201	7.77651	7.20923	4.55766	7.65409	5.24788	6.60428	5.16181	7.26617	5.81547	5.56513	6.62417	4.75118	5.01269	6.78709	4.45778	4.04441
ARSB	8.84076	8.94772	7.79801	9.09012	8.69358	6.82406	8.10177	8.71729	9.65735	7.36388	8.41601	8.11528	5.33295	7.65743	8.25552	8.63863	8.4172	7.41761	7.36082	8.6968	8.73615	8.48774	7.24655	7.25572	6.07097	7.32953	5.75428	5.66014	6.36523	7.96765	8.74279	7.77539
ARSD	7.61341	7.98503	10.1106	7.63722	9.09428	9.82011	8.72498	8.20883	6.98574	8.66885	9.64515	9.3842	8.02431	9.80004	10.5677	9.15936	9.32125	7.79523	8.72691	8.18485	8.22978	8.20198	8.2375	8.05862	10.3054	8.08145	6.94933	9.13793	8.24703	9.23138	10.1178	7.98437
ARSE	3.03959	5.06083	4.42629	6.52699	3.3133	7.4239	5.0818	3.55807	4.75695	6.76222	5.72283	5.60496	5.8241	8.39671	4.93523	8.19529	7.41467	6.49656	4.85024	7.65725	4.46193	5.60286	5.24031	7.54567	5.77904	3.32284	7.92175	3.65507	3.10084	7.79303	5.20632	7.52577
ARSF	5.69738	3.68523	3.74391	2.5621	2.62252	7.47952	3.12903	2.62504	4.17072	3.46214	5.60519	6.18982	3.58688	7.07755	3.28132	7.06233	3.10839	2.14479	3.6068	2.69788	3.14999	2.75894	2.4219	3.301	6.90753	5.26752	6.09658	6.09627	3.59435	3.4154	8.42337	2.86116
ARSJ	5.75823	6.15307	7.00878	3.7708	9.16102	8.59899	7.96176	7.51497	8.10865	8.19939	7.51184	4.04757	6.49443	8.45987	7.49106	7.52286	7.1832	6.09553	5.21999	8.30278	5.4417	8.90666	7.40617	7.69724	10.4853	7.336	3.70925	9.38562	7.03605	2.94479	7.88735	8.0869
ART1	8.59076	7.45365	6.0442	6.80964	6.62689	9.97289	7.15798	6.91325	8.91577	8.03309	7.15891	8.12808	8.48398	8.76723	8.10131	8.60769	7.0411	6.93379	6.82893	4.95636	6.21493	6.13754	3.0715	5.82071	9.63776	6.01458	8.25815	8.02053	5.72939	8.12639	6.13798	6.07679
ART3	2.1871	6.11499	6.5698	5.99634	3.18981	8.15027	6.55981	5.29298	9.31472	7.70767	6.80429	7.67917	3.05324	2.91708	3.44375	6.88092	1.40699	4.99735	6.48862	6.4545	6.35587	6.22291	7.39495	6.62087	9.40271	7.10365	8.25622	8.25212	7.02985	6.49948	6.94382	7.5468
ART4	3.55054	5.88651	6.72364	6.18571	5.58149	7.30788	6.67863	3.30917	5.15222	3.65718	6.61739	4.00416	6.87793	6.6325	7.1518	5.16311	6.09596	5.46112	6.72165	6.53989	4.9879	6.46024	5.67918	2.54198	7.03548	5.25309	3.19514	7.97441	7.84276	1.38177	5.00512	3.80113
ARTN	7.05376	5.3435	5.84447	4.15697	5.79046	6.95759	4.76107	3.58628	5.59462	4.38531	5.55317	7.8328	6.16106	8.6467	7.00726	4.50825	5.14915	4.58593	3.43057	6.43185	4.66066	5.30169	4.45622	4.32111	6.35119	7.06006	7.28175	5.92142	6.34339	6.93106	6.28246	4.71138
ARVCF	8.98679	8.26163	6.71692	7.07899	6.77174	8.90935	8.39755	7.89831	9.17662	9.04284	8.53995	8.65001	7.88061	9.77041	8.61152	8.73983	8.33208	7.65565	6.07226	7.29771	6.22076	7.38735	7.28331	6.97555	9.25347	9.76867	8.36914	7.60002	8.55175	8.44048	9.53071	6.88818
ASAH1	9.67714	9.71067	9.1856	8.91623	9.82492	9.0619	9.61912	8.16752	10.1931	8.89671	9.34663	9.25562	9.49046	10.4218	11.0058	9.30363	8.76792	9.24254	9.27159	8.62778	9.1817	9.34287	9.02429	8.90624	10.9586	7.88503	10.8464	9.41708	9.42526	9.51674	11.4444	8.88859
ASAP1	10.5884	9.86528	8.49727	11.1517	9.69599	10.0299	9.13216	10.8908	9.99622	9.1616	9.96065	9.62767	10.971	9.93871	8.66638	10.0063	10.5006	9.15728	8.74101	11.4471	10.4756	11.2527	10.0137	10.2492	10.253	9.62076	9.52061	8.8158	10.0621	8.79778	9.92632	10.6799
ASAP1-IT1	8.53271	8.03477	8.36983	10.0208	9.2539	7.13287	7.63567	9.68651	8.09696	9.92663	9.37314	9.76209	7.73284	7.55371	9.81285	9.27596	10.5403	7.80435	9.08586	10.5429	9.66817	9.5471	9.38075	9.29691	6.20494	10.973	12.3829	7.11143	9.12409	8.55217	9.01097	10.9206
ASAP2	7.82278	8.51799	3.89139	8.41741	9.08286	5.17321	8.04728	8.23047	9.22237	6.43405	7.21473	3.09759	8.28853	7.93237	6.52008	9.16335	8.68392	8.77464	7.72408	8.18346	8.92621	9.19204	7.84208	8.59029	9.85562	7.64386	8.17149	4.25822	7.74592	3.7857	3.63792	8.63366
ASAP3	6.0731	7.37064	8.53317	8.67124	8.34446	5.70372	8.5613	8.47765	9.0085	5.72514	7.07282	7.15578	9.5553	9.00874	10.0433	8.42651	8.41931	9.34039	5.71224	7.87308	8.20423	7.66731	7.7213	8.5742	8.01218	7.32662	7.01915	6.01885	6.15704	8.87794	7.58122	8.33284
ASB1	5.11574	5.44723	5.34723	6.83604	4.67138	7.3809	4.7161	5.20569	7.59619	7.60994	5.32416	8.79756	4.28186	5.43594	6.74419	8.89315	4.95756	6.27236	4.7301	6.86714	7.46149	6.25941	5.60518	4.98403	10.0519	6.33675	4.65913	7.3988	5.20747	6.50459	5.47608	5.23854
ASB13	9.14218	9.25453	9.48548	8.47875	7.59345	7.7606	8.93832	8.50867	3.51808	6.53693	7.79	8.35383	8.91781	10.4236	8.31036	8.27692	8.70411	9.63541	9.31284	4.80913	7.99486	6.57956	8.42399	9.02121	6.13083	7.58564	7.77749	7.25736	9.07882	10.4293	6.2345	9.45819
ASB4	3.80633	2.54657	3.53811	3.41727	3.18039	6.54219	4.76554	2.32383	4.9792	4.6569	3.15921	4.93938	2.7806	6.37532	3.71067	4.44785	4.79302	2.30978	2.50296	2.18175	2.92758	2.20388	1.82574	2.27114	6.58438	2.51625	6.11763	5.12805	5.83886	5.37688	3.91354	3.38934
ASB6	5.43621	7.55075	7.68341	5.18046	4.90092	7.92624	7.95014	6.89057	5.10487	3.79362	5.74488	5.6407	6.68861	6.5867	7.55809	6.66868	3.76746	5.95092	6.46231	3.19235	5.66614	7.20966	6.29305	4.94565	10.5343	4.9951	4.97205	8.20406	6.28262	7.59348	5.59412	5.03039
ASB7	9.08329	8.57958	8.9654	8.59706	8.47353	9.80539	7.31907	8.31513	8.09748	8.16098	8.79924	9.08768	6.88585	8.64811	9.91711	9.09516	7.35086	8.66792	9.05309	8.59274	8.34422	8.49192	8.50155	8.7975	9.51996	6.33774	9.43014	7.45766	7.48477	8.78619	10.7543	8.61027
ASB8	8.39006	7.62392	8.07257	5.15766	2.64217	6.20981	5.78973	6.47118	6.90886	6.57372	7.42379	8.53895	9.2152	9.58151	8.22883	9.31295	6.27443	7.73746	7.28853	7.90827	7.0765	6.58016	7.82129	7.38948	4.95177	7.55878	4.5175	8.01728	3.56175	7.70492	8.71795	5.99119
ASB9	2.48135	6.22315	10.4109	7.22559	7.1773	8.61634	7.16088	7.62447	8.05785	6.36953	6.97081	7.11377	7.59829	8.01271	9.01582	8.10206	7.25576	6.42206	6.65167	6.04953	7.55618	7.86729	8.98433	7.16166	10.4162	8.00073	6.43995	7.84433	8.78911	7.28031	7.52445	5.92807
ASCC1	8.28275	8.67436	8.75811	10.3772	8.76056	8.48244	7.55024	7.78584	6.5959	5.40044	7.39992	7.5879	7.55739	8.51079	7.19074	7.01382	8.66904	9.16681	9.40654	10.4092	8.18343	8.70315	9.71384	8.50853	5.82798	8.51966	8.88282	7.96202	6.62218	7.35855	9.71395	9.77136
ASCC2	8.95867	8.11023	9.17415	8.87133	7.49625	10.9301	5.40427	9.68633	8.99055	7.6328	8.48406	9.6989	8.74817	8.92628	10.0411	6.82241	8.58389	8.27511	6.3015	8.1028	7.49872	7.93504	7.82311	8.43251	7.85947	7.57737	6.59401	9.25448	8.4372	7.04753	10.0847	8.72005
ASCC3	6.83821	7.70661	8.09355	8.60463	9.33385	3.93943	9.88269	9.09755	7.54565	5.36805	8.4135	7.96748	7.28233	3.49257	9.47692	7.80971	8.85911	7.32339	8.68304	2.29154	9.64366	8.21739	9.19523	8.55324	7.22018	9.21133	6.96529	4.33804	4.17102	8.84921	5.29285	9.57122
ASCL1	7.52958	6.37455	5.35338	4.87552	4.01299	7.8171	5.53064	5.04392	7.33449	6.0458	4.93993	6.77424	4.80696	7.12228	7.27242	6.4066	6.47208	4.31943	4.41123	4.95297	4.20564	5.90634	4.23812	4.1482	8.02425	5.45943	5.51132	6.33788	5.60961	8.82978	7.95217	4.58544
ASCL2	8.29982	4.10201	5.82256	5.47147	1.73729	8.35599	2.50215	3.52176	3.69009	2.99935	5.30909	4.13233	2.10347	5.60641	2.87964	3.36682	3.79387	1.71779	1.68178	5.31747	0.942866	3.49184	3.61035	5.28165	7.38911	6.44137	7.43268	3.36353	3.13193	5.12342	5.32124	3.66098
ASCL3	5.05307	2.73875	4.26124	3.53824	7.10045	9.47057	6.20554	2.70651	6.59801	7.83843	5.18014	7.30178	5.1367	5.97413	8.47106	5.66902	5.44394	3.54201	6.43533	5.70708	3.1463	6.185	2.63411	2.01755	6.00608	6.8824	5.1004	7.32582	4.49759	6.64049	3.89091	4.03094
ASF1A	6.60898	8.72349	5.83871	8.6227	9.69285	7.88859	8.89836	9.34371	8.65872	9.58715	9.17431	7.54927	9.33984	5.70665	7.00076	9.59053	8.71509	7.85661	9.3024	8.0616	9.9321	10.1489	9.7078	9.18807	7.52534	7.08277	8.50521	8.94519	7.95984	7.2084	8.49774	9.28886
ASF1B	4.35637	8.31609	3.8977	8.70975	9.31464	6.00024	3.519	7.72624	3.07	7.93559	9.80792	7.79482	2.58849	4.05364	4.20365	6.99985	8.34087	8.559	1.18583	8.5092	9.24353	8.5679	8.42451	7.38573	5.35495	6.73229	3.04869	8.93699	2.68539	8.28975	3.82923	8.21024
ASGR1	4.9862	3.58516	3.53127	3.14901	4.40856	6.9902	3.13078	3.60644	5.15072	5.43401	5.37637	4.84836	7.40246	5.53715	5.47172	4.47239	6.20827	2.72728	4.36814	5.22557	2.77638	3.46068	3.68743	3.31828	7.52807	4.92277	6.39856	8.41112	5.14312	3.88888	4.96355	5.96822
ASGR2	7.08937	7.72318	7.02661	7.97637	5.9573	7.28075	6.71588	6.85337	8.69557	7.97352	7.60411	4.88308	7.30144	9.01856	6.11346	8.29578	5.95153	4.46529	2.10815	3.44504	7.05058	6.50757	5.97804	7.61665	10.5013	8.32422	8.34876	9.507	8.12617	4.40247	8.45849	6.17391
ASH1L	9.5748	9.10891	10.6581	8.97234	9.52027	8.89721	10.5517	9.04199	9.55046	8.89925	9.29306	8.46831	9.25797	8.79124	8.96235	9.71498	10.2719	9.86811	10.4533	8.18921	10.5081	9.39915	9.03097	9.16502	5.82378	8.77138	8.42356	8.94293	9.53182	10.3556	9.32349	9.51121
ASH2L	7.67328	9.63183	7.9562	8.61373	9.80068	7.25501	7.63956	8.63915	8.63225	8.28684	10.3029	8.5262	5.35872	7.08154	12.5579	6.0256	6.42368	9.48424	9.31332	7.96022	8.62323	8.72784	8.91854	8.5013	6.71473	5.45909	9.06125	6.17878	5.32754	9.45262	9.95327	8.27394
ASIC1	5.49237	6.08573	6.19535	3.68186	4.72943	5.6145	2.93888	5.54806	4.58004	8.62125	3.80831	5.73011	3.68127	4.90517	6.04784	5.26533	4.43655	8.49558	5.52864	5.32592	3.44199	3.69911	4.45858	4.30387	6.42204	7.31046	5.15004	4.5805	4.03507	5.43086	7.23833	3.45853
ASIC2	4.9089	7.70002	6.56888	7.12787	2.56422	9.56506	4.65275	2.9079	3.94985	7.47006	4.84372	5.02718	4.94088	5.1937	7.75223	6.76119	6.81392	7.43362	3.24887	5.48174	4.59258	3.65833	7.11891	3.5368	8.41701	5.10243	4.03462	4.2665	7.25677	6.0537	7.97715	6.35793
ASIC4	4.66415	3.74715	4.93961	5.37246	3.51495	9.91957	6.69942	3.67535	7.5377	7.17781	3.17296	5.06959	5.07274	4.64569	6.58241	7.12893	3.48508	1.87383	6.08429	3.23217	3.29908	3.28038	6.17021	5.89482	7.57537	3.772	5.44242	7.95767	4.73437	5.6178	6.17222	5.40494
ASIP	4.43572	5.18526	6.50132	3.43183	6.82774	7.56491	6.35355	5.4066	3.18854	4.20951	6.7797	6.7356	4.60046	6.18806	6.606	7.54906	2.40939	3.19917	6.00423	5.01479	3.37573	4.84249	5.68083	4.69955	10.2341	3.75091	5.60888	5.55083	3.057	5.81728	8.48295	5.07958
ASL	7.08079	7.97318	7.76212	6.72161	7.63754	8.73162	8.05496	7.77152	8.99219	6.93783	7.77219	9.08997	4.91385	5.84604	7.91037	7.71287	8.57566	8.92636	7.73109	7.15843	7.71072	7.99849	7.45189	6.78103	4.155	7.53781	9.20848	9.36912	3.93452	8.26897	8.61491	8.12673
ASMT	6.0261	5.46856	2.95175	4.17539	5.43145	8.95134	3.01352	3.45613	4.64373	5.52479	5.44704	6.73949	4.25713	5.33388	4.26311	4.46447	7.83718	6.24627	4.47415	4.76755	4.60126	4.38689	4.02459	1.98487	7.93207	3.78288	5.55857	4.44381	3.82595	3.60467	7.49653	3.45422
ASMTL	9.25112	10.1634	10.3501	8.99602	9.10201	7.91024	8.7417	9.03065	7.97748	8.8144	10.4585	10.7153	8.97093	9.45215	10.4073	10.6083	9.01259	8.88156	10.2288	8.50465	9.52062	8.69054	9.13768	9.12129	10.3708	8.77874	9.45899	8.25472	8.69405	10.4079	9.99227	10.4213
ASMTL-AS1	4.92323	4.69558	7.71136	4.08139	6.94676	8.61798	3.99912	7.63036	5.49996	3.16466	6.88072	4.71093	3.27879	5.49331	3.57632	8.21172	7.3626	2.69397	6.11641	4.06639	7.16569	4.32021	2.90565	4.09483	9.35806	4.32524	4.47662	6.05546	4.28346	6.39828	5.35436	4.76338
ASNA1	7.69139	8.51754	5.65912	7.32123	6.87264	8.85016	5.0244	7.97272	6.51953	7.91452	6.93096	5.23793	7.55464	9.56328	6.50236	6.78713	6.55797	9.06072	7.62893	7.77201	8.85637	7.65408	7.55291	8.25344	7.44738	8.40327	9.53523	6.85595	6.41856	7.63842	4.87133	8.08239
ASNS	8.32243	8.78092	7.1882	8.45776	9.03628	9.59397	2.56736	6.73547	4.6505	8.78235	3.05556	5.11692	6.33682	7.57883	6.82123	8.22138	3.87401	9.09025	8.55857	6.45699	10.6433	9.42416	8.41765	8.57276	5.99103	7.78256	2.8461	5.86618	7.88568	8.37456	5.61826	6.62895
ASNSD1	6.37159	8.09463	3.14142	5.33083	7.75568	3.30062	8.54319	7.87682	4.8296	5.9467	6.82696	4.83594	7.59224	6.07353	4.21806	4.53392	6.92274	8.00209	6.91518	7.02948	8.44077	8.3402	8.04688	7.72301	8.80921	3.10193	6.80413	7.45598	7.76783	6.82285	3.11462	6.6602
ASPA	6.60192	2.13756	5.71641	0.557506	6.25512	2.57304	2.28118	5.44966	7.1855	6.59576	5.63392	3.54332	5.98367	8.61956	6.5984	7.0879	7.27333	5.74455	4.85315	6.45349	3.43056	6.73379	10.2647	7.14049	6.26072	6.89708	6.76665	7.68236	6.11117	1.8529	3.33189	4.12958
ASPH	7.59472	8.16205	7.5391	8.5978	8.63264	8.24713	9.69797	9.49859	9.45083	11.3555	9.23798	8.538	10.7106	7.70016	6.66334	8.43526	8.4525	8.88594	6.06227	8.73243	8.93056	10.1291	10.3581	10.4819	10.1671	11.1769	7.96905	11.1343	10.3908	7.30864	5.8012	10.6272
ASPHD1	4.9645	8.07118	7.87209	6.78256	7.4206	5.56681	6.18976	6.7648	3.76547	5.52353	7.07409	7.24109	9.51359	3.79515	6.79793	6.58831	4.4041	8.08049	8.25118	6.16232	8.18789	7.29474	8.30319	7.35044	10.2095	6.58451	5.6716	4.3796	7.98977	9.20861	4.47047	7.45522
ASPM	6.65356	5.60988	2.42707	8.71048	9.65765	6.80464	7.70307	8.33339	7.2892	8.09115	6.88966	3.29356	7.07771	3.27714	7.32453	2.45463	8.82324	6.68107	4.2606	8.1743	8.88529	7.08012	9.50633	8.82866	7.19823	8.57474	5.70519	3.56192	4.04761	5.85617	8.79502	9.32553
ASPN	11.3788	12.5045	11.2191	10.7722	10.5476	9.62509	11.676	11.8154	10.5016	10.5378	9.84512	11.1758	12.6776	6.5719	12.6933	11.2373	8.45466	9.18207	11.3015	11.175	9.9728	9.64843	9.70729	11.1727	4.84721	6.58706	8.25681	5.62788	7.2805	8.82703	11.3628	9.14761
ASPSCR1	9.87572	8.22296	9.26601	9.75517	7.8828	9.93248	9.48991	10.1523	6.98283	9.71622	8.47866	9.38299	6.14526	5.79855	10.3626	9.12899	10.3768	8.60668	8.78353	10.1312	9.63142	8.77422	8.69836	8.75056	6.49008	7.22361	7.06027	10.4798	5.53845	8.94348	6.54352	8.49193
ASRGL1	8.73487	6.67735	6.11686	6.72441	5.54382	7.35383	3.9211	9.22511	6.24901	5.40759	9.18995	8.35357	8.99078	6.724	6.27973	8.33598	9.8108	6.32165	2.96454	9.56847	6.45573	9.0454	8.74048	7.50737	6.04564	8.61661	9.75891	7.21284	7.33309	5.59815	8.65581	4.22358
ASS1	8.81284	6.7835	6.89827	10.2741	11.2905	10.1104	12.7978	10.2637	9.1303	10.3925	11.6356	9.81981	9.58341	8.24754	4.88986	10.1302	7.64603	5.78929	7.09809	3.06761	12.9792	10.4253	10.3461	8.67607	9.55535	9.55933	9.4166	9.5967	10.2282	3.83118	5.73952	10.5691
ASTE1	7.1888	8.04464	8.88747	7.77629	9.35664	6.4374	4.89957	8.75137	5.68414	6.2558	8.39272	4.06882	4.96274	4.73727	6.70023	8.52086	7.7868	9.02405	7.95755	9.0192	8.31623	8.69526	6.99313	8.07715	5.55744	4.23782	9.46088	6.11711	7.58113	7.86361	8.96276	6.71527
ASTN1	7.25121	3.31525	2.88974	6.62678	2.41921	7.29226	7.26608	0.586808	7.579	6.25568	7.05074	7.99766	2.93645	3.1142	1.65944	6.64813	3.11702	5.22138	3.69004	5.05939	0.534672	3.63825	8.2839	6.30236	5.1498	3.25916	4.4511	4.31421	6.91316	3.5889	5.30865	5.16433
ASTN2	8.35438	9.51399	8.28221	7.47528	6.88096	5.57344	5.36661	6.68506	7.16985	8.09997	4.13944	7.22356	6.94631	8.27843	7.44029	6.51145	6.92662	10.5318	8.08914	7.75836	7.47059	7.48431	5.82655	6.51907	5.62676	5.33724	6.97513	8.37841	6.53874	8.12128	7.41202	6.2651
ASUN	8.35547	7.58251	6.95178	9.03471	8.15694	7.67151	8.43569	7.33884	7.29477	7.90302	7.78283	4.86703	7.00175	6.24851	8.22816	6.52637	7.16216	7.9864	8.81937	5.90079	8.85439	6.89727	8.18526	8.51525	9.81587	7.12655	6.11743	7.5128	6.22028	6.91057	5.45331	6.7134
ASXL1	10.4545	8.90036	8.93036	8.86391	8.15355	9.32589	8.3987	8.82532	8.25755	9.06084	7.7898	9.29396	8.82297	8.75011	8.76053	9.5043	9.04885	9.21209	8.53208	7.05704	8.37743	10.1399	8.03713	8.63575	9.75727	8.73607	7.646	8.1213	7.89717	8.84515	7.49699	8.20596
ASXL2	8.87276	10.5984	9.963	10.1387	11.1968	9.9323	9.02904	9.64505	9.30769	9.82104	9.79279	9.12453	9.93355	10.4268	8.55298	9.80933	10.5585	9.9745	9.72454	10.8975	11.353	9.99255	10.1546	10.3842	9.50061	11.1956	10.1199	8.62459	7.45395	9.93208	8.69258	10.5735
ASXL3	5.91292	4.05744	3.867	1.80369	2.52423	8.8837	7.47274	6.05504	3.45657	4.96282	2.80801	3.97713	6.86011	4.37219	6.3742	8.20131	7.2458	1.55872	5.81644	4.06956	3.69714	1.70429	8.10715	5.36932	9.90409	4.62195	6.43226	8.63708	3.97364	2.81977	7.63709	5.85828
ATAD2	7.9139	7.36926	3.21669	9.52602	9.81352	7.9548	7.95195	9.18285	7.56814	4.85777	8.76319	8.66204	7.19558	5.22494	4.03102	7.2048	8.02541	9.52064	9.06142	7.30235	9.18941	8.24451	8.64999	8.15801	9.30281	7.89021	4.93759	2.52283	3.90607	7.42329	9.45275	7.21346
ATAD2B	7.8298	7.86358	3.62401	8.92756	1.63885	8.9634	8.96042	7.10406	4.46976	1.57579	7.38182	6.02457	3.94851	8.77897	3.61866	4.26406	8.08928	7.26065	6.80656	4.75191	7.40644	7.00469	8.62147	7.74601	5.53005	6.55437	3.31437	8.08256	4.30037	7.02734	5.32657	7.9038
ATAD5	7.25405	7.52083	9.2309	7.66529	8.11984	9.24906	9.1456	9.57	9.38311	7.40787	9.963	3.75103	7.50219	6.88074	4.84122	9.23365	8.76164	7.1635	9.29775	7.84924	9.87235	9.60052	8.96938	9.27937	4.3934	9.50186	4.92725	3.28266	4.00879	8.55865	8.02597	8.91733
ATAT1	7.74869	9.96292	8.79298	8.09658	8.3295	9.6693	6.12467	8.68545	8.04651	4.09855	9.10449	4.36354	5.16588	8.74429	7.58936	8.32924	9.43705	8.77123	6.94804	6.4092	9.39149	9.58051	9.02977	8.27594	5.67521	7.12387	5.09679	5.44389	7.64841	8.9994	8.97872	9.07087
ATF1	8.80066	7.83739	8.71167	8.56899	9.35517	8.99446	8.18289	8.52428	9.07821	9.39538	9.29852	9.75483	9.91718	9.15591	9.91794	8.83336	7.04125	9.0473	9.43176	9.76888	9.58782	9.09248	8.75681	9.52386	6.8074	8.1104	9.77387	4.70458	8.93109	9.9785	8.25471	8.85999
ATF2	9.52582	9.04775	8.97326	9.05408	9.79115	8.86993	8.41895	8.48177	8.8157	8.78199	9.75502	9.06601	9.04483	9.67825	8.97844	8.96843	9.24783	9.25939	9.25751	9.99039	9.44473	9.61782	8.71256	9.0128	5.9435	7.76807	9.37981	9.2863	9.23904	9.81239	8.41767	9.04052
ATF3	11.2607	7.10953	10.0441	10.0923	10.8992	8.79989	9.77062	10.1052	9.95216	7.2462	10.9156	11.1681	10.1926	6.24879	9.16059	11.3205	9.25064	8.13585	10.0908	6.72997	10.4375	9.86699	9.93209	9.25625	7.19354	9.13828	11.6193	11.1007	10.7767	11.7339	8.68295	9.7739
ATF4	10.9009	10.8665	11.0866	11.7895	11.8753	9.8295	11.2823	12.8787	11.8458	12.2922	12.4123	11.4869	11.3378	11.6432	12.3702	11.3151	11.2888	11.3689	11.1808	10.921	11.1903	11.6001	11.6289	11.7279	7.23008	12.7496	11.7647	12.0333	12.4799	11.2889	10.7083	11.5434
ATF5	7.81459	8.09478	8.3911	8.98712	7.00265	10.3356	7.34537	7.2593	6.74396	7.41713	8.18693	8.71507	7.08427	8.33332	8.04321	7.44832	7.98687	6.67735	6.4102	7.5392	6.7705	7.45744	7.78514	8.32796	8.52276	6.34198	7.62119	7.09213	7.83266	8.92622	7.83488	7.22882
ATF6	9.30325	7.94369	9.97424	9.1689	8.86904	7.57496	8.70374	8.84248	9.52026	8.29052	7.96713	8.32477	7.46591	5.91252	7.84257	9.23166	8.64017	8.37566	9.88	7.47293	9.31944	7.8205	8.24611	8.11421	8.3811	9.01783	7.86611	6.15371	9.41257	9.2869	7.6048	8.40636
ATF6B	9.14291	9.13342	9.21406	8.45931	9.22252	9.17108	8.92444	9.25868	8.94756	9.56487	10.2941	8.99625	8.79513	10.0208	10.1511	7.94886	9.08775	8.70711	7.96016	7.0602	9.50122	8.33451	7.48762	8.87133	8.82191	8.55203	9.33189	7.87915	8.16152	8.78298	7.34698	9.65681
ATF7	8.17894	8.0434	8.51275	9.07968	7.77012	9.09948	10.2387	8.44075	9.44611	9.2471	8.56428	9.36867	8.90006	9.67046	9.23482	8.87962	9.12461	8.75504	8.98224	8.89784	8.93332	9.16154	8.97115	9.15573	10.31	8.70027	8.52282	9.65002	9.29886	8.84567	10.0936	8.68414
ATF7IP	8.48831	7.38341	8.42494	8.26346	8.40882	8.22756	6.59935	8.16041	7.99393	7.33789	6.43885	7.97992	6.92883	4.76859	6.80588	8.49077	6.60758	7.55542	7.86228	8.30996	7.39838	7.81956	8.21634	8.85784	7.26466	6.38507	3.08853	5.8465	4.83821	8.01546	7.9846	8.31787
ATF7IP2	8.36224	7.8986	8.90583	9.23228	8.45944	9.4087	8.23435	8.73277	10.6698	7.91929	9.44109	10.5552	8.10524	8.81913	9.40039	9.29718	8.18551	8.87888	9.12506	9.92822	8.21584	9.01538	8.77485	8.20896	10.1198	8.1269	5.81686	9.69582	7.55464	8.52958	10.047	9.44235
ATG10	7.21835	6.8375	7.02855	5.95753	7.30912	9.74942	7.54288	5.52052	3.63604	7.39371	8.48639	8.7444	9.62556	7.41051	3.26978	4.97061	7.3008	7.25682	7.05316	3.47957	4.14142	7.00316	6.53112	7.25683	10.7623	4.7062	5.88334	3.42846	2.57517	7.62653	7.97395	2.83172
ATG101	9.03527	8.89257	8.83328	9.27118	7.25635	9.14224	8.50302	8.83971	9.23932	8.90771	9.31618	9.45527	9.28966	8.99277	10.3783	10.7434	8.53682	8.40171	8.27922	9.68923	8.95767	8.4691	9.3934	8.78679	8.43476	8.10436	7.8381	8.0828	6.96892	9.10099	6.57593	9.07759
ATG12	8.60288	9.30573	9.30113	9.06178	9.29087	7.97864	9.11698	9.31602	7.80841	8.27085	9.19535	7.91121	9.77467	7.80113	9.47525	8.69086	9.64719	9.39205	10.7249	9.01429	9.29535	9.25118	9.34203	8.85221	6.76726	9.25522	9.03327	9.09332	8.61581	9.68168	8.50456	9.58196
ATG13	6.8663	8.2322	8.52979	7.71588	8.30718	9.47058	6.79565	7.57569	7.74672	6.33707	7.89346	8.12021	8.20345	7.41963	7.5912	5.98533	8.76696	8.17465	8.092	8.788	7.72355	8.01909	8.38565	8.36939	8.53458	7.95617	7.83278	8.38262	7.95213	7.89852	7.61227	7.77773
ATG14	9.82304	10.2091	10.1501	9.56517	8.32569	6.95342	9.41791	8.83315	9.42117	9.04347	10.0524	6.54215	10.2011	9.85649	7.76353	10.7036	10.4456	9.55175	9.12124	10.601	9.02536	10.2399	9.82281	9.48364	5.6626	9.71522	8.11037	6.4424	10.0375	9.90544	10.9817	10.4269
ATG16L1	4.49312	9.07315	7.09339	8.93963	7.76494	6.44992	5.6096	9.25356	8.0716	6.89324	7.5819	7.8658	8.69482	8.97837	7.56534	8.43541	9.80192	8.08592	4.95846	7.66548	6.39254	8.95312	8.47763	8.38007	5.85345	7.73387	4.89333	8.20628	10.0195	7.87511	6.17195	7.37127
ATG2A	10.7928	9.89305	10.4358	8.61834	7.68201	11.5243	9.77678	8.11383	11.279	9.58	9.14453	9.71752	10.3913	10.1703	9.00995	11.2711	10.5465	8.26044	8.82134	9.73535	8.58493	9.65514	8.85556	8.22045	9.50537	10.3798	11.3434	11.3408	10.252	10.3575	10.4594	9.67485
ATG2B	7.73734	7.76402	8.94005	7.71914	6.49454	5.91677	6.97969	5.92246	9.21529	8.20379	6.52861	8.71597	8.30179	5.55512	7.6944	8.07325	8.19157	7.32069	8.12279	7.26077	6.9136	7.93517	7.7938	6.40037	9.59779	8.67428	6.6632	6.48696	7.42882	8.07188	7.32668	8.21701
ATG3	7.55411	9.37519	8.67673	9.06904	9.53503	7.21462	7.62706	9.05997	10.4928	8.20031	9.36324	9.10448	9.12026	9.12832	8.6213	7.68672	7.67795	8.66434	9.06038	7.34178	9.79408	8.96937	8.54703	8.93534	8.0537	9.11919	9.25234	10.1297	8.17485	8.51281	6.86957	8.28321
ATG4A	7.53192	8.1062	8.26237	7.56509	7.20803	3.621	7.83417	8.51893	8.56509	8.58147	10.6458	6.02745	7.34718	4.10181	7.75785	8.47042	9.05345	8.00095	10.4557	9.4859	9.49636	8.17919	7.74693	8.2226	6.36993	8.3883	8.53806	8.81795	7.93406	6.79692	7.65557	8.01716
ATG4B	6.4221	7.4082	8.05551	7.27589	7.46718	7.83686	7.93403	7.13452	7.48245	6.32157	7.22292	7.43871	6.52799	7.7274	7.1827	5.65949	8.39227	6.80532	6.87059	7.74665	7.95931	7.35817	6.94383	7.77488	8.90193	6.29036	8.25178	5.36561	6.85333	7.48676	9.573	7.88647
ATG5	7.28211	7.55108	8.40857	8.81559	8.66056	7.98348	8.77985	8.85784	10.0024	8.09251	8.13101	7.66554	7.58306	8.82505	8.76671	8.75855	7.4272	7.50332	8.58435	8.27476	9.35808	8.57987	8.7938	8.78288	7.19405	8.52961	6.45142	8.21399	7.81718	6.06353	7.51723	8.64532
ATG7	6.49275	8.14214	9.2373	8.38988	7.54527	8.74926	3.1796	7.1619	4.27357	2.96494	8.61943	8.99035	8.58805	3.59032	6.97154	9.94376	8.03677	7.78633	9.03984	9.41924	8.66074	7.64604	7.82463	7.50239	9.41637	6.91517	3.93006	3.37985	6.63624	8.56386	6.83934	9.60134
ATG9A	6.71724	8.35711	9.2955	6.55512	7.32122	7.6391	7.73193	8.11586	8.35619	7.07367	6.77622	3.72726	8.05757	8.42036	8.34762	3.87159	9.98663	7.64765	7.12176	7.43075	7.85786	8.01396	8.6301	8.62474	8.41785	8.27636	7.24251	3.62849	7.94394	8.13147	10.0183	7.84962
ATHL1	10.5846	10.7422	10.3169	8.66531	8.5523	10.4239	8.71682	8.94299	11.239	8.22191	8.81043	10.8853	8.96357	12.2715	8.22667	11.2774	12.7798	11.0683	9.64056	7.80407	7.84094	9.49354	8.46929	8.96592	9.60157	8.44311	9.35271	9.26304	9.19829	13.3723	10.2929	8.22371
ATIC	10.1832	10.2489	9.52761	10.4406	9.9975	10.3166	8.76825	10.5034	10.7768	9.4445	9.92875	9.77302	9.09606	7.24486	9.89426	9.81084	9.50574	10.4279	9.37916	9.3658	9.60736	9.55795	10.9329	9.90572	10.1237	9.47382	10.2521	9.93999	9.39028	8.88988	9.75328	10.0156
ATM	10.049	8.75074	7.16401	8.11485	8.48338	8.11488	8.41077	8.07448	9.71844	7.55424	8.98306	9.79727	8.05454	7.8315	7.69232	9.11173	10.1436	8.40139	8.09121	9.07895	9.76291	9.11656	8.37518	9.4498	8.42971	7.73601	8.66935	7.48305	8.6388	8.69163	8.03805	8.918
ATMIN	9.48143	10.153	10.9591	10.23	10.1582	9.93578	8.76686	9.40025	9.08416	10.0366	9.00001	9.33698	9.37782	10.6968	10.141	9.49607	9.88208	10.4838	11.0927	10.7894	10.7613	10.1284	9.78303	9.59855	8.80129	8.01801	9.56958	8.73276	10.0272	10.2806	7.50771	10.5015
ATN1	9.46622	9.34664	9.02585	8.58341	8.93594	8.09229	7.7934	8.82467	7.82338	6.50399	8.86174	9.93208	8.15475	7.49363	8.6715	9.06311	9.57143	9.49963	8.79053	7.83316	9.20087	8.27126	9.01479	9.27097	7.53934	6.58474	9.51355	6.97123	8.85898	9.36891	9.23701	8.81305
ATOH1	5.3232	3.55261	4.49636	3.92499	4.70365	8.63099	5.39346	3.63981	4.73961	7.1655	4.38667	5.52576	7.43059	5.46699	3.92631	3.09128	3.88375	5.78511	4.2	4.70544	6.50238	3.96834	3.35773	4.05323	7.31588	3.63976	5.35004	3.85823	3.22786	2.87761	5.48201	5.88178
ATOX1	10.2613	9.12106	8.20881	8.46914	9.16014	6.33639	9.43677	9.77247	7.2965	8.00969	9.25635	5.62123	8.08654	6.77102	5.4403	4.39078	7.4062	9.97919	9.25768	7.63507	10.1416	9.956	9.94846	10.0618	5.94775	9.39266	6.62897	10.2624	9.19482	8.24746	9.52097	8.98299
ATP10A	5.72498	7.69472	8.60411	5.83671	6.75852	5.92477	5.08222	7.28988	7.04658	7.30391	6.08281	9.27732	6.96336	6.60672	6.31171	8.63108	7.76076	7.16489	7.2714	5.81927	5.89958	7.17533	6.98161	7.71511	5.16697	3.32738	8.64216	5.55638	6.01716	6.482	6.91564	6.0915
ATP10B	5.54724	5.46336	8.14937	4.62351	6.85593	8.51286	8.6624	6.64905	8.42349	7.93676	7.25975	6.49374	7.65396	7.70343	7.29443	6.16068	6.11253	5.09545	8.18889	5.37655	9.44391	4.68227	7.61375	6.35611	10.1673	6.12725	7.92248	8.73198	7.65192	3.21948	4.46424	6.14027
ATP10D	7.70977	7.34843	8.42365	8.01801	8.37569	7.12587	7.97291	7.02667	2.84067	7.79774	7.81426	7.82498	3.87959	8.83942	7.77978	8.57196	7.0044	6.82524	7.936	4.48973	7.82967	7.6055	7.99834	8.57638	4.69654	4.25792	7.86858	4.53042	6.59452	7.71616	4.71789	5.90435
ATP11A	6.90694	5.57164	5.56603	6.70265	9.04894	9.07303	7.40623	7.36538	8.60606	7.66316	6.62062	6.80263	5.30392	8.24975	6.68992	7.28323	5.98481	6.53067	6.22294	7.48833	9.26032	8.00269	7.11313	6.76365	9.81673	7.14799	8.70989	7.16364	7.37914	6.4238	7.22207	7.92784
ATP11B	8.93405	9.11982	8.85944	9.73841	10.4136	6.49609	8.41156	8.29503	10.6541	8.68659	9.75271	8.82301	10.6864	8.81771	7.693	8.13306	9.12021	8.88724	10.3943	10.676	10.6729	10.6343	9.3443	10.452	8.47122	8.49645	7.67411	6.69535	7.05163	8.92714	8.27739	10.5784
ATP12A	5.74372	2.72018	6.3804	2.68967	5.90417	4.64666	3.22437	3.46311	5.50075	2.58864	6.10773	7.90791	4.04169	4.97489	5.31793	4.98485	6.05491	3.05634	6.12164	6.88547	1.60975	1.57585	3.83771	2.75645	6.78574	3.08223	3.01731	4.16849	2.89218	6.77132	8.00703	1.84177
ATP13A1	8.83394	8.06724	7.90783	8.49046	8.67605	4.91952	6.4536	8.20533	6.07861	7.68155	9.00541	9.02535	6.58412	6.1178	8.42528	8.61928	8.70728	8.66035	6.77459	7.35779	8.77756	8.84073	8.4583	7.13958	5.3476	8.63839	4.8975	8.23806	8.37467	7.66759	9.17878	9.68637
ATP13A2	5.60842	8.25889	4.6636	6.10718	7.49486	6.50389	6.89632	7.84326	5.3698	5.49046	7.60789	6.1779	8.12687	6.48509	6.53003	9.54904	4.39285	9.21191	7.93233	6.94034	7.05925	7.59966	8.07724	8.03933	5.41375	7.65629	5.41988	8.60496	6.27362	7.37797	5.70358	8.12895
ATP13A3	9.47378	10.2825	10.2019	10.8562	10.7415	9.26308	9.8161	10.4335	10.5898	10.8854	10.8453	9.79346	11.5192	10.5263	10.4517	9.39125	9.99687	10.3586	9.86626	9.50573	10.5035	10.1031	9.40282	10.4914	10.1737	10.4613	11.1262	10.3758	11.657	10.7831	9.90618	11.176
ATP1A1	10.6286	11.0681	11.3288	10.1778	11.8716	7.96037	11.1267	12.215	10.0443	9.67537	10.232	11.6539	10.7599	11.9898	10.9504	10.5026	10.7562	10.8763	10.5301	10.0214	10.1147	11.0296	11.4913	11.4426	6.47443	11.6551	11.5517	11.0056	10.1813	10.7681	12.2135	10.3475
ATP1A2	6.22344	2.64074	7.04361	6.41976	5.7962	5.52459	2.67792	6.25098	8.38034	6.30939	6.34137	6.25529	3.82873	8.7149	5.45019	6.35995	6.36162	6.17551	5.63079	7.27932	6.64174	5.92079	10.4106	9.20401	7.12123	5.61813	9.98181	4.87848	8.66295	8.21655	8.72998	7.07092
ATP1B1	10.1622	10.4796	10.6279	10.2508	12.335	9.83222	11.7764	11.3825	12.0772	10.8338	11.0848	10.5265	10.9482	11.9977	10.9329	9.25944	11.1977	10.2292	10.5036	11.209	11.2722	10.6642	11.5314	10.8315	9.99221	10.2684	11.591	12.5261	12.3045	10.7048	11.3151	10.5227
ATP1B2	3.42862	4.14836	2.87331	6.59421	4.58888	7.16792	6.75907	3.66124	7.44788	6.4595	5.97683	7.85356	7.07133	9.12627	4.88269	6.12088	7.90722	6.14065	6.71797	8.35222	4.1735	7.30669	8.89714	6.905	10.08	4.05124	8.06637	6.43721	7.15874	5.57966	5.37015	6.88282
ATP1B3	9.02015	9.24514	9.82567	9.98702	11.0213	11.0199	8.65377	9.50369	9.71288	10.0038	10.0924	10.0426	9.75162	10.4132	10.6229	8.44864	9.57222	9.63355	9.0938	9.23334	11.1199	10.0857	8.44766	9.80592	10.4404	7.80926	10.1018	11.2886	8.6348	10.0972	9.96303	10.0876
ATP1B4	7.92309	6.63804	5.66058	7.13744	6.18988	8.87025	7.06127	4.42023	8.24994	7.19502	6.16482	8.10253	3.49303	8.81904	8.44242	3.93434	7.36659	5.58549	6.41803	7.07934	6.02504	6.82141	5.86	3.5048	9.43912	7.76588	7.70945	8.29384	6.68223	6.25207	8.83152	4.8949
ATP2A1	6.75843	4.34703	8.45833	4.56808	6.34105	6.53148	3.71226	5.78894	5.5456	5.05871	6.84684	5.49948	6.43741	4.44308	7.31156	5.19582	7.37087	5.59581	6.77093	3.87882	4.25553	4.43637	2.55124	6.43153	10.1215	3.22386	8.04518	4.1253	2.95493	5.10394	7.7252	5.26803
ATP2A2	8.93153	10.1361	10.0931	9.5737	9.69145	8.65788	9.41065	9.57726	7.82624	9.06206	8.36327	9.5983	9.55428	9.55319	8.72513	9.9067	9.28112	10.4467	10.3203	9.98416	10.0061	10.4178	9.94936	9.75514	8.02078	7.49945	9.78726	8.7389	8.92039	11.2053	9.19029	9.87188
ATP2A3	8.60361	9.12887	5.91664	8.4214	7.35398	6.66714	6.87096	6.22206	9.08633	7.20332	6.47905	6.52256	5.02904	8.15147	8.12502	7.92694	7.77882	9.70077	3.93076	7.27523	5.37458	6.96552	5.01965	7.21477	8.1096	6.15681	7.28914	7.68432	5.19768	7.92786	9.56886	6.71302
ATP2B1	9.47869	8.48068	7.60522	9.38323	8.80728	7.99961	9.45435	9.7918	7.36265	10.1579	9.45155	9.35048	9.43058	9.33547	8.61512	9.35928	8.80579	8.96541	8.94245	10.2018	8.61687	9.08531	10.4349	10.0391	9.82886	8.43488	9.01752	7.3667	10.4422	8.51646	5.65061	9.20337
ATP2B2	6.70721	6.2767	7.13253	5.03294	5.17697	9.59291	5.59957	4.93405	6.74787	5.4148	5.64329	7.06997	5.35393	6.8371	7.95023	7.22488	6.44497	5.25165	5.50999	6.99706	7.69989	8.71038	9.71969	6.25461	7.54911	5.62265	8.57702	5.73136	6.66249	6.4734	8.38427	5.23653
ATP2B3	5.76244	5.09723	5.09745	6.33514	4.46262	7.49868	6.68732	4.89355	6.55885	5.91791	7.8402	6.99821	6.87108	7.91114	6.41014	5.70832	6.60991	5.36849	5.34343	4.4282	3.55673	4.99613	6.10212	5.55077	9.15804	6.01311	5.52238	6.83182	4.88013	6.86552	7.65713	5.07332
ATP2B4	9.59841	8.57534	9.06548	7.97321	9.67581	6.24887	9.81257	7.95555	7.81226	6.46905	8.64247	7.18626	7.77709	8.97891	9.54775	8.98373	9.47135	7.34408	9.20784	8.67074	10.3986	9.16115	8.95989	8.69429	7.85203	8.41084	7.97366	6.36591	8.2057	8.36806	8.97539	8.83483
ATP2C1	8.2353	9.03088	7.39759	8.92489	9.97266	8.44564	9.4082	9.051	8.46778	8.73777	8.47797	8.29224	7.91644	7.75628	8.24502	6.60971	6.8154	9.42355	8.95109	9.96766	9.86446	9.60196	9.44108	9.36974	6.92177	8.41938	8.27178	8.25992	8.40999	9.84826	7.20607	8.22685
ATP2C2	8.96572	8.44453	9.21211	9.23868	9.07497	9.91345	9.5263	8.24414	8.7254	9.33153	8.41875	7.64131	8.34121	9.64057	8.80774	9.63145	9.90322	10.1553	9.37064	10.2375	10.8268	9.46954	7.52818	8.03602	6.9285	8.18049	8.29857	5.77534	9.12863	9.93696	8.24961	10.3255
ATP4A	7.67478	4.19806	5.07493	2.73315	3.63377	5.64657	2.86963	4.3946	5.34369	8.15586	2.74426	6.85576	3.4799	5.73747	7.98615	4.41675	3.25099	3.59493	4.34993	5.44122	5.32203	6.09259	3.935	5.77793	9.45407	6.98307	7.58813	4.36785	7.11491	3.03657	8.51416	2.50492
ATP4B	6.80757	5.09581	5.88371	2.63064	3.13167	7.19906	6.10551	3.77344	6.14186	2.87351	2.941	6.96887	6.43551	6.98584	6.66124	8.35141	4.27263	5.83779	3.4818	4.94434	3.18333	2.88004	2.38697	7.20894	4.91146	4.22971	5.17238	5.80438	5.20418	3.40936	5.98329	2.87343
ATP5A1	11.67	12.6234	11.7125	12.2265	12.9275	9.79166	12.0855	11.8822	12.3245	10.6071	11.7985	12.514	12.6855	10.4846	11.4827	10.1063	12.2427	12.6749	11.1239	12.9633	12.4184	11.6252	12.1764	11.6827	7.73609	11.6915	12.1856	10.4436	12.4236	12.1805	10.69	12.2134
ATP5B	9.46888	10.2161	9.05598	10.3018	8.9481	8.05535	9.0088	10.0193	8.96494	9.79883	8.91528	8.13761	9.55884	8.52487	7.0872	8.4582	9.33915	10.5054	9.51404	8.94251	8.95455	9.50464	9.90883	9.83009	10.3977	10.507	8.44105	8.7447	8.89961	9.25208	6.45051	9.65692
ATP5C1	10.9186	10.0536	9.56427	10.9771	9.70678	11.2151	11.9118	11.4675	10.2049	10.9191	10.9565	9.34548	12.645	9.83888	9.65757	10.2354	10.0839	10.9897	10.5246	10.9919	10.8442	11.3122	11.5897	11.1679	6.06244	11.6622	8.19801	10.0937	13.7335	9.83602	10.352	12.1505
ATP5D	8.67796	8.64083	8.96655	8.52629	8.66094	10.0682	8.41328	7.90657	8.57673	8.16302	8.07434	9.16935	8.59673	7.60462	6.74737	9.12009	8.98724	8.32657	7.94781	8.3095	8.3649	7.65041	7.86763	7.51399	9.26441	8.1677	7.94397	7.98791	9.60204	8.76905	7.31428	7.90307
ATP5E	13.2728	13.0663	12.0534	13.1611	12.8747	11.8609	13.7753	13.638	11.8046	14.1214	11.6917	13.8169	13.2918	10.9321	13.5788	13.0815	12.66	13.084	13.2512	13.5131	13.211	13.3667	13.3056	13.2339	10.3524	14.7569	11.9125	13.9291	13.6103	12.1083	12.4166	14.3171
ATP5F1	11.4465	11.0167	9.5424	11.5664	11.7257	10.092	11.1705	11.402	11.801	11.796	11.1998	10.4978	11.2679	10.1517	10.3156	10.9267	11.1522	11.6514	10.8336	11.4562	11.7146	11.2477	11.8949	11.383	10.3667	11.6114	10.6615	11.3827	11.6432	10.719	9.53941	11.7128
ATP5G1	10.3174	10.0171	9.79264	9.55442	10.4451	11.184	10.9513	10.8547	6.72535	7.59243	8.82557	9.74033	9.76642	5.52471	9.252	9.51018	9.62425	9.36503	10.1343	10.7499	10.414	9.69468	9.9124	9.66969	7.62479	9.91448	8.65375	6.8423	4.75581	9.62898	10.1886	9.87605
ATP5G2	7.37478	7.09685	8.07484	7.27928	9.23206	8.25419	8.08123	7.18979	8.5609	8.60286	6.63583	9.62012	9.30791	8.38047	9.48338	7.67752	9.47405	9.37111	7.99373	9.3403	8.62287	7.98956	7.31965	8.0999	10.7887	7.61928	8.27086	8.66805	6.79623	8.822	7.55322	8.24195
ATP5G3	10.3944	10.8068	10.3356	11.0949	10.4245	10.1816	10.6954	10.6634	10.9547	10.9485	9.5611	10.1387	10.6113	9.2365	8.117	8.62906	10.6118	10.2915	10.3297	10.839	11.5577	10.9187	10.9563	10.9407	9.67035	10.547	10.0252	7.43256	13.0009	10.9176	10.0677	10.6414
ATP5H	11.8503	11.1	9.69827	11.5846	11.6231	7.53645	11.4895	10.838	9.71825	11.3987	11.818	11.3415	9.55001	11.4464	11.3633	11.5465	10.7253	10.4186	11.0652	10.599	11.0216	10.84	11.0912	10.9048	6.30475	12.807	12.7321	12.3614	11.7061	11.4049	10.9995	11.479
ATP5I	11.0174	11.576	11.0412	11.3808	11.4644	11.2256	11.3723	11.5339	10.6292	10.2175	9.51466	11.3473	11.7768	10.7706	10.5231	10.2613	10.9346	11.851	10.495	11.0411	11.7063	10.725	11.3749	11.5196	11.6309	7.85469	10.0197	12.5604	13.24	11.0924	10.1193	11.0942
ATP5J	10.4676	11.3533	10.5222	11.0582	11.5144	9.00767	11.3632	11.4877	10.9358	12.5743	10.4629	9.84183	10.713	10.243	10.108	11.4079	11.2602	11.3944	11.158	11.806	12.2745	12.2546	11.5488	12.0214	10.9864	11.0605	9.62333	12.5626	12.4111	10.0965	10.6338	11.6892
ATP5L	11.0615	11.0319	9.91134	10.1834	10.4887	10.7537	11.0758	10.9225	8.4232	11.0567	10.3102	10.1338	10.2274	8.34979	9.38319	9.83091	11.1198	10.6677	9.70824	9.9966	10.8892	10.3381	11.1835	10.9689	8.51472	11.7403	9.38359	9.95244	8.43542	10.0555	8.32276	10.9799
ATP5O	11.7274	12.6938	11.3613	11.6658	11.9855	11.3013	11.7146	12.6156	11.2091	12.0259	10.8975	10.5661	11.9839	9.06409	10.7659	10.1984	10.9601	12.2505	12.0137	12.0279	12.7255	12.6791	12.2664	12.6399	9.54603	12.5305	11.3429	12.5496	13.0145	11.8326	10.0864	12.2829
ATP5S	7.52888	8.13867	8.61597	7.46161	7.25554	9.38366	5.97769	7.43571	8.33669	5.60518	8.15317	7.72064	6.09118	8.49204	8.35231	5.76042	7.64984	8.2961	8.8276	8.71144	8.18134	8.19794	8.51007	8.35755	7.72563	6.92408	6.01951	6.7962	8.59352	7.85965	8.0013	7.5694
ATP5SL	8.5021	9.4482	9.09348	8.96893	8.07818	8.376	9.42433	8.99292	7.62549	8.88711	8.90618	6.30764	6.98066	5.98876	8.85293	9.55534	9.74754	9.32484	7.88459	9.1679	7.79259	8.68714	9.12466	8.66051	8.70628	8.89422	7.36926	8.52533	7.93122	9.20947	8.68831	8.75148
ATP6AP1	9.50438	10.6552	10.1414	10.513	9.61232	5.70037	9.2403	9.37992	4.88845	9.50302	9.71177	7.25221	7.44623	10.0065	9.40886	3.73714	8.99121	10.7947	10.0819	10.0265	9.48093	9.76186	9.27902	9.09262	4.94006	7.61351	10.3752	7.28533	8.57439	8.77073	3.86519	9.16531
ATP6AP2	8.2901	10.0191	10.0841	9.18879	9.60259	7.64774	9.29396	9.76232	8.7736	7.50331	8.33703	7.88447	8.13026	8.44027	9.09512	7.80945	8.14558	9.7767	10.1909	9.5405	9.02572	9.4087	8.83316	9.9193	10.3939	7.92856	8.27384	8.31985	7.34977	8.92908	9.10611	8.84146
ATP6V0A1	9.00523	9.67877	7.5226	8.25193	7.52108	7.97102	7.38975	7.82241	6.26416	6.94624	7.6847	8.71332	7.82094	9.73667	9.03378	8.11958	8.52773	9.3908	8.30396	6.89823	7.71322	7.38098	9.06278	8.40169	8.17068	6.21811	9.04213	8.35004	7.90941	9.71307	7.44203	8.20993
ATP6V0A2	4.7401	7.88889	7.9886	8.05647	8.42817	10.1216	8.62943	7.06908	8.85011	8.12912	7.28376	8.3988	6.73075	8.01704	5.49527	8.81079	5.92376	7.93504	7.9221	4.39002	6.79203	7.6729	7.96392	7.85477	9.1631	6.8486	9.41556	7.2692	6.43278	8.44661	6.17098	7.5705
ATP6V0A4	2.23497	2.88144	7.50705	7.26423	3.51019	4.38687	3.158	1.41593	6.75752	7.33891	6.73682	7.26308	4.79509	7.06114	8.51885	6.51609	6.71287	3.56074	7.52819	7.66985	2.53192	8.95208	5.4187	3.37882	6.40423	6.57143	5.20562	3.55617	6.18822	6.97064	6.32645	6.44062
ATP6V0B	4.48459	9.39282	8.53981	9.20004	9.35988	7.42005	7.88818	8.97714	4.39604	8.84695	6.90383	6.83007	8.42665	3.93632	9.12234	3.68575	7.98921	9.59313	8.85132	8.50538	7.44469	8.22263	9.53051	8.64178	10.5811	8.51763	8.4865	9.52552	8.02215	9.16621	6.55363	8.07926
ATP6V0C	10.3587	10.7112	10.4715	10.679	9.91196	8.28657	10.5437	11.419	9.8885	9.3756	9.07567	10.6438	9.82567	10.6385	9.68806	8.69523	10.2867	10.4901	9.83421	10.8828	9.64363	9.24112	10.0394	10.5604	9.90767	10.8759	10.7555	12.1041	10.5485	10.146	10.2928	10.8288
ATP6V0D1	10.3153	10.6209	9.79388	11.0961	9.29622	7.34697	10.3183	9.86909	8.1153	7.6599	9.90927	9.9391	9.06947	6.72056	8.53444	9.17987	9.72409	9.99755	10.0532	8.59477	9.14558	9.35192	9.54347	9.52621	5.63324	10.6926	11.3545	13.1841	9.10975	9.68341	9.82204	9.68135
ATP6V0E1	12.2771	12.4382	12.8361	12.2762	12.7642	11.495	13.2834	13.3267	11.1959	12.845	12.8414	11.7932	12.8897	10.6837	12.7513	11.7209	11.9895	13.1151	13.4058	13.0088	12.9392	13.9006	13.184	13.1134	11.794	12.8242	12.9147	13.7052	13.3842	13.1846	12.9007	12.8066
ATP6V0E2	13.0364	12.1307	12.4732	12.7599	9.71578	12.0125	9.90757	12.8517	11.3702	12.6736	13.5034	10.0435	10.768	13.458	11.7989	9.3699	13.0233	12.2329	12.7038	10.8884	9.43986	12.4767	11.8436	11.9826	11.0466	13.4756	11.0449	9.709	12.8468	13.0815	14.6462	12.0928
ATP6V1A	9.46626	10.9658	8.15613	10.5609	9.79157	6.59716	6.57796	9.56969	8.02724	10.3747	9.66786	9.20339	9.94432	8.1453	9.64987	6.65488	9.83742	10.3789	9.97413	10.5663	10.1387	10.1364	10.1797	9.39902	7.29715	6.60012	10.4117	9.97165	10.6031	10.2951	7.72111	9.5045
ATP6V1B1	6.61473	6.18044	5.07221	6.86126	6.12652	6.30783	6.16983	5.80386	4.94468	3.60309	7.44991	8.70691	4.69731	10.0446	7.66941	6.82631	8.00254	1.90651	3.10291	3.71875	4.55022	6.87582	3.50808	7.19741	7.8385	4.21755	9.72617	6.09158	6.5743	7.84412	7.81607	6.28959
ATP6V1B2	6.77513	9.36839	8.43781	8.07121	7.85067	5.00488	5.66171	8.35021	4.06596	7.3808	8.26898	9.01275	8.67468	8.58637	7.38652	8.80242	7.86958	9.48049	8.27629	7.42843	8.61215	9.35011	8.8692	7.94444	5.02807	8.31327	10.0796	7.23055	9.97756	7.27692	8.45569	8.38405
ATP6V1C1	8.64248	8.43449	8.91229	9.46351	8.55473	9.77324	8.91774	9.57327	7.82414	9.24135	8.99531	8.90788	9.60376	10.1798	8.01938	8.59938	8.98055	8.79304	9.26666	9.19859	8.49902	9.29087	9.04729	9.19966	7.84466	9.59622	10.1167	7.16436	7.679	8.90236	7.9487	8.59355
ATP6V1D	8.97984	10.212	8.88237	8.09259	9.09628	9.15391	8.94739	9.25304	7.8844	9.53842	7.11424	8.75536	8.90859	7.53636	9.29865	8.63598	9.09839	9.17484	9.75514	8.90487	8.83828	9.67394	9.64903	9.35905	7.90844	9.14355	8.78595	9.32264	8.3511	9.40565	7.33816	8.62037
ATP6V1E1	10.9471	12.0584	10.8306	10.4887	10.9549	10.2517	9.78456	12.1042	9.34633	10.4775	11.6498	9.50676	10.3079	9.01932	11.8084	10.8232	9.90475	11.862	10.7504	10.7486	11.2687	12.1574	11.7948	11.8831	9.44519	9.54065	10.513	10.7788	12.78	9.94357	10.8136	11.5086
ATP6V1G1	8.02588	9.9279	10.803	12.0484	10.4126	8.83848	9.55761	11.7267	9.14248	8.98676	9.50918	9.10245	10.7989	10.8777	11.3651	10.3697	10.3597	11.5394	10.6874	12.3978	10.9404	10.6215	10.2677	11.39	5.63037	10.3753	9.62732	10.2479	9.96394	10.3576	12.8207	10.636
ATP6V1G2	2.48055	6.5966	5.71232	6.32443	4.21353	5.4118	6.75532	5.95625	4.00482	4.52564	2.321	5.10394	2.71629	5.96992	5.02472	5.00965	3.9791	7.97567	3.46762	8.8543	4.07147	3.6634	10.6232	6.58455	5.34506	5.27559	6.46269	7.80483	9.435	5.46459	9.19771	6.95858
ATP6V1H	7.9648	8.68497	7.54611	6.84666	7.63416	6.04099	6.40305	7.69082	4.80778	9.11277	7.24289	8.42929	8.27941	9.58582	5.12356	8.52749	8.18808	8.74957	8.15205	7.70184	7.7468	8.44131	8.86427	8.3838	9.45107	6.91931	7.52936	6.67948	8.44682	7.76573	4.81525	8.37934
ATP7A	7.82453	9.16763	8.74997	8.32642	9.45976	8.94074	8.0557	8.59207	7.68088	8.92175	8.15485	6.93153	9.5639	8.47162	9.81063	8.839	8.26739	8.95527	10.2261	9.38149	9.02735	8.78444	9.29827	8.76408	8.06296	9.02299	7.68055	7.7149	7.41382	8.7742	10.2873	8.96156
ATP7B	2.52767	6.88923	5.0655	6.91667	5.6475	9.0559	6.82238	7.07424	7.32358	6.4241	7.91615	4.66894	6.29437	6.54931	4.49939	7.9219	9.27737	7.60323	5.98305	6.35075	5.33479	7.19166	5.6984	7.92636	6.91642	6.72452	7.74672	7.71464	3.43165	7.42767	7.67118	7.57951
ATP8A1	7.85633	7.14206	7.13022	6.07411	7.27766	6.77465	5.41168	6.87886	6.85578	6.13932	5.26033	8.68925	6.4807	7.18988	6.70431	7.49862	7.00798	8.35366	6.32149	6.67113	4.3477	6.27201	9.14703	5.63202	10.1622	5.09992	8.8913	7.61872	8.69943	6.79644	5.14277	5.93567
ATP8A2	4.14956	4.96483	3.28267	3.98644	4.15956	6.69721	5.40403	3.6091	5.56171	2.91974	5.93212	4.51451	5.40303	4.96762	5.54107	6.10125	4.805	6.24263	4.99795	6.22966	4.24922	5.95747	7.37658	4.4225	5.42821	4.40458	6.56545	3.60083	6.2614	4.58641	4.71892	3.62873
ATP8B1	10.6211	11.9739	11.3107	11.4659	10.8662	12.3231	11.2445	10.6227	10.8282	11.1457	11.8938	12.3037	10.9873	12.9147	10.94	11.3686	12.4903	11.8408	11.2134	12.2436	11.3286	11.4057	10.7082	11.2496	11.3819	11.1332	11.5022	10.9894	10.848	10.9977	12.9601	10.5616
ATP8B2	7.183	7.9143	9.92923	7.30267	8.53972	10.2393	7.88631	8.38685	9.07973	6.44317	7.50121	10.5791	7.94684	6.7224	9.15856	8.60717	6.91204	7.12501	9.19912	6.88069	4.42108	7.94513	8.45537	6.86843	10.6184	6.91543	4.80468	7.8274	5.71801	9.10697	8.3339	5.60662
ATP8B3	6.65847	3.34258	6.58142	5.5389	0.508172	6.18168	6.24326	4.26741	3.88702	6.30777	4.01643	7.18718	2.64738	6.11114	7.52456	3.16442	5.2906	5.43363	2.98644	4.34006	5.69724	4.49501	3.50176	3.62127	5.69979	4.30469	6.1817	7.3381	3.55061	2.86368	8.16145	6.11377
ATP8B4	6.79181	6.87706	7.05924	6.10786	2.89967	8.49901	1.57712	6.99565	7.86204	3.84459	3.51826	6.36024	1.50534	7.20559	5.22879	8.02017	2.38087	5.74225	5.97235	8.61285	6.98831	6.24261	6.38613	2.16541	10.0368	2.84261	7.61759	3.98578	3.4894	8.80179	4.16969	3.36467
ATP9A	9.82367	10.0797	10.1023	9.45889	8.98484	10.9517	10.2235	9.21401	10.3964	10.0477	10.2496	9.687	11.3882	9.55255	11.3569	10.1918	9.82531	10.5889	9.97474	8.98656	10.233	9.93402	9.73629	9.73862	9.10316	11.1897	8.47318	10.2139	11.4616	9.40331	10.5907	10.0634
ATP9B	6.40813	8.558	7.06338	6.67375	7.4583	7.07502	6.87464	7.12531	9.10911	6.98993	6.11683	6.91556	7.27208	6.47622	7.91677	7.60262	8.19167	6.31978	9.20987	7.12408	7.26983	7.29926	7.58947	6.54244	7.5338	4.82098	8.41573	6.01362	6.42912	7.09622	7.34959	7.40886
ATPAF2	4.94074	7.76672	7.26127	7.10496	4.74808	6.7355	6.8245	7.05521	5.72459	6.36382	5.46257	5.6651	5.72238	4.75447	4.29402	6.91566	8.14355	6.85619	7.09613	6.49606	6.05099	6.6375	7.4302	7.25386	9.12106	4.41566	5.55544	6.95923	5.1925	8.67019	6.781	7.2452
ATPIF1	9.45858	10.7431	10.8749	11.2425	11.0028	9.86874	10.7494	10.585	9.47147	10.6886	10.2479	9.35989	10.6012	10.1241	9.62578	9.49298	10.2732	11.5494	10.6684	10.7355	10.4941	10.4076	10.6251	11.1336	7.28299	9.41793	9.91541	11.8004	11.3202	11.1226	7.88306	10.6567
ATR	5.03581	8.39055	5.98397	8.65424	6.49598	5.69135	8.16266	7.40599	8.12574	5.57152	9.66707	5.726	6.17928	6.87145	8.09968	7.38143	7.73827	5.93407	7.91725	7.81167	9.24628	7.75992	8.28948	8.63624	6.92066	4.02328	6.01121	7.12052	5.6163	6.26073	7.31414	6.63086
ATRAID	9.3498	9.86906	7.70328	9.27664	9.0477	5.71543	10.3642	9.87244	4.8423	3.23133	8.528	7.51236	3.86799	7.11836	8.25329	7.45209	8.69871	10.1973	9.10023	9.51008	9.60973	9.79608	9.7652	9.3812	5.69626	9.7905	4.56989	4.95495	8.55985	10.3456	8.38409	8.56297
ATRN	9.70828	8.94766	9.83891	9.20825	8.65706	9.08013	10.0856	9.93088	7.48051	7.8681	9.93945	9.78841	8.85719	10.0735	9.14555	9.49311	10.3353	9.04414	10.2054	9.389	8.34283	8.1456	9.20111	9.40684	9.35038	7.52068	8.96574	8.31929	8.35276	9.26753	9.05408	9.72589
ATRNL1	4.32205	3.36478	5.62173	6.72577	3.80412	5.1067	4.20666	3.75715	6.66418	3.76869	4.74098	3.61211	2.69217	6.27155	7.59892	3.39705	8.25412	2.61389	5.39339	3.20606	1.38506	5.10446	6.91265	5.16953	7.77628	2.94937	6.01815	7.16128	6.12549	2.00095	6.06086	5.57584
ATRX	8.19754	9.53921	9.67662	8.77629	9.08602	6.90945	7.5245	9.09442	8.48148	8.92695	7.61922	8.50339	8.77784	8.73519	8.20396	8.83904	9.26447	9.5696	10.1835	7.11678	9.86998	9.38806	9.51966	9.25732	7.75943	9.08011	8.8073	7.74206	8.15106	8.9185	7.01305	9.13904
ATXN1	9.99827	9.01134	9.56279	8.95139	8.88188	8.97947	8.99364	8.60497	8.61038	9.46275	9.2059	8.85088	9.34191	9.4439	9.19437	6.79921	9.35768	9.09278	9.02193	10.9717	8.17246	10.364	9.33685	8.95359	10.405	8.59537	8.18559	10.0558	7.98812	8.25071	9.70632	9.60968
ATXN10	5.95928	9.48757	9.09279	9.07202	8.30274	7.78931	8.00396	8.76622	8.04779	9.05269	9.45692	8.93795	9.36084	7.40141	9.57944	9.04116	9.31869	9.41197	9.35601	9.62013	8.89655	8.76493	9.25155	9.31951	7.59065	8.48658	8.34929	9.24922	9.53327	9.33161	10.002	9.44004
ATXN2	9.49489	9.99365	8.27945	9.34553	8.78862	7.40321	8.05789	8.73111	8.94663	5.46489	6.90748	9.43952	8.47867	5.83653	8.56435	9.62721	9.91899	10.4716	8.89681	9.66904	8.88956	9.6028	10.4844	9.17915	5.79989	9.39413	7.73235	4.56035	10.068	8.29434	9.10203	8.80794
ATXN2L	7.62323	6.46945	7.82045	6.45474	5.80136	8.63895	7.08729	6.15508	6.02734	6.54839	6.82161	7.4857	8.23207	7.56253	4.56096	6.98548	7.5452	6.33308	7.09991	6.1651	6.82992	7.33377	5.26093	7.0259	7.77906	5.11921	4.85175	7.23736	5.21222	7.47541	6.91639	7.35284
ATXN3	7.25653	5.3778	7.03117	6.36114	5.95324	8.75305	5.08483	5.83571	8.09538	6.59932	7.7812	7.32387	7.45559	7.40943	6.36959	7.04921	6.58269	5.12942	5.11658	5.4183	6.12082	5.60641	7.90822	5.46064	7.6886	5.10499	5.36063	7.42764	6.87569	7.00296	6.42355	6.49731
ATXN3L	4.03138	4.59043	7.43862	2.97513	2.41929	7.91563	7.42451	5.64151	5.2449	7.06419	3.05817	6.54323	6.08442	3.44467	7.65245	3.00248	6.98879	4.87354	6.49308	6.14328	1.65369	0.469877	0.235284	5.63052	9.604	2.51049	6.68101	3.17834	6.20975	3.40085	4.01916	1.56703
ATXN7	8.98478	9.43498	8.02385	8.91047	9.12133	9.43512	9.17604	9.25352	9.36981	7.74072	9.18401	9.47497	9.04649	7.67746	8.15912	10.1278	8.88651	8.55929	8.72252	8.91274	9.1325	8.68995	8.81853	8.88668	8.30967	8.95918	10.4941	8.3877	9.42242	9.17072	7.47193	8.84485
ATXN7L1	7.59735	5.09714	4.11188	5.50129	4.93207	6.62899	4.78039	4.70609	7.6149	7.05069	4.55235	4.98076	4.58034	4.81435	5.07634	4.82747	5.83505	5.86406	6.5198	4.35085	6.7296	7.53276	6.10562	6.3206	6.53257	3.98111	4.52236	6.46357	5.47177	8.04992	6.09077	3.44039
ATXN7L3B	10.0954	10.5664	7.38893	9.88626	7.83404	7.38837	8.83574	9.68741	7.18814	9.16064	9.28598	8.84989	8.65349	8.30781	7.25485	9.17412	8.8002	10.3731	8.39138	8.84365	8.00472	9.1034	8.10914	10.7981	8.93129	8.15824	8.49433	8.53141	6.24365	9.25672	10.4383	8.22862
ATXN8OS	2.94653	1.80899	6.15361	4.6815	5.55866	7.84335	5.65709	4.8995	7.90738	2.97616	3.34844	2.74584	7.41013	6.0357	3.98574	6.58981	6.82125	2.5449	5.78331	2.54432	3.32142	4.4689	4.53847	3.15657	10.2009	2.56795	4.5224	7.43156	4.71707	6.94568	8.80363	6.3476
AUH	8.65558	7.79653	8.77278	7.89124	9.94206	8.11543	6.22312	7.85868	8.91258	8.20489	8.2933	8.71435	9.16007	8.72453	7.93512	9.45366	3.65255	9.31659	10.1234	8.74628	9.88053	7.66338	9.10523	7.48861	9.1168	7.97991	6.93964	6.6238	8.41299	7.82444	7.46745	9.29975
AUNIP	7.70244	7.47916	6.41806	7.72191	8.25891	8.82758	6.9908	7.92321	9.10465	8.19798	8.51687	7.78842	11.1017	8.00217	6.87824	5.29367	8.06769	7.10032	7.41438	7.16245	8.15645	7.62487	8.1133	9.04599	5.59046	7.97641	8.11795	3.26941	8.10289	7.08423	7.8266	8.49723
AUP1	10.9297	10.6473	9.42088	9.96714	10.5798	10.163	10.0254	10.2587	10.2902	9.60819	10.1013	10.1279	9.06257	9.03232	9.88411	11.1339	10.8913	10.8969	9.22592	9.8305	11.4792	10.2235	10.9193	10.4571	9.5295	8.77648	11.0505	12.4743	9.71338	10.7943	6.77215	10.2791
AURKA	8.43277	8.05002	5.74141	8.2917	8.76605	8.594	6.25743	8.06443	8.11424	6.23191	6.7392	5.89842	7.21737	5.33414	6.83044	5.5347	8.52044	6.02591	7.98108	6.70688	8.23395	9.11785	8.84871	8.47503	8.35023	8.67865	7.39348	9.61348	8.77481	8.37316	5.3172	9.68721
AURKAIP1	10.6219	10.7514	10.9236	10.8648	10.5087	11.6029	10.4862	9.93446	9.90346	10.62	10.305	11.1533	10.1266	10.1482	11.5041	10.5542	9.73188	10.4971	9.46953	10.0569	10.4028	10.4526	10.5595	10.9378	9.37501	9.61304	9.36564	10.1631	10.9143	10.3058	10.6102	10.8352
AURKB	8.33028	4.50393	5.34132	7.65246	7.40666	6.85059	5.32724	7.37168	8.48453	7.76178	5.18442	7.19993	8.44817	6.22557	7.43335	8.3159	7.26134	6.73057	7.47649	6.6818	6.91826	7.06321	7.97092	6.84128	10.5308	7.82757	8.57968	6.28741	8.97737	7.58121	6.76049	7.94501
AURKC	7.98065	6.74758	8.46982	4.64784	4.53006	9.6006	6.89261	5.88628	7.84689	5.89845	8.12305	9.46259	7.95917	8.5913	8.01091	8.18268	7.20694	8.0477	2.69092	4.80721	4.35113	3.61194	6.87173	6.75129	7.23985	7.41515	6.68139	4.92891	2.77945	7.565	7.43736	6.99274
AUTS2	9.26215	10.9528	9.8151	7.54058	9.09846	9.38207	10.4522	8.91562	9.81622	11.104	9.64931	9.08645	5.58458	9.52273	9.18971	8.71243	10.2527	10.8266	10.1376	7.4394	9.11064	9.70083	9.45492	8.67333	9.12405	9.22725	8.3778	9.74401	7.50848	10.2917	5.00173	10.1419
AVEN	7.76096	4.3171	5.63455	6.35897	4.53803	5.08542	5.82747	7.22999	2.95227	7.94433	6.04118	7.79823	3.69814	4.98461	3.43034	4.14776	7.74631	6.68778	7.28737	2.80306	6.74734	5.66547	8.73764	7.20853	8.09086	6.31335	7.46467	6.2821	7.80671	4.52406	7.17588	4.17578
AVIL	7.84185	8.42163	7.62154	7.70707	7.58298	10.2145	6.43887	7.41596	6.85677	8.10553	9.24305	7.85952	8.08133	9.41763	8.08944	8.64331	8.92065	7.12994	7.7962	7.90741	8.13558	7.22725	7.18081	8.02222	10.4036	7.3384	7.83102	8.54914	6.65652	7.52928	6.46762	6.63398
AVL9	9.74957	9.25758	9.15001	9.62412	10.1366	7.23172	9.81293	9.10049	9.27523	10.4008	9.81604	8.26939	9.06879	9.64478	9.77322	7.51141	9.8365	8.6804	9.3453	9.26205	10.2847	9.12444	9.07636	9.39116	7.97387	10.2344	10.2877	10.4394	9.10107	9.69411	7.56298	9.79045
AVP	4.52786	6.39303	5.86773	4.28007	6.15431	7.56188	5.66722	4.47168	8.44828	5.08127	4.11657	8.63892	5.01328	5.40106	4.23316	4.21131	6.7456	4.36939	3.41564	6.34773	6.49103	4.05855	4.2774	5.43666	7.60147	5.39854	4.97964	8.15835	3.76072	8.40952	6.97623	4.38096
AVPI1	8.45411	8.9872	8.96473	7.45477	8.55523	9.4702	7.7166	9.50115	8.42517	8.18875	7.79432	8.72792	11.066	9.20811	8.15852	7.92881	8.67948	8.87985	8.73829	8.99772	8.45363	7.40038	8.29169	8.16592	5.41592	6.92298	10.4198	8.61568	9.03864	8.33749	9.69586	7.37495
AVPR1A	5.56984	3.68191	5.28211	6.18587	5.40449	6.65928	7.16606	6.0253	7.16633	3.99392	4.22133	6.72113	5.13594	5.88577	4.99167	7.1524	6.15868	3.78794	3.87824	4.02324	4.83297	2.46437	5.85973	4.34753	6.84644	5.07617	5.97656	5.8404	6.0959	3.9898	5.81537	3.99257
AVPR1B	4.85107	2.72023	3.5515	4.05119	2.81392	7.14941	3.54324	2.84399	5.49657	4.69394	4.71933	5.66741	4.03209	5.88816	5.3991	4.13627	4.94864	6.28107	4.78358	4.31779	3.28886	4.58888	2.7941	3.20219	6.00858	4.57211	4.26704	5.18996	4.99917	3.91581	6.53134	2.94027
AVPR2	5.42846	5.05352	5.49489	6.2506	4.84596	8.91382	5.81707	4.17541	6.1753	6.26043	4.57876	8.47874	5.8965	6.77411	5.69575	6.53504	7.76495	5.05597	6.20583	4.96792	6.38064	4.76504	4.77264	4.98994	9.76499	6.4109	6.59175	7.95477	7.60907	5.98585	8.65777	3.50543
AXIN1	3.56362	3.09932	4.00638	3.04957	1.97074	5.72637	6.17396	6.54277	4.98798	5.89601	6.08678	5.37514	3.08249	4.24493	3.44963	3.61081	6.43675	1.73199	4.8503	3.66226	2.68158	2.98622	2.1056	2.5071	6.96276	2.50561	4.37585	5.15584	6.51284	3.12807	8.15726	3.52804
AXL	10.3903	10.355	10.2102	10.2336	9.23306	6.15239	8.51619	10.3886	8.92278	9.68058	9.97564	7.23295	9.32775	8.44351	7.90044	9.18234	9.914	9.44512	9.92642	9.07931	9.43541	10.3468	9.39021	9.82986	7.67899	3.85144	9.82365	5.08957	5.23788	9.79227	5.63062	9.55583
AZGP1	8.99422	13.0636	13.2466	11.7743	10.0667	10.3578	10.5799	12.7578	13.3331	11.1299	13.0618	12.4665	11.4241	12.9567	10.8862	11.1138	10.0438	13.5736	12.9531	11.6926	10.628	12.4677	9.82784	11.8959	12.1029	11.5709	12.1783	12.3576	7.838	13.7237	10.4987	12.2918
AZGP1P1	4.79524	3.16755	7.05572	2.80152	5.90957	6.17427	3.18337	2.29584	7.57354	3.04657	2.58522	6.22551	7.5167	6.55552	7.50338	4.09894	4.10284	5.64611	5.73283	4.98731	6.97044	1.54713	4.61187	3.45416	7.49178	3.7554	6.84169	5.12929	3.53726	7.66869	6.04329	4.31574
AZI2	6.63534	7.92746	7.8374	8.39831	7.62052	9.56685	5.49941	7.71834	8.29178	9.61308	8.07197	7.43192	9.20069	8.88861	10.139	7.59864	7.97143	8.12231	9.05538	7.59818	7.91206	7.96478	8.96069	8.4889	5.80115	10.8661	7.93417	8.83344	8.73906	8.18027	8.16936	8.95456
AZIN1	9.79784	9.29775	8.55257	9.95499	9.38401	7.57339	8.48008	9.44151	8.72145	8.11482	8.16746	7.35467	7.84249	6.09043	7.7741	8.23749	9.08567	8.78893	9.21971	9.48292	9.50471	10.3297	9.10844	9.85383	7.91055	6.88951	10.3906	9.15649	8.62426	8.73806	8.44868	9.83219
AZU1	5.41107	4.14167	5.49432	6.68414	7.33993	7.00681	7.48817	5.83442	6.5021	7.74112	5.76985	4.28696	7.81867	3.92711	5.68494	7.57999	4.91284	5.69617	4.05446	3.87845	2.32084	4.13777	5.81552	5.04903	9.95045	4.25441	5.95506	7.36667	5.18967	4.36134	7.06603	4.84811
B2M	14.8694	15.0557	14.5299	14.938	15.3042	11.9052	14.2366	14.7441	13.3178	14.0757	14.7842	14.5358	13.9535	15.1354	13.8715	14.0565	13.8858	14.255	14.8469	14.9333	14.4077	14.0087	14.0201	13.7918	9.32272	11.6839	14.5406	14.6615	12.8897	13.9444	14.0702	12.7526
B3GALNT1	7.75759	8.95852	7.87207	8.68034	8.19823	8.22288	8.16285	7.78559	8.09393	8.31224	9.72879	7.32948	4.72852	5.13571	8.80929	7.40681	7.68246	8.21823	8.52954	8.19615	7.50291	9.89357	6.97637	7.7944	5.45021	8.35558	7.68397	7.43683	7.53634	8.69269	6.00464	7.47428
B3GALT1	6.85498	3.36318	5.73223	2.27351	6.45774	5.15242	5.60002	2.42564	7.39662	6.41333	5.46378	3.57239	2.82203	4.05104	3.3036	4.16898	7.01534	3.00771	3.50863	6.54737	3.25212	4.59624	6.00625	3.2825	9.12508	3.02461	7.72217	3.72879	2.48371	3.65304	9.30657	5.05279
B3GALT2	7.82744	7.90572	5.82445	6.63069	7.89462	8.22968	8.63763	6.38122	7.01814	3.85829	6.66667	5.9877	8.90116	9.78982	7.72964	7.98772	9.83221	6.78277	6.6968	7.80886	7.98974	6.11726	7.9034	8.19095	8.68628	7.39108	5.04722	5.71661	7.85116	7.44069	9.14803	6.38014
B3GALT4	8.79702	7.34705	6.41775	6.37508	8.04957	6.78906	6.48625	7.61887	6.4393	5.04845	8.31161	7.22892	7.59755	8.94526	7.62201	8.30391	6.28824	5.91967	5.9027	6.8619	7.25464	7.29941	5.79058	6.04894	9.91862	8.29656	8.20224	7.12127	6.15148	8.37415	8.74923	6.51301
B3GALT5	3.33997	5.29094	11.9773	6.36145	5.70824	6.4887	2.62956	6.40736	5.1741	2.1244	3.04964	5.27309	4.32636	4.6767	7.27324	3.06424	7.63325	3.26989	12.1399	3.12307	3.40148	5.65993	5.31906	6.80778	7.51271	5.54037	5.32766	5.5661	2.76239	6.4124	4.41552	3.16318
B3GAT1	6.32588	7.41223	7.94877	3.97521	3.29879	8.81091	5.17696	3.89902	6.50944	5.24588	7.55651	5.21046	4.11363	6.89837	7.53558	8.8566	7.25972	6.10177	7.48044	6.37713	6.82468	6.90416	8.21945	6.93957	8.51971	7.82703	7.75389	8.85541	5.92814	7.73694	5.63353	6.60284
B3GAT3	9.43567	9.3858	8.61906	8.26091	7.27266	10.1191	8.52066	8.69954	7.50086	8.5588	8.8798	9.48767	4.94973	7.40159	6.45393	8.70371	8.78185	8.89597	8.64971	8.39814	8.26433	8.15311	9.04352	8.52314	10.0618	9.28695	8.69009	9.15471	9.03497	9.29936	8.09121	9.0948
B3GNT1	8.13495	7.62833	8.90927	8.51728	7.50171	8.6669	6.90785	6.68251	9.04718	8.18633	4.1022	8.02466	5.7408	4.47631	9.30708	9.83676	7.73979	7.96799	8.07754	6.05154	7.46743	8.19964	10.1475	8.15234	6.2225	7.89164	8.29377	9.91567	8.17834	9.50666	8.93851	7.62826
B3GNT2	7.64916	8.11288	8.40275	8.62629	8.97067	9.08357	8.12844	8.22319	9.08313	8.33486	9.13712	8.36255	9.37952	5.94395	3.99229	8.11482	7.5649	8.24837	8.76809	7.20326	8.24741	8.23856	8.3734	8.53217	4.87719	6.92208	8.47814	3.98819	7.04562	7.07188	10.2061	7.75853
B3GNT3	4.79092	5.39689	6.86121	8.07621	4.2663	6.32651	6.72361	6.8134	6.32243	4.21928	7.35108	4.99698	4.25348	4.43933	6.75032	9.06957	7.52333	4.97714	5.17584	6.468	7.42269	7.53814	4.22344	4.71562	8.6865	8.19448	5.05667	8.27147	8.38145	6.84785	7.84519	7.13032
B3GNT4	7.26985	4.20747	8.33877	5.36807	4.45276	6.57092	5.53516	4.5655	6.95033	3.98725	5.54475	6.19556	5.99269	7.77306	8.2482	3.49467	6.77411	3.81895	5.10857	5.13463	6.04379	4.47466	5.78192	3.72427	7.64347	4.89785	8.20399	8.26405	5.69567	5.874	8.4078	4.7168
B3GNTL1	8.53014	5.40815	8.14157	8.26303	5.729	8.1992	7.32793	8.00509	4.84363	7.89929	8.50676	7.80417	6.92459	7.18947	7.25863	6.7049	8.75965	4.64316	7.23561	6.90734	7.2286	7.34978	6.10526	7.07542	10.1195	3.79211	5.16697	6.41207	5.49754	7.69995	7.42468	7.77697
B4GALNT1	10.0568	7.62504	8.66178	7.85614	8.40359	9.65253	7.26409	8.68706	6.81592	7.26517	7.53413	8.82812	9.76547	8.09262	5.65013	6.51034	7.52234	7.57808	7.48775	7.50541	7.15049	8.11592	8.80528	7.31549	10.4389	6.65281	6.46398	8.37542	10.5195	7.89838	6.33045	8.48583
B4GALT1	10.8197	10.3712	8.96484	9.36191	9.74767	9.57447	10.7835	11.1152	9.75737	9.76485	10.51	10.5308	10.2449	8.61925	10.1003	10.2454	9.99725	11.3722	9.84903	8.23768	9.89011	9.64067	9.39027	9.62695	8.76498	10.6736	10.1099	9.75027	9.03605	9.42693	9.56055	9.93948
B4GALT2	9.38793	8.14045	8.5378	8.92454	6.99611	9.24851	8.46075	7.56953	8.71267	6.88789	8.5619	6.51817	7.72641	9.87149	5.64005	8.88525	8.98281	9.07972	8.15267	5.68148	8.40413	8.34756	8.16977	8.11505	9.705	9.2011	6.62207	6.75181	8.28797	9.50474	7.66549	8.21593
B4GALT3	8.48997	8.22925	9.02459	8.6763	7.50199	7.7433	8.17297	8.40829	8.39233	8.9783	8.99287	7.85308	7.59144	8.35376	8.21342	8.51901	9.14955	8.137	9.06866	8.02365	8.32997	8.4553	7.91173	8.08347	9.80767	10.2135	8.66733	7.56208	8.30565	8.14653	9.55052	8.18666
B4GALT4	8.91053	8.56232	8.32212	8.05033	8.61726	8.00843	7.66277	8.65444	8.90469	8.91833	8.6441	9.73582	8.25408	9.57683	9.47143	8.53498	8.54409	7.38624	7.38509	7.84332	8.52786	8.34253	7.78961	7.81914	9.99738	8.14494	7.88217	7.65992	10.0968	9.01802	5.13679	8.19858
B4GALT5	9.79584	6.3105	7.30269	9.65916	9.64808	7.89125	9.77793	9.77347	7.10861	10.0346	10.0209	8.99352	8.92915	8.42506	9.50895	6.9695	7.90226	7.00106	4.91438	7.06036	9.54222	9.43496	9.94174	9.59624	10.8057	11.3615	9.55698	9.56289	9.48802	6.37259	9.38544	10.464
B4GALT6	4.62936	6.11328	4.16287	5.788	6.6456	7.65869	6.56698	2.06348	6.94567	5.42705	6.77538	7.09337	6.42269	5.32251	7.0833	6.3664	3.41456	6.48862	6.00698	5.15231	5.99804	6.11888	6.36354	4.91275	9.16962	5.40535	5.69489	5.91966	8.09261	5.95415	7.72769	3.9037
B4GALT7	7.8303	9.3577	8.39917	8.1185	8.47325	9.65054	6.89039	7.87319	7.66324	8.58072	6.75022	7.48235	8.32281	7.46524	9.19805	9.76127	8.83231	8.80923	8.21592	7.84204	8.84036	7.50252	8.33415	8.17528	10.0164	8.0704	7.50412	9.22236	7.62436	6.91715	8.85964	7.90059
B9D1	5.90008	6.61009	5.57095	6.1776	4.25538	7.32582	4.94627	7.14788	5.65113	6.60274	6.28107	7.39877	5.59553	4.86886	8.19145	7.27086	7.34108	7.68621	4.45449	5.9422	6.86683	5.37225	7.00285	6.54677	7.35568	4.70927	6.99163	5.26242	3.66432	7.01587	5.70797	6.16464
B9D2	6.82743	6.65799	9.18725	7.28541	6.44383	9.67275	7.05061	5.16158	10.2091	8.1702	5.91583	7.87157	4.51996	9.76334	9.04002	6.32877	7.97532	6.51772	5.25459	8.11256	7.36241	6.00108	7.61994	8.62714	9.55543	8.83903	7.38383	9.0239	6.88085	6.24975	7.71632	7.59388
BAALC	2.37621	2.3149	4.91173	5.41645	6.033	5.41608	6.74097	1.46113	4.4077	4.22322	2.16416	2.76364	4.43344	4.12041	3.48342	5.37299	3.85529	5.59054	3.02793	7.62552	1.30706	8.06667	8.87972	6.14223	4.88045	3.34939	6.68418	3.50918	2.71042	1.59538	2.48171	6.78518
BAAT	5.54612	6.38702	7.25474	6.19499	5.13334	8.92446	3.40588	2.22947	8.86084	7.69469	5.192	4.69211	5.1173	5.89264	6.7656	5.56028	6.93328	4.07656	3.57173	4.79911	4.70559	2.34405	4.90653	2.29093	10.2742	5.08551	8.53138	8.56115	7.38083	4.89771	5.82827	3.27617
BABAM1	3.86178	6.28057	6.92544	2.90825	8.22655	4.5472	4.71205	6.16706	3.86637	3.03325	3.72572	7.3221	3.9511	7.78209	5.45995	8.43609	4.15541	7.35092	7.49524	7.16179	7.12071	5.83848	7.23022	6.30859	10.5159	4.79579	5.23559	5.5917	3.91227	5.83818	4.5991	7.19372
BACE1	6.42841	10.4974	9.65028	5.49913	9.38269	9.11664	10.0422	8.93408	6.93086	6.88762	7.42718	7.2572	5.25954	7.60628	8.65072	8.64366	8.46057	10.1953	8.42022	8.35275	8.67506	7.56067	9.41464	8.36124	9.63438	9.52062	8.83384	7.43314	4.65705	7.22249	5.74423	9.32881
BACE2	5.64529	6.05971	8.97869	7.68794	10.4077	4.69434	8.42018	9.45656	7.17236	8.15772	9.21771	7.89769	9.70367	4.16296	6.00107	7.98565	9.57961	7.4805	9.38639	4.97196	9.93733	10.8712	10.3542	9.53332	6.8135	7.166	3.51192	8.72847	9.43612	8.71792	5.64567	9.83549
BACH1	3.64207	7.36423	7.65595	8.6836	7.67201	8.6235	6.18099	8.78804	9.56991	8.3799	9.42207	7.69942	8.40663	9.5034	8.3652	7.13966	7.87067	7.31237	7.09535	7.09623	9.07081	9.5792	8.59002	9.03033	5.68509	7.15016	8.56565	9.34842	7.59743	6.87359	4.69349	8.50273
BACH2	7.93327	5.78704	7.11285	0.803519	7.29206	7.71703	7.14063	5.31961	3.57958	2.01897	2.5144	7.19158	6.51124	3.21903	7.57945	5.56078	6.42214	1.05718	1.54994	2.55703	6.51356	5.37575	5.96721	5.69486	6.91853	5.18343	5.80507	6.88674	3.57788	5.7611	7.67223	5.94121
BAD	9.16837	6.27095	6.23837	3.49988	5.66152	7.2689	6.35	5.62877	6.04149	6.5045	5.98043	4.80795	2.96229	4.7045	6.00503	6.13573	6.98677	6.30988	5.37899	3.6308	6.83997	5.2327	5.88725	4.91969	6.43173	4.85235	4.92546	5.28996	4.39609	4.94119	8.09957	4.30704
BAG1	8.84326	10.5947	9.58054	8.59545	8.75144	8.56888	7.82466	8.90878	8.70538	6.7585	9.59268	8.63991	10.1522	10.1005	8.36615	7.9268	8.28979	12.7685	9.63811	8.64311	8.08126	9.0049	9.21728	9.13997	8.81674	8.21115	6.6017	8.19762	7.33577	11.0058	9.68149	8.37689
BAG2	9.14349	7.79578	6.90278	8.36821	7.63933	7.91667	7.91046	6.59879	7.63468	7.23073	9.55553	8.69901	9.36764	7.64979	6.9943	7.46498	7.85935	6.48744	1.6433	8.21746	7.78805	8.47678	7.0649	7.8281	4.97771	7.12029	8.36171	5.19188	7.45098	6.51457	4.70215	6.79358
BAG3	7.17204	8.74675	9.80023	8.17664	9.01576	7.0618	8.43958	8.32589	10.0901	9.19835	10.4507	9.38298	7.9352	9.03253	8.59847	9.14369	9.57769	8.59832	8.67149	8.58424	8.80345	8.09657	8.30131	9.27733	10.1204	7.47239	7.15923	10.6345	8.37959	7.90191	5.67957	10.8049
BAG4	6.71246	7.57203	7.52834	7.20665	8.03444	8.14278	6.94365	6.9266	3.20049	6.34692	8.69134	7.44601	3.6269	5.44347	9.17152	7.47773	8.28063	7.77881	7.20973	1.86887	7.50945	9.12477	6.63936	7.12909	6.48844	6.483	4.1102	5.09617	7.27426	8.72599	8.81653	7.36856
BAG5	6.42491	8.35685	8.39049	8.14606	8.55967	6.45499	7.08365	8.34965	7.67646	7.71886	6.80674	7.44322	8.54459	8.54915	5.84653	5.32	8.17722	7.95364	8.85187	9.1448	9.36355	9.93231	8.40083	8.57306	7.27303	7.04879	6.56977	7.75385	6.13893	9.34251	9.26425	8.81988
BAG6	8.82442	8.86106	8.45449	9.63982	8.99237	8.14973	8.82117	8.57707	9.61366	7.47511	9.14672	8.83794	7.69603	8.79323	8.00949	7.01676	9.16533	9.5271	8.54111	9.48945	9.10496	7.81476	9.31736	9.19774	7.44871	10.0134	7.90162	9.07895	6.90164	8.41617	7.89538	8.9934
BAGE	1.12804	2.36865	6.03003	5.54049	4.17158	8.01955	5.55379	6.37494	7.46252	7.94378	5.75948	1.85095	7.45843	7.55767	6.87577	1.35784	6.826	6.21359	5.46015	5.89326	4.43205	5.93037	5.60477	7.03518	9.45516	4.97308	8.02393	7.11107	7.71588	5.57697	4.24541	6.18808
BAHCC1	8.07769	8.11918	9.5335	8.03634	8.51542	6.84194	7.19397	8.60218	10.2285	7.21614	7.97268	8.76988	9.77917	7.13428	9.52691	9.42788	9.38843	7.67483	8.65331	8.0851	7.86089	8.102	7.81075	9.07037	10.3658	5.99379	8.50769	9.81067	9.86856	5.00307	10.4889	7.86463
BAHD1	7.46105	6.71408	6.42954	8.13802	7.38044	8.97611	4.79366	8.06269	8.15341	6.4294	7.73715	9.28108	5.2459	10.826	7.54605	7.32511	10.0049	4.53079	6.41055	7.73076	6.88765	7.59572	6.57293	7.51367	6.75601	6.65295	6.3717	9.11414	4.80718	8.44776	5.99379	7.68488
BAI1	7.03211	4.96731	6.49936	5.3765	4.00932	7.46409	5.40048	5.34994	7.24971	6.4647	5.09343	4.972	6.30323	7.22506	4.42167	6.87986	4.66872	4.65329	4.94902	4.75285	6.19334	4.3865	4.36461	4.06602	6.96923	5.34592	5.59338	4.86522	8.82564	7.05758	5.45039	6.33216
BAI2	5.88883	8.91129	7.8352	4.97257	2.91566	10.045	7.79763	5.99254	9.25648	5.63717	4.28297	9.05124	8.33718	9.30415	6.48775	7.50637	8.99654	9.9942	7.2917	8.15505	7.14548	7.29168	8.29879	6.32384	7.56434	6.21602	8.61599	6.59512	8.95494	9.24783	10.0257	2.2628
BAI3	4.13494	6.12391	2.03619	3.88335	3.61938	6.98453	1.74549	1.87101	5.60189	4.99319	2.6852	5.0804	2.17052	6.38388	3.17975	4.70105	4.90987	6.81465	5.27295	4.44028	3.41815	2.40798	6.33513	5.10618	9.7015	3.63829	7.77856	5.96889	7.2295	5.1176	5.75912	2.90931
BAIAP2	6.30067	7.99894	7.3398	7.59258	7.98167	7.64705	8.12613	7.17648	6.59825	5.78491	7.29618	7.09857	6.07291	8.67996	6.78928	8.45189	7.35476	8.33661	7.09579	6.37397	7.64953	6.76031	7.56081	7.36699	7.37509	8.04208	6.65792	6.68096	6.23524	8.11659	7.20887	7.45041
BAIAP2L2	8.47328	8.92895	9.79167	8.71292	7.27205	9.05505	6.20943	8.82671	4.54998	3.90885	7.80969	8.23346	7.62013	8.81825	9.96796	2.70763	9.76684	8.34213	9.85267	9.53846	6.6267	7.64419	7.38854	8.35557	5.15312	5.45257	6.4536	7.66752	7.39688	8.82139	9.57035	7.52253
BAIAP3	10.0657	8.75639	9.29844	9.39698	8.97153	10.9209	9.75611	8.23449	10.2373	9.71363	9.23352	10.0096	9.061	11.173	10.1032	10.3574	10.0603	8.858	9.52593	9.04776	9.17785	8.71331	8.65691	8.62976	10.7429	9.14925	9.34022	10.0091	9.2969	9.71366	9.11446	8.81593
BAK1	5.80487	7.10573	7.75348	8.1742	8.01875	9.98042	7.58776	7.85427	8.99359	7.18158	9.51837	8.98228	7.56172	8.68438	8.91881	9.05839	8.7132	7.50205	7.30233	7.91329	7.75265	7.20798	6.59989	7.93181	10.2209	3.68294	9.94638	8.44296	7.26655	8.54567	6.93559	9.09351
BAMBI	10.7426	8.63637	11.9441	10.6324	9.71049	9.99691	10.7607	10.4664	11.6586	9.99066	10.9222	10.3042	9.64723	9.68274	9.98275	9.28079	10.8354	9.3049	10.2788	12.3588	8.61935	10.9463	11.1472	10.7094	11.3946	8.61907	9.0397	11.7013	8.94248	8.79378	10.533	10.4399
BANF1	11.6233	10.4404	10.6627	11.1371	10.1397	8.34831	9.08818	10.4585	9.9922	8.86448	9.48702	10.7788	9.41977	9.55843	7.62072	10.074	10.1805	9.62523	9.33362	11.0726	10.0605	10.4026	10.5306	9.9306	5.69694	8.41613	8.85038	8.66467	9.56859	10.419	10.8261	9.77894
BANK1	8.72983	2.12416	5.85137	7.62437	6.59795	7.78515	8.97267	6.28797	3.60265	1.77739	5.87796	6.93529	1.41996	3.48258	2.9022	10.4024	6.2512	1.50247	6.78234	3.25553	5.44082	9.7689	5.37087	5.79746	9.76724	9.99906	6.64912	7.33429	6.42216	1.93544	2.33305	5.17405
BANP	4.9988	9.54068	9.10586	8.95106	9.50902	10.0477	8.42682	9.52985	8.2049	8.46023	10.1114	10.2946	9.30621	9.29941	7.21122	8.49323	9.60614	8.99018	8.68109	10.1939	9.94452	9.16172	8.83054	9.34159	8.85592	9.53515	9.26883	9.87077	10.5284	9.61905	8.84125	8.78644
BAP1	9.54489	8.36534	8.20607	8.78737	7.71126	7.37135	8.33946	8.55739	7.30825	2.80842	8.8256	8.31361	7.34021	4.56955	4.26615	9.53194	8.93591	8.95299	7.30453	7.99716	9.91762	8.58859	8.35015	7.92919	5.51263	7.62985	9.1939	3.35372	2.73147	7.41364	10.0661	7.16509
BARD1	7.11887	7.14775	6.40111	8.55353	10.3025	6.78195	8.64555	8.01774	5.54019	4.77526	8.10544	7.99097	5.6914	6.98117	8.66495	5.1542	8.41152	7.82041	7.2574	7.72997	8.48876	8.32929	8.36246	7.71276	7.84868	9.25764	6.1413	4.51805	5.99096	5.97965	7.07236	9.3192
BARX1	7.09752	6.5788	5.9875	3.14961	4.55799	7.81527	7.30811	6.21692	5.55354	7.66953	4.66818	5.65627	5.37388	6.04252	6.60088	8.10565	6.23318	5.85365	2.65256	3.71796	4.67452	2.94238	5.77612	6.06369	7.61255	5.12833	7.19961	6.10962	8.00181	6.47282	5.45164	8.4823
BARX2	7.9855	4.7488	9.54393	7.83903	7.01455	11.5957	7.28208	6.96389	10.3548	8.20807	8.42235	9.49401	9.40011	9.37055	9.49271	8.68132	8.14425	6.56704	7.41021	8.09638	7.19109	7.04063	7.55077	7.69363	4.09187	7.44133	9.83396	8.60686	6.54033	9.14345	9.36172	7.71118
BASP1	12.4522	12.0577	11.5431	11.0256	11.0887	9.49111	12.6732	11.2054	8.41982	11.1307	10.2913	11.5786	11.5988	9.36065	12.2143	11.4457	9.54569	12.1785	9.96461	10.7666	10.1188	9.78553	12.5219	11.097	9.55829	11.1939	11.3162	8.44916	12.7378	12.7869	9.27539	9.32351
BATF	9.47405	7.53167	9.26093	8.49568	7.91091	9.27547	7.59396	7.77253	5.53454	8.90231	8.75281	9.61926	8.23749	8.11871	8.86016	8.80926	9.59382	10.2986	7.3607	8.06232	7.76615	8.91126	9.34789	6.84619	10.9777	6.24817	8.21551	8.85939	9.11716	9.29854	8.35662	7.06862
BATF3	8.27844	4.33351	6.46233	6.91083	7.36052	8.13962	7.02829	5.1903	6.2118	5.28611	5.54909	9.14715	7.47443	4.90254	4.50142	8.06139	8.09728	7.59984	3.42833	4.26553	7.00934	5.69935	6.87137	5.06681	5.80021	8.36365	9.23995	8.28824	4.06437	6.24332	5.91067	5.8975
BAX	8.32026	6.73389	7.39033	6.966	5.56855	8.29362	7.05514	6.90687	7.02092	6.49899	8.20275	6.24265	3.77903	5.62407	5.53335	7.70352	6.19817	7.75113	6.74117	4.98312	6.5838	4.54319	6.24377	6.83655	7.73206	5.3524	7.11815	4.49538	3.53041	8.65417	5.14926	5.28012
BAZ1A	8.80527	8.87493	9.65456	9.68783	10.4888	8.56182	9.0837	8.60628	10.1786	9.67489	10.3812	9.09921	9.73043	9.15776	9.85303	9.9756	9.30079	8.44931	8.86192	8.94275	9.84703	9.50822	9.75895	9.49325	8.01737	10.0228	9.41016	8.42671	8.28889	8.45328	6.84487	10.286
BAZ1B	9.45022	8.70547	7.82255	8.2194	8.72853	9.3978	9.30364	8.29834	7.6769	8.58489	8.86062	8.02308	7.48005	11.4199	9.62776	7.72023	9.5585	9.09265	7.85352	7.71767	9.89732	8.25947	9.18289	8.43791	8.91736	8.04774	8.25211	10.5897	7.14035	9.56382	8.18445	8.66574
BAZ2A	6.86504	7.37555	8.52766	7.56865	7.2192	8.03231	5.79616	7.15819	8.45667	8.11593	7.20791	8.22154	5.82378	7.1649	7.52849	9.53288	8.24217	8.41144	7.76228	7.49306	7.55912	7.15373	6.54368	7.96464	9.58219	7.66864	8.57799	7.86909	6.55	6.19028	8.73368	7.51979
BAZ2B	6.75968	11.0009	10.0936	9.31724	9.35157	9.7022	9.63724	8.77681	9.54694	7.56968	9.77919	9.37917	8.67956	10.5256	9.33628	5.25518	10.1607	10.7785	8.83059	9.43189	8.47294	9.24831	10.3063	9.24789	10.6161	3.88938	8.24166	8.37698	10.0698	8.93905	9.94426	8.63522
BBIP1	9.94017	9.79804	10.1552	11.4033	8.61811	9.60318	9.70434	9.95874	11.1903	7.48299	10.2305	8.85989	9.69102	10.6435	10.4793	8.19807	9.47792	9.75358	10.8636	11.8791	8.97164	9.6028	9.44806	9.80199	8.16972	9.83935	10.698	8.79407	7.96146	10.5892	7.24548	9.86088
BBOX1	7.27179	2.8173	5.41692	2.06894	8.22183	9.16733	2.40788	8.12216	7.34867	2.34688	5.08455	2.92362	8.15799	3.53968	2.8563	7.47562	7.75966	3.65907	5.19134	3.15172	6.52266	5.14615	8.25296	5.18268	5.28306	3.57963	6.07023	5.02384	6.21274	6.24606	7.31157	6.01732
BBS1	10.8852	10.479	10.112	11.4528	9.69278	6.54959	9.10556	10.1035	8.61097	8.60566	9.85168	10.2526	10.9704	6.16918	10.7215	9.96719	9.99645	10.1631	10.9726	9.77022	9.98115	10.6713	10.4943	10.4989	6.35365	11.1958	5.86229	8.23433	10.4812	10.0603	5.0463	10.3409
BBS10	6.64624	8.74535	8.51753	6.81015	6.13741	7.44559	8.10262	7.66277	7.72641	6.1262	6.63564	3.64826	7.36188	8.30343	6.80984	7.70262	7.75273	8.54547	8.24607	10.4686	6.42502	8.32532	7.88455	8.07307	10.6524	6.12152	7.74476	6.18861	6.64113	8.82202	3.13353	7.74058
BBS4	8.76583	9.40364	9.93189	8.53989	8.10394	8.4296	5.99137	8.1852	7.38047	6.41092	8.38802	8.46345	7.12843	8.08662	9.09883	8.41536	9.0055	8.13187	9.59573	12.104	6.17468	8.66445	8.90017	8.31706	5.33281	6.72337	7.63207	5.55715	5.60988	10.1801	8.8392	7.68278
BBS7	6.7657	4.96604	5.91581	1.87809	5.86818	7.00823	3.89704	5.30018	7.65414	6.41835	5.42109	7.14179	5.93661	8.40937	6.57969	2.83792	6.02762	7.2417	1.04872	4.96584	4.12365	5.4165	5.35761	6.505	7.81735	6.06228	7.41603	8.16683	8.75927	6.81142	6.4942	6.60508
BBS9	6.3963	7.28243	8.22449	5.90878	7.19936	4.31589	7.37621	4.89294	4.90506	4.33898	8.53621	4.9443	6.12467	6.99471	7.62741	7.06204	6.40348	7.76553	7.85943	5.30907	4.97997	6.70676	7.27384	7.3004	7.48015	4.62225	4.92804	5.58367	6.87227	6.51874	7.31319	6.77584
BBX	9.23728	9.15429	9.4861	9.5504	9.71674	8.84945	9.4553	9.71625	9.87697	6.36365	8.6089	9.12287	9.19549	9.24197	9.18568	8.03555	9.71345	9.8591	10.6197	10.1481	9.82971	9.548	9.2341	9.59588	9.20939	8.3191	8.08754	8.64152	8.73475	8.84228	9.67067	9.24967
BC069004	8.19234	7.82858	9.47692	7.91168	5.38055	9.46792	8.0428	7.99399	8.29526	8.26282	8.0086	9.29687	7.92441	7.4533	8.14	8.44877	6.97987	6.99086	7.27553	7.45037	5.70974	7.32901	6.73885	7.1653	7.39286	6.99231	9.47433	6.19863	7.31529	7.80151	9.11509	7.27277
BC069739	9.41894	10.2152	8.98209	9.51963	11.1317	2.57473	11.4247	9.72072	9.73804	10.8116	9.59338	7.09286	10.6724	10.9635	10.2494	9.66316	10.5927	9.20758	9.2443	10.2239	11.1956	10.0336	9.73724	9.35157	9.26048	9.50203	8.84291	9.42673	11.1482	9.43392	12.825	10.7788
BC069756	3.66654	6.6512	5.4803	3.30346	6.46413	8.26284	6.16354	5.74695	8.84204	8.89104	4.20715	8.00369	6.30721	3.09109	2.19222	7.47972	6.95289	4.02391	4.72105	6.21836	6.75312	5.86704	4.78802	5.07863	4.59258	7.59376	1.89642	7.41856	7.68144	6.76272	8.79803	6.55401
BC069776	7.13477	9.53803	9.8402	9.66842	9.58582	9.67934	10.3078	8.77389	11.1679	9.79418	10.8178	10.0167	10.6716	9.79595	10.2049	8.27093	8.41767	9.38116	9.55666	10.8366	10.5189	10.0258	9.01824	8.99977	5.92712	10.1503	8.44985	9.4299	8.91839	9.562	10.0997	9.2362
BC113958	3.30332	5.79947	3.9136	6.22229	3.62016	9.03371	4.40772	4.67	7.47837	4.36145	4.63308	8.33945	7.28631	8.89803	6.76331	6.82497	3.59769	6.72039	3.66707	3.88943	4.62728	6.7333	4.14579	5.85414	8.08298	4.77099	7.44787	5.48034	2.15772	7.86018	6.22826	4.03139
BCAM	10.5353	10.0762	10.2216	9.57112	6.87812	8.92189	6.35572	7.21683	8.57048	6.2799	6.83582	7.37492	8.30754	12.1126	10.6768	8.97695	9.07432	10.5226	9.23862	9.77847	6.27204	7.02543	6.86412	8.45905	9.92112	6.5273	8.57416	9.72948	7.14037	11.4235	12.0276	7.94334
BCAN	5.05919	6.95246	6.20639	4.43354	5.46128	7.74848	5.52812	5.26479	6.46965	7.48209	4.24744	5.99905	5.5798	6.44874	6.80479	8.09409	5.96691	5.10731	4.84544	6.5766	5.43166	4.20776	6.12841	5.44723	8.23212	5.10567	5.43564	7.62855	6.89105	6.61887	7.65555	4.16995
BCAP29	5.69338	7.00042	7.72284	7.25037	8.54482	7.29141	6.23299	8.0336	7.96423	8.47349	8.96718	7.13726	9.33864	9.19716	8.11418	7.26445	6.56632	8.0008	7.37105	3.59196	8.172	7.99534	8.33539	7.79461	4.59226	8.22615	6.84156	4.6919	8.29214	6.55105	2.28131	6.99302
BCAP31	9.86969	9.35211	8.68441	10.7513	9.26945	8.3641	8.93986	9.76554	9.51299	10.7926	9.52628	8.70153	9.01383	9.54033	5.69293	7.78054	8.29305	9.22499	9.89579	9.48939	9.61463	8.60974	9.36619	9.17297	11.7414	10.1069	9.31788	8.85256	9.93173	9.0395	11.1863	8.84509
BCAR3	8.9671	7.90986	8.27798	7.3521	7.38941	8.06157	7.48128	7.19753	9.22628	8.08868	10.096	4.38175	7.50765	7.50938	8.20636	8.18532	9.4341	9.44017	8.61916	8.70632	7.04732	9.49165	7.42868	7.72928	9.50148	7.7819	8.82101	3.58269	7.1234	7.39509	9.85505	9.46155
BCAS1	7.65133	8.60582	10.8674	6.91174	6.96996	9.99247	4.46976	9.42569	8.96402	5.06552	7.49965	9.03122	6.24024	7.7937	10.8935	8.38577	8.84048	11.3117	10.9816	8.34869	6.36369	9.10124	9.69112	8.18752	10.2619	6.31784	10.4459	8.60434	4.89364	9.8483	10.348	9.69394
BCAS2	7.71181	9.26806	8.78196	10.0734	10.0096	8.42179	9.24021	9.95475	8.54727	10.1672	10.1451	8.51692	10.7878	8.46033	8.97144	7.54931	9.45162	8.84098	10.4476	9.19999	8.08009	9.31556	9.64262	10.2003	10.1993	8.16129	8.5798	8.83005	9.57331	8.59036	9.18599	9.41193
BCAS3	4.56908	3.93169	7.52242	5.08203	3.54049	10.2536	6.23986	4.05925	9.01989	7.21258	7.92569	8.51899	7.56739	6.04705	8.37065	6.27037	8.33634	4.24532	6.90613	7.33843	4.22073	4.26275	3.56929	4.70027	7.39917	5.66097	5.25748	5.99336	4.18901	6.51355	4.61138	6.95732
BCAS4	6.07709	5.55479	4.84664	4.94287	2.33308	6.67202	3.8471	5.4572	4.90304	2.92621	2.65838	7.66015	4.99878	5.1442	4.07238	4.10203	5.50732	5.88755	7.94318	2.60743	5.85182	3.16839	3.69277	6.22063	6.55845	7.5259	8.76908	8.22888	3.44077	7.03166	5.12418	3.48706
BCAT1	8.62363	6.46489	6.67635	7.28896	11.4074	9.07032	7.42219	7.78159	7.58347	7.69027	6.42409	7.75957	6.21007	6.3846	5.9565	6.93022	7.14399	7.08308	7.30456	6.91772	8.54314	7.18952	7.64404	8.42185	8.36958	7.6419	8.13798	6.66767	4.08708	6.91975	5.50521	7.66323
BCAT2	6.40661	7.09361	7.39858	6.93706	5.89059	7.04388	6.88462	5.73752	6.83872	6.0561	5.10053	8.58553	6.56442	7.52263	8.09918	6.31124	7.30393	8.07592	7.48041	6.67538	7.5869	7.49655	7.4455	6.69375	7.813	6.42439	6.87421	5.09271	7.57015	7.74565	6.62929	6.33478
BCCIP	5.69778	7.29984	5.09095	8.48647	7.27928	6.69994	4.50726	7.3714	8.61085	4.02737	9.63527	7.28416	9.12606	7.83634	8.193	5.92876	8.66233	8.54096	8.58687	8.28314	7.73333	5.98842	6.36522	8.67503	9.59905	6.45712	5.35272	3.98459	6.1985	7.40013	8.86867	4.6114
BCHE	7.38409	6.28279	6.53415	7.28938	5.06263	7.36009	3.78335	7.31346	8.54111	7.60169	5.82636	8.11029	6.60787	7.89853	3.9283	7.60769	6.15813	5.94396	6.50436	5.51091	3.19839	4.80058	7.70813	8.98327	8.68156	7.54275	7.49557	2.69437	7.46328	4.34883	7.64998	5.06435
BCKDHA	8.99901	7.12237	9.28854	7.86666	7.08631	7.12842	7.03451	7.11557	6.17654	6.36561	5.69597	4.7789	3.44986	9.04592	7.71005	4.31972	8.14823	8.82949	8.46962	6.51838	7.67857	7.98264	7.17735	7.55778	7.65199	7.92436	5.19943	9.24649	6.60069	8.70229	4.6804	7.33554
BCKDHB	6.17467	8.64961	5.4361	7.41865	5.77993	9.18541	5.76957	8.42726	8.78503	7.3066	8.3222	6.53138	7.49823	7.67987	4.35719	8.04225	8.18263	5.54574	7.98481	7.97206	7.35084	4.74522	7.8231	7.90313	6.32897	6.38556	7.92632	5.69714	6.31228	8.30545	6.11403	6.51786
BCKDK	5.21922	5.31658	8.87465	7.60461	6.98233	5.16693	3.16094	7.22219	6.85252	4.66088	4.88514	6.46098	7.1216	4.07541	4.44599	8.71387	7.6107	8.50405	6.69032	6.37379	5.10457	5.22979	7.17604	7.39241	6.54215	6.80215	7.9585	6.21003	7.57006	5.14267	8.2644	7.03187
BCL10	7.41776	9.46542	10.117	7.78868	9.8749	7.39965	10.919	9.19021	5.6209	11.1129	9.52132	7.9277	9.76477	8.30171	8.76232	7.92228	7.82678	9.2637	9.59138	10.3763	9.7674	10.8447	9.89989	9.41452	9.56059	11.3833	9.74111	10.9944	9.59791	9.02538	12.0706	10.3909
BCL11A	6.71156	4.99428	7.42753	3.3592	6.82909	7.54134	8.55162	5.65602	6.30635	6.69315	7.73112	5.89227	6.83242	5.18345	6.57466	7.40967	3.02134	3.74223	7.20078	5.60938	8.30814	7.53214	7.6721	7.88469	9.08082	8.88352	6.57374	5.50253	4.5604	4.80349	5.45084	6.30974
BCL11B	7.90174	3.78474	7.22868	7.89679	8.59218	7.9894	8.18633	6.4323	8.40627	6.97146	8.65229	6.74858	6.78309	8.69811	6.47144	10.0269	6.20469	5.79639	6.39335	6.29833	8.79517	8.93483	7.28158	7.17833	10.4106	10.7824	7.30816	9.34654	7.71169	6.22853	6.09498	7.33804
BCL2	8.98473	10.0602	9.53708	8.13627	6.85806	7.35725	6.63069	6.1495	7.51304	5.96869	7.10468	6.9241	6.33866	8.1194	9.69861	6.52327	7.01806	10.3792	7.83148	5.64294	6.24363	6.73917	6.91985	7.15397	7.77985	5.83414	6.46833	6.96903	6.30299	8.47304	9.28925	5.39729
BCL2A1	7.45141	4.46187	5.75144	7.09426	7.06644	4.55888	7.28357	6.71611	5.2099	3.32944	6.75191	3.66514	7.67895	4.46971	5.41447	4.14727	6.6546	4.22732	6.13403	4.68207	7.261	6.58922	7.65735	7.75179	6.94815	3.13095	4.19617	8.59075	4.78132	6.69301	5.0378	6.71661
BCL2L1	9.14996	8.1838	9.169	8.97635	6.66604	9.61061	7.16839	9.63882	8.88257	7.80339	8.48335	10.5737	8.35468	8.35503	8.10299	7.57273	9.02701	9.28438	8.87029	9.17929	8.45868	9.744	8.05879	8.06459	7.11028	9.08234	7.99219	9.0293	7.59496	9.98508	10.0512	8.08753
BCL2L10	5.62496	4.36691	5.13442	4.82972	4.16238	9.21919	4.62941	2.58699	7.10756	5.2719	4.73872	6.2979	4.89721	7.31411	5.4627	7.31289	4.49883	2.27947	4.88275	4.04943	5.9602	6.10908	3.46958	3.98712	8.09014	5.703	7.10158	8.9043	3.83175	7.16937	6.43716	3.60817
BCL2L11	8.94121	8.36543	7.15141	8.5903	7.76406	8.15563	7.75403	8.71149	9.43292	9.23785	9.16168	8.87752	8.27512	8.94111	6.75997	8.06131	8.42917	8.56348	6.82278	7.52336	7.8358	7.67155	7.29525	8.97738	8.91834	6.94262	8.85481	7.8721	7.40449	8.85921	7.23563	8.02783
BCL2L13	9.01385	8.50602	8.81029	8.34744	8.82034	4.92786	9.35157	8.60079	8.74303	9.20504	9.64324	7.59927	7.15441	11.1267	9.54038	8.97633	8.60143	7.45049	8.01886	8.0956	7.83394	9.72241	8.45086	8.57264	6.80656	7.42066	7.39516	10.1861	9.27535	8.21659	8.97425	8.72087
BCL2L14	7.86434	2.86387	6.95783	6.29345	6.49265	6.96492	7.64996	5.30569	6.176	4.4294	8.21551	8.33387	7.07165	6.6371	8.17671	7.52969	8.03347	5.06136	6.05433	3.15384	7.43061	5.28185	6.94735	7.82926	10.1727	5.53377	5.10784	5.96231	7.11112	2.69913	7.95511	5.90314
BCL2L2	9.61866	10.0302	9.226	9.0855	9.85734	8.58436	8.46665	8.74604	4.79873	7.42022	8.32778	8.74771	9.39352	5.03973	8.79648	5.70484	7.28564	9.44528	9.39439	8.51135	10.133	9.09802	9.81675	9.70247	6.87912	7.94964	8.58978	9.47308	11.7391	10.0177	9.97041	9.83189
BCL6	9.33771	10.3351	8.80638	9.773	7.97035	8.18864	9.36521	9.59876	8.17814	6.4761	8.33857	9.85089	9.36836	8.04716	7.80807	9.23019	9.88691	9.5066	8.02526	8.5191	9.58007	9.27719	9.70572	10.6137	7.99099	8.40724	7.03501	5.76373	10.0741	9.66191	6.52706	9.10889
BCL7A	5.8654	8.32196	8.55346	8.53076	8.24732	10.5721	6.81427	8.56907	7.60744	8.80669	9.02971	8.60701	6.21164	7.4874	7.83711	8.46059	8.35229	8.53044	7.41205	8.39805	8.58064	8.47061	8.39365	8.75159	8.15211	7.17667	8.69965	6.62087	8.9004	7.79556	8.78093	8.28231
BCL7B	8.68495	8.22421	8.97522	8.31438	8.9793	9.47824	8.29901	7.5275	9.53541	8.32919	7.45232	9.55605	3.55051	7.07159	5.83144	4.40753	9.36279	8.91442	8.76472	8.02966	9.17335	9.21418	8.10214	8.50141	10.4138	7.64006	9.08923	8.62684	7.26258	8.84069	9.366	8.05844
BCL7C	6.4719	7.60817	6.74736	5.50087	5.72269	6.48181	6.14109	7.81039	6.67071	5.63555	5.82783	8.65367	5.93325	7.3754	9.33144	5.17882	7.42623	5.01862	4.99738	5.59017	7.7468	3.86044	7.27266	7.83105	7.2041	5.74004	4.96403	4.95236	6.38251	5.1002	7.11884	4.86344
BCL9	7.77882	8.78132	10.1197	10.1851	8.63442	7.51161	8.873	7.67237	9.96923	10.2325	8.40878	9.0618	8.56642	8.04254	9.61409	7.35187	9.83821	8.52378	8.99826	11.077	9.0508	8.90015	8.63709	8.61388	8.18732	7.82008	8.26658	8.37694	8.08157	8.70637	5.0839	7.95732
BCLAF1	10.3789	10.5311	10.7234	11.0896	11.3853	8.74798	11.356	10.7249	12.1996	11.3828	11.2655	9.89605	11.2645	9.89438	11.297	10.7264	9.56028	11.274	11.2662	10.6065	11.0457	10.8242	11.008	10.9637	7.12147	11.3957	11.0149	10.4958	10.0676	10.8826	9.91978	11.0167
BCMO1	7.13409	6.38592	7.69704	3.27618	7.51413	8.365	4.8034	2.21513	8.01411	1.94889	3.74067	8.48924	2.30767	7.04039	8.04037	4.75363	2.85176	6.21687	8.82449	6.2785	3.75192	5.72832	7.61413	5.13491	8.40111	4.27113	2.64634	7.97847	3.65658	8.67234	7.16122	5.9069
BCOR	8.14569	9.66477	10.2934	9.50156	8.05056	8.92186	9.09717	8.8807	7.9273	7.56812	9.16378	8.95614	6.33984	7.92522	9.99271	7.57233	8.24798	9.82817	9.88412	8.37405	9.22448	8.12711	9.02219	8.8174	4.3532	7.7971	6.90999	8.86178	8.83543	9.07383	6.5809	9.47953
BCORL1	2.55249	8.03619	9.34549	6.16436	7.0257	10.6124	7.54906	7.60037	7.9986	5.33129	7.41804	7.91576	8.19482	8.675	8.77229	6.8976	8.4315	8.23203	8.07515	7.82666	7.67006	7.30728	8.1187	7.84149	10.1386	8.04776	9.05725	8.06282	7.50719	7.94799	9.33457	7.91945
BCR	6.67854	7.8511	7.44512	8.46088	7.41103	9.17204	6.10157	7.58731	6.20962	5.34278	8.20026	8.21994	4.84679	8.81705	5.78968	6.45769	8.2488	7.17074	6.64725	8.22348	7.43748	7.0462	6.83593	7.66348	9.04163	5.16741	8.14077	6.85768	7.97021	7.73887	7.60033	7.68086
BCS1L	8.7428	9.72821	9.00032	8.61372	9.1013	9.82321	7.76645	7.69995	8.52505	9.9154	10.2057	7.44896	8.42057	10.632	8.69569	10.6749	8.7859	9.37837	7.98673	8.54531	9.04509	8.08184	8.22206	8.6617	10.1579	7.67121	8.26127	9.51467	4.41106	9.65613	10.8664	7.28083
BDH1	7.64775	9.56563	8.38453	9.36775	8.47725	10.1378	8.66241	8.21985	8.35667	9.33602	8.18424	6.30037	9.3736	8.53503	7.76798	8.69911	8.31734	9.51788	8.51083	9.37556	9.05377	9.27106	8.86381	9.17281	5.1564	10.8592	8.44088	9.01617	10.1166	8.81652	11.3299	9.54263
BDH2	9.11673	8.08118	7.62297	8.03091	7.50425	9.54312	7.86354	8.64141	4.69829	2.42593	9.33838	9.94891	7.28829	4.05106	7.49903	9.88975	9.9899	6.67183	8.53123	6.88032	7.64765	7.99005	10.1493	8.54393	5.07034	7.34318	9.60333	5.10406	3.4911	8.04198	8.81583	7.0008
BDKRB1	5.15018	5.40945	9.13205	7.44529	6.0023	9.38685	7.88073	7.53975	5.83451	7.47732	7.88787	5.3477	6.5475	6.94509	8.53173	5.79496	7.89336	6.48744	5.06667	7.32808	6.54317	7.13319	6.03914	7.07535	11.0392	6.2414	5.05232	8.77363	7.48055	7.24858	9.41682	6.69064
BDKRB2	9.05615	7.79078	9.08438	8.57062	7.42106	6.60937	8.27078	7.44059	8.48913	8.91036	9.71572	3.95726	8.95703	9.08253	6.77927	9.14257	8.32413	7.39381	6.79317	8.74391	6.75916	8.25397	8.00239	8.41375	9.51423	8.82489	7.43801	7.65021	6.68494	4.78342	5.92471	8.43626
BDNF	5.15258	5.36791	6.68046	6.7813	5.20832	11.0256	7.89767	5.10519	3.01995	6.01315	6.9191	7.93787	6.41714	5.26678	3.82141	2.79523	5.58	4.54324	8.4883	5.48798	5.81545	4.09349	3.49435	6.18675	10.3759	5.65859	5.14554	5.46468	10.3113	3.48202	5.61399	4.88197
BEAN1	7.30987	5.93485	5.9154	7.17018	6.91063	6.18681	6.6856	2.20108	7.67837	7.21173	2.73533	7.51956	7.59821	6.0947	3.48816	4.75268	7.91864	6.52501	6.56029	7.6071	5.42768	6.74444	0.621319	6.41349	9.30323	4.64508	8.49576	6.91107	5.56819	5.31705	9.00392	6.11435
BECN1	9.39143	10.2041	9.4767	8.35263	8.5625	8.09402	9.97291	9.59104	8.23072	8.06274	9.06378	8.32363	9.73937	9.41487	10.7445	8.26488	9.32076	9.82454	10.8538	9.82728	9.05356	8.6064	8.83316	9.852	9.56775	8.98491	8.1587	9.53273	8.74022	11.0012	11.5293	9.74784
BEGAIN	8.49481	8.89804	8.28444	7.63791	7.02253	6.92939	7.73966	6.85164	8.06312	7.46737	7.36211	5.55594	7.77862	6.7984	6.71009	8.56913	8.07005	3.74409	7.22567	8.80418	7.1625	7.9126	7.46331	7.01521	6.68322	8.85083	9.01672	5.6966	8.07794	8.40981	9.22693	5.29989
BEND5	2.96242	8.22617	2.95252	3.40593	6.39651	8.33589	6.2609	3.69685	7.95312	4.42662	2.83398	4.38892	3.59369	3.96942	6.50456	7.18132	7.37383	6.5524	2.72338	4.33527	2.25245	3.16602	6.42224	3.2231	5.20147	7.01538	4.97253	4.12093	4.55555	4.26743	8.20331	3.40081
BEST1	7.31071	8.15698	7.87302	7.84055	4.64229	10.2139	4.75773	8.00092	8.87192	7.88954	6.0147	9.1158	7.27086	8.7041	6.55924	7.92848	7.19257	5.67351	6.88133	6.57733	8.20133	8.51749	9.593	7.30928	8.22868	4.4593	10.9331	6.05014	8.50781	7.63234	9.12136	7.60395
BEST2	6.63716	2.88828	6.87748	6.29369	1.8067	5.71016	6.2398	3.67038	5.097	6.84709	3.83059	3.90572	3.84173	5.44937	4.77836	6.55102	2.97863	2.80347	6.00861	3.18863	6.12244	4.89428	0.874624	5.96421	10.4864	3.79668	4.59996	8.27904	2.41793	4.6463	5.60436	3.12897
BET1	9.51241	9.54047	10.0177	9.50622	9.81283	9.94338	10.4937	9.52845	8.52198	8.74805	10.5461	8.49738	11.4657	9.32922	11.8538	11.2074	9.64268	8.26536	10.9296	9.60032	9.993	10.8295	9.44832	9.95462	8.62539	4.30255	8.80673	12.2808	8.44407	10.3433	9.123	9.9864
BET1L	8.47655	7.42217	8.5453	7.73669	6.52577	8.86257	5.31348	8.09138	5.3205	6.36948	7.81412	9.42076	7.24545	10.1385	8.06967	7.48642	7.91068	4.99684	6.76841	6.0704	5.3331	7.69437	4.19449	5.49381	7.99249	7.07934	5.92282	5.18898	8.02444	9.00112	6.5311	8.23578
BEX1	6.4278	11.3667	6.31459	5.99614	6.72625	9.7862	10.2449	2.63685	7.34639	7.96841	3.15712	4.33189	7.49398	11.0388	9.4706	6.41068	6.6579	12.2789	5.70274	6.57899	6.71502	8.94812	9.74182	7.18741	6.01589	8.63203	9.00749	8.26586	11.1207	12.8185	9.82671	7.17813
BEX4	8.40181	9.42921	9.68354	8.43062	6.92684	5.31922	8.03404	8.48282	9.05224	9.34283	8.61674	8.34066	6.57648	8.74038	8.97163	8.11641	8.63033	9.7075	10.5326	7.33068	7.9124	9.47024	9.55025	8.12455	10.7505	8.51571	8.31304	8.9207	7.76134	9.07989	4.01407	8.66459
BFAR	9.66066	8.56876	7.13621	7.72655	7.76079	5.26688	6.36562	7.71942	7.19367	8.83775	7.62492	6.32544	6.72498	8.63461	2.77052	7.90422	7.93179	7.92227	7.25513	7.50241	9.14109	7.52713	7.72737	7.6382	8.38383	7.23304	7.0671	7.13097	6.86308	7.09463	9.491	7.06541
BFSP1	5.41048	3.68903	6.59339	7.02359	7.6248	9.64673	6.41975	8.60873	6.27941	7.32962	3.96127	5.93632	4.1068	8.1744	7.27479	6.85415	8.30325	2.95981	5.59897	7.77169	6.8362	8.3899	6.10541	7.04863	5.13818	7.08715	4.75108	7.86867	7.73677	5.75865	7.68445	6.58503
BFSP2	7.9289	3.19097	5.95616	6.6746	6.77411	8.72844	4.13463	6.25777	7.72179	5.22963	6.29163	3.56804	3.59584	5.69461	5.143	7.10469	7.39266	5.64696	2.22622	2.51497	5.41033	2.54555	5.47383	6.6545	7.56115	7.51972	7.70474	9.37172	7.59277	5.23311	7.92699	2.37144
BGN	12.0649	11.9461	11.7986	11.5163	11.526	11.5966	12.2539	12.0112	10.0369	10.9058	11.5331	12.4153	10.8676	10.7812	11.313	11.7145	10.6882	9.7882	11.6568	8.52145	10.141	11.3349	9.84526	10.7051	9.37742	7.70352	11.9771	9.38566	10.0219	10.2172	9.32254	10.4535
BHLHB9	8.65362	7.56234	7.46886	8.01405	6.53682	10.0493	6.64878	6.77563	6.84735	7.82947	6.59057	7.60873	7.41	8.88251	8.36833	7.50216	7.59884	7.0908	7.68327	8.66455	7.40773	6.48259	8.11946	7.45164	7.2772	7.84601	7.26384	9.11534	8.60478	6.73291	9.49381	6.46919
BHLHE40	12.1774	10.8265	10.8405	11.5017	11.2926	9.37282	11.4332	11.6135	10.6385	11.9301	10.5165	11.2581	11.2375	11.6163	12.964	11.5886	11.214	12.2515	10.2881	9.80292	11.1826	10.539	11.1156	10.725	5.67622	11.5544	11.5854	12.6484	12.5951	12.3308	12.5658	11.0043
BHLHE41	8.31742	9.29156	8.07527	9.32553	8.68828	8.5091	9.27198	8.75343	10.5587	7.65756	8.28184	8.95721	8.85889	9.07215	8.56977	9.53523	7.83354	8.05104	6.99671	8.20231	8.6513	9.27842	9.0997	9.15007	5.37782	2.81427	9.35561	8.32386	9.59293	8.10825	7.49413	8.10335
BHMT	6.31708	1.18376	6.67045	3.183	1.57009	4.5205	2.33206	2.128	4.1838	7.26543	2.19369	7.35307	2.65239	4.88528	6.22276	4.68719	3.1948	0.961512	1.73824	1.78367	4.78455	5.65899	5.38767	6.59899	10.0589	2.76303	7.28144	8.45172	3.95643	6.05145	5.686	2.67829
BHMT2	8.81746	7.70626	7.95285	7.72109	5.34261	9.11492	7.77019	7.08649	9.05299	7.83617	8.87084	8.86655	9.2464	6.34549	7.10212	6.711	8.17547	6.92537	6.71275	6.58642	7.2543	7.25302	7.65001	7.06637	9.56258	7.43685	7.25997	7.83186	6.78219	4.76352	9.24357	6.31895
BICC1	8.00462	6.38109	6.32795	6.63771	6.72377	8.024	7.81673	6.80157	3.08033	7.99042	6.35926	6.10734	2.88212	5.86073	2.35364	5.64219	5.37754	1.91076	6.37122	3.1299	5.14489	5.95623	3.63031	6.63955	5.87608	2.75395	4.76158	4.93708	5.12079	1.30253	3.80765	6.05622
BICD1	8.06479	8.21929	7.87703	7.11235	8.05581	9.17208	7.57225	8.3434	8.72781	8.3324	7.42025	7.17702	7.43817	9.24037	7.93589	8.42526	6.55829	4.48729	5.28828	4.68675	7.70046	9.00859	8.22864	7.31429	6.26178	5.94876	9.69443	5.53382	8.52328	8.35665	8.07568	6.44715
BICD2	8.65921	6.87533	6.54971	8.51849	8.82995	9.66276	8.4611	8.38992	8.82509	7.11253	8.64351	7.89463	9.3332	7.86913	8.0508	7.38735	8.38927	7.747	5.51104	8.88095	9.18174	8.49514	8.95607	8.21775	7.10776	7.39451	7.52137	8.44097	8.2215	7.44178	8.11976	8.89104
BID	6.67868	6.95288	5.51706	7.5727	8.62065	5.13222	7.29218	8.71571	6.17395	7.53359	8.66596	7.92077	8.71447	6.5138	7.5344	6.18808	8.55286	7.89689	7.5857	5.99398	8.88576	9.92892	9.66334	8.94582	4.862	4.92906	7.33109	5.45336	9.39476	7.39103	6.85839	9.28883
BIK	5.77377	10.3119	7.11917	9.35376	8.62395	6.78593	8.29586	9.64437	7.07831	9.56852	11.0848	5.27671	5.24233	5.4502	10.0059	4.75222	9.40838	8.85958	7.2391	9.08158	7.07339	8.49881	7.62247	8.22695	6.5019	6.16028	6.9035	8.19893	4.11997	8.51318	8.9866	9.53466
BIN1	6.93916	6.64562	8.51927	7.90034	6.01226	9.53022	7.20693	6.41846	8.47317	6.54962	6.68582	9.31241	6.83422	6.44904	6.20845	7.27434	7.69597	6.54461	5.1871	5.95451	6.45183	5.44477	7.19844	6.28162	8.88109	7.84065	9.39463	6.30369	8.90469	6.25688	7.02174	7.44497
BIN2	10.7885	8.13636	6.39007	10.5644	7.84607	8.03598	8.56464	5.72144	10.2025	8.00301	8.25959	9.46569	6.45426	6.31675	6.35074	10.2225	7.03497	7.81963	5.29176	6.01568	7.57254	10.2923	7.92561	8.1356	5.15252	5.21116	10.7572	6.83375	8.14904	5.0208	9.36307	6.56581
BIN3	8.45345	7.38061	6.54878	7.45465	6.01824	4.96318	7.89358	7.40676	9.13271	7.38949	7.32653	8.17497	8.70958	8.31906	9.00636	7.17563	9.02003	7.8922	8.30008	7.35727	8.10818	7.21632	7.24588	6.82	10.7284	7.49317	7.46374	7.46439	6.91885	7.58009	9.77866	6.9305
BIN3-IT1	7.01358	8.28052	7.92489	5.99929	7.44168	8.32173	7.7965	6.05216	8.21973	8.27631	8.28538	9.37054	7.49559	8.23373	8.22883	7.73315	7.8139	7.33145	7.91943	7.97489	7.42137	5.56231	6.73964	6.67973	7.49507	7.12283	8.11726	9.23993	7.56543	7.93152	9.3991	6.33594
BIRC2	8.67858	8.53257	7.13704	7.37466	9.24182	7.67031	8.50766	8.33547	7.08649	7.82971	8.00798	6.80675	6.64242	7.14644	7.40832	7.1763	8.80502	7.7548	9.09177	6.11937	8.54831	8.20603	8.42647	9.5527	6.94548	7.69929	7.48921	8.01362	7.20793	8.93059	4.56078	8.60215
BIRC3	9.96723	8.47	8.31912	9.81346	11.2392	6.22669	10.4701	9.1009	11.7355	7.14544	10.2427	9.33325	10.2872	7.29612	9.33149	11.2037	10.7614	9.64288	9.96396	8.76174	11.224	9.14857	7.3839	11.2285	5.6677	5.54928	9.50672	10.2818	9.6329	7.86774	7.68634	8.42341
BIRC5	7.80396	5.35364	5.7621	7.64377	8.67662	6.98793	7.24821	7.37804	7.73793	8.63146	7.3246	6.66093	6.76491	5.9	5.97646	6.37937	5.31873	6.86262	5.88974	7.20946	7.80642	6.96826	8.43446	7.74991	5.58696	8.922	5.92639	6.99338	5.07106	6.38057	5.9616	6.83324
BIRC7	9.06023	5.44463	4.93488	7.6378	6.19442	8.23242	5.57001	4.8726	7.25125	6.23319	6.27183	11.3085	8.28607	10.1383	7.15078	7.73303	5.70295	4.60146	5.69045	4.78111	7.18287	4.92389	5.57891	5.63878	6.83547	7.17997	9.68707	7.2776	5.70342	6.69068	7.72669	5.13789
BLCAP	9.08958	10.1914	9.60469	10.0643	9.99133	8.64167	10.4481	9.95089	9.03588	10.7631	10.1746	5.73867	12.3379	7.12009	10.2079	10.9788	10.0965	9.80403	9.50937	10.3269	9.9107	10.318	9.65324	9.94337	6.68515	10.67	9.12937	12.1748	11.0866	9.89694	9.40609	9.52168
BLK	5.49484	5.24692	6.59814	5.46284	4.44759	8.84127	6.33325	5.4421	8.6605	6.73888	4.74773	6.28557	7.3561	7.65172	7.04041	8.16749	6.94747	6.10489	4.27833	4.88078	4.58734	4.68352	3.18648	5.54856	7.67631	5.88932	5.83366	3.92316	4.39607	5.73899	7.43379	5.00074
BLM	7.99942	6.97381	7.13566	8.00302	8.35632	9.11534	8.44742	6.75632	5.73121	8.14871	8.21459	8.62486	7.87042	3.84452	8.18919	8.72599	7.77725	7.37374	6.84572	8.27448	8.40876	7.75632	8.82407	8.54166	7.21418	8.98961	4.06879	4.11491	4.90027	8.82101	8.19328	7.01229
BLMH	3.21445	7.80616	6.08743	8.73004	6.40951	5.29187	6.48768	6.4488	4.04846	6.90602	8.17434	6.21599	3.50924	5.85106	4.60466	4.34543	3.21276	2.90358	7.11708	8.61252	5.61432	6.52282	6.75632	6.26331	6.06505	2.93878	4.65548	3.24698	1.8829	3.78329	5.01143	1.63362
BLNK	5.0163	7.96022	8.43452	8.209	7.89076	9.05063	9.25695	8.70487	8.71734	3.44877	8.71398	8.26525	7.02782	8.34457	5.15219	9.91141	9.8428	8.31224	9.18797	9.63391	7.39881	9.47951	9.30057	10.248	9.69916	3.11378	6.53227	7.75449	5.90766	7.46043	8.48566	9.58484
BLOC1S1	7.73703	9.05319	10.5932	8.71939	8.87687	10.0018	8.35235	7.65	8.8979	9.15543	9.30605	8.58958	8.91314	7.97381	8.06698	7.70188	9.00465	8.68144	9.09277	8.94455	8.44431	7.89584	9.03073	8.73108	11.0647	5.18178	9.72528	5.64256	9.41964	9.25042	8.89046	8.53602
BLVRA	8.04535	7.27291	7.72726	9.12537	8.34727	8.90711	7.74533	9.1137	7.36029	10.4781	7.21897	8.59278	6.78423	8.26005	8.80601	8.55425	7.98876	8.28669	8.69966	8.38169	8.55689	7.01786	8.28793	7.22184	9.12482	10.3991	8.03727	8.44401	7.05421	7.15756	7.58517	8.58205
BLVRB	6.37128	8.43312	9.05925	9.13403	10.3767	6.83977	9.37094	9.75483	5.49817	6.01662	5.28439	8.71993	9.11441	7.10516	8.89847	8.56227	8.28841	8.78691	9.15908	9.80074	10.4141	9.00684	9.448	9.09177	7.05214	4.64423	7.25536	9.35538	6.07776	8.07881	6.73825	9.14062
BLZF1	6.77874	7.22006	7.76658	5.69413	8.41427	6.23393	5.44216	7.75636	8.35927	6.42167	7.36179	6.27304	7.63053	7.05645	6.25253	6.81822	7.85498	6.73426	7.89503	7.83515	7.80231	7.13735	6.84841	6.87452	8.04832	4.51782	5.93587	6.48582	5.9085	7.75793	7.67175	6.47323
BMP1	7.20148	7.30356	7.81707	6.33053	6.89764	7.44413	7.42398	7.71119	8.03628	6.81692	6.17671	7.83691	6.40765	6.57158	5.67294	7.35831	6.14856	5.194	4.73892	5.2761	7.58768	5.36883	5.43421	5.84786	7.24899	6.10911	6.61066	6.84237	5.29976	6.70712	7.29293	6.10944
BMP10	8.08203	6.17524	7.87852	5.42519	6.8047	9.91155	7.36835	3.41474	3.20794	7.80441	7.84157	8.57069	7.34231	8.09566	7.36684	7.74798	8.52715	7.05244	6.49547	6.76175	6.52953	5.97681	5.48099	4.87587	7.68521	7.00528	7.69669	6.17602	1.98893	5.90971	9.45599	2.25247
BMP15	6.46682	2.26743	6.73076	3.34074	6.41285	8.95613	5.25188	6.38233	6.09125	3.9095	5.32492	3.99116	6.29549	7.24769	3.98945	3.53199	4.09166	5.57078	5.42299	6.47006	3.37763	5.53972	5.3301	3.5853	9.76153	7.8209	7.35183	7.50986	1.91121	4.07169	4.74488	5.62807
BMP2	7.76546	4.48672	7.79855	6.50417	4.38684	5.17824	5.28163	5.50785	6.23834	6.31243	5.02856	8.00351	3.75503	8.14491	6.69659	6.17958	7.68674	4.89304	5.73142	7.09334	4.16592	6.20677	6.56128	6.99042	9.26469	4.21313	6.30747	6.58209	6.70217	7.75726	7.3977	3.75606
BMP2K	7.30368	8.43369	6.74426	9.00597	6.91519	8.48714	9.9908	7.93909	7.35466	7.70027	8.8013	8.56707	8.44403	9.67434	8.08126	9.48807	8.4951	8.81759	7.86583	8.74366	7.67586	9.78327	9.03866	9.03223	7.61668	7.7119	8.795	8.50505	7.44125	8.41325	8.67444	8.47092
BMP3	7.72435	6.2961	3.18518	6.20707	3.54779	5.50665	6.00625	5.33626	7.41665	3.06696	4.87574	3.78492	4.76367	5.36815	7.61316	7.85466	3.93862	1.98799	4.79872	5.694	3.84516	7.28566	5.52374	6.69373	10.4226	4.43297	3.96839	5.00421	3.19203	2.70612	4.71213	4.72487
BMP4	7.23116	6.54289	8.92469	4.85497	2.33793	8.82351	5.10423	6.94785	7.73271	6.2424	7.08349	8.25023	6.5479	5.3083	8.06251	4.77287	6.70191	2.27719	2.78905	4.43068	2.7218	3.96938	7.54241	4.27972	10.4645	7.61065	7.55779	4.09699	4.06591	8.96598	7.51112	6.34575
BMP5	4.7769	5.67101	3.81011	5.93849	5.34579	9.06975	4.92825	5.53447	8.04358	4.46481	5.66642	5.45749	5.16624	5.58643	4.62621	4.49352	6.69441	4.63034	3.70583	5.11679	2.66891	3.99083	1.91583	9.34555	9.68153	5.59419	5.98169	4.34656	6.0904	5.99956	7.80631	4.59352
BMP6	7.30085	6.29432	7.85206	7.35515	8.89969	7.72742	6.2761	6.15414	7.36077	6.44307	5.35441	7.44753	5.91182	7.45523	7.21831	5.07549	8.37718	6.81445	5.62106	6.69736	7.94024	7.82221	5.07706	7.85298	8.92887	6.80041	7.88769	6.41504	6.56128	8.04281	5.99199	6.33989
BMP7	7.48496	6.04051	7.09216	7.20637	5.46688	9.34512	6.92797	5.41887	8.18312	5.62866	6.57399	7.46485	5.76941	8.44096	7.05992	6.94267	5.98464	5.78997	6.54749	6.35029	5.66085	8.91016	6.63458	7.02922	8.1753	7.2099	6.22159	7.0064	6.80214	6.56997	7.37125	6.97176
BMP8A	6.95782	7.7781	6.12432	6.91489	5.08313	6.02857	4.95577	4.30625	6.15056	6.52909	5.88676	5.55679	6.91185	7.38472	4.72937	5.31645	7.25564	4.89221	4.71888	4.1847	4.84035	5.0322	5.84675	5.04597	8.24929	4.65738	6.88117	6.6165	6.13041	4.96933	6.02015	6.68853
BMP8B	5.56303	5.83281	6.44109	6.01725	6.12639	7.05238	7.57505	5.60095	7.92882	6.98934	5.80145	8.70605	8.05553	6.32917	4.59168	7.06071	5.99759	5.84707	6.51161	4.63764	7.93343	7.08064	5.57475	6.76106	8.11613	7.8376	8.20941	5.86721	5.57074	6.48632	6.19001	4.55163
BMPR1A	8.96349	8.92541	8.77227	8.57604	8.78166	9.2271	9.46294	8.63156	10.3725	8.26931	9.79898	5.22051	8.86401	9.65032	8.82788	9.6715	8.97906	9.06479	10.2045	8.72982	8.77662	8.71245	9.20809	9.48696	9.72115	9.60556	8.45582	8.39109	7.36307	8.98171	9.32025	9.46301
BMPR1B	4.33749	11.8307	10.8523	2.46712	0.797828	8.04247	1.40118	1.55507	3.5085	5.59113	1.81024	3.36719	6.63171	4.93678	8.99841	5.39098	2.12125	12.111	11.5205	2.05236	1.89649	4.70869	6.24216	3.62697	9.80364	6.62522	5.71305	8.12109	3.41021	4.51384	10.2668	4.80456
BMPR2	9.27121	9.80764	9.3997	9.67309	9.5062	8.63903	9.55095	9.68978	9.98579	9.00233	9.40005	7.37687	9.0955	10.4829	7.15198	9.01393	9.41652	10.1307	9.01869	8.47321	9.09508	9.14645	9.79946	9.57266	6.2522	8.03697	8.35421	6.21777	7.08493	9.2111	8.31559	9.10479
BMS1	9.71358	9.56783	9.20315	9.62014	8.45573	10.1074	7.92119	8.57747	8.49027	9.52838	8.98169	9.02772	9.07603	8.23642	7.91792	8.38781	9.31669	9.97405	8.17584	8.69715	10.2439	9.28137	8.39667	9.3127	8.41762	9.06848	8.20683	7.97462	8.98705	7.07502	8.54329	9.64662
BMX	7.23512	6.43683	6.46655	3.87718	2.81479	5.64709	7.36089	5.63063	4.85038	6.71206	4.13681	3.31163	6.64917	5.62359	3.2661	4.12267	4.77724	6.06561	3.9462	6.00572	4.83386	5.3982	3.05003	4.51187	5.78545	3.05846	7.07996	5.10894	7.17999	6.86732	5.30498	2.65721
BNC1	7.97674	1.68589	1.66515	1.93175	5.84756	8.32699	7.31317	0.886995	5.8008	8.17468	5.80186	7.78024	8.13445	6.04419	7.94855	7.21699	3.31703	4.87618	4.65278	6.35627	8.31501	6.55995	5.44113	2.31089	7.09318	6.52825	4.83279	7.25328	6.21223	7.93012	9.32625	1.83969
BNC2	6.38346	7.61445	8.3314	8.74885	6.09823	9.42325	9.31365	8.16202	4.27082	5.34117	6.89428	8.39791	9.10216	3.70048	7.3014	9.2399	4.13997	6.07267	8.00871	6.05201	6.69495	5.59058	5.21121	7.06264	5.13744	7.94054	8.82701	8.06056	4.69077	6.62928	4.31534	7.32793
BNIP1	6.57983	6.33283	7.77717	6.16834	6.83688	7.91107	4.50628	6.59026	8.08217	5.72845	6.29518	5.6853	5.79322	7.25188	7.40374	5.87678	7.54171	7.32979	6.59501	5.79417	7.84721	7.15852	6.90584	7.43337	8.97046	5.83054	8.49519	6.99863	6.09381	7.87688	7.64648	6.32351
BNIP2	8.50131	8.13621	8.59971	10.135	10.3789	7.03516	7.14045	3.66395	7.14752	8.37687	8.0301	8.53026	8.16809	7.55177	8.09674	5.86237	7.89467	8.34264	8.28751	8.6046	8.90914	8.86155	8.77886	8.35887	9.39307	9.36727	8.35168	10.2053	6.93971	8.295	8.39444	9.08324
BNIP3	9.24412	9.55779	8.79736	8.95529	7.77868	8.46472	9.78983	9.35402	4.83279	9.61873	9.20177	7.57346	6.3576	8.16497	7.65052	6.79321	9.15777	10.0274	9.71697	9.74729	9.47574	9.26408	10.5504	10.0335	9.83116	8.75025	8.62731	8.9466	10.8228	8.38677	6.13131	10.7722
BNIP3L	8.60802	10.3543	10.6149	10.8631	10.088	8.57397	10.9505	9.71029	10.8796	10.7059	10.0352	9.85933	10.7697	12.0194	10.6705	10.2392	10.7606	10.8293	10.0941	10.1033	9.64904	10.8159	10.3353	9.97228	8.32981	7.85728	10.7477	10.6023	11.0564	10.672	10.2014	10.4306
BOLA1	4.75103	5.73536	8.34658	6.64551	7.9606	6.92426	2.92937	6.68522	7.93022	7.87965	6.66841	7.37101	3.31349	4.51376	7.29578	6.14614	6.81091	5.47043	7.97047	6.0274	7.65531	5.85249	6.69971	6.79561	6.36853	6.17761	3.6205	3.94713	7.82905	6.77004	7.80721	6.23743
BORA	7.53766	8.66304	9.69255	2.81937	8.84293	7.63132	7.96059	7.6194	8.87658	7.91541	8.41714	7.31562	4.38892	8.86035	7.79797	6.98786	6.13309	5.37715	7.32722	5.82393	8.17048	8.33281	7.7924	7.39383	6.98793	6.44483	8.11705	7.77738	8.72714	5.9587	5.04031	7.97681
BPESC1	5.16111	4.94844	4.18395	5.39385	1.28151	7.14776	6.17406	3.92152	2.6949	4.72961	5.05457	8.13893	3.54895	3.87654	5.08372	3.91903	1.05677	4.40187	1.2606	2.30444	2.1188	2.97992	4.46826	5.2152	6.13517	3.79305	6.41073	6.53013	2.94475	6.14205	7.60584	0.670082
BPGM	8.70626	7.27925	6.89653	8.05843	7.73786	7.18427	7.45175	8.67358	8.53932	7.89875	7.98803	7.3629	8.34205	7.38276	7.00639	3.59235	8.7361	7.42802	8.70168	10.0395	7.88891	9.15483	8.56841	8.47082	5.40816	3.82222	5.23116	8.18618	7.32567	8.78592	7.16003	8.72313
BPHL	9.09733	9.40788	10.1391	9.3884	9.34357	11.4774	9.80321	8.75995	10.5287	9.37064	9.15209	9.43186	9.03294	9.2738	10.2448	10.148	10.3264	9.40691	9.79111	10.2364	10.0529	10.1466	9.20676	9.7351	11.0142	8.91077	9.04157	9.01937	8.35349	9.48557	12.1351	9.59558
BPIFA1	5.10216	3.97377	2.8979	4.57975	5.82469	7.66755	3.91547	1.15434	6.98011	6.86484	2.32224	7.2039	5.90323	6.01361	3.97263	5.74894	7.40024	2.1368	2.48169	5.35303	1.41584	5.34517	5.38688	1.57643	9.894	3.82434	4.22175	3.8358	6.95149	5.76518	4.98252	6.62566
BPNT1	4.00279	6.8055	5.86253	6.36167	5.98769	7.57792	6.78859	5.28866	7.22646	8.52668	6.74203	6.78532	4.43463	8.23281	7.88145	7.7109	4.90563	4.40124	6.15515	4.64612	5.57897	2.84185	2.22159	6.95305	10.1636	8.11271	7.9567	9.08306	7.64084	7.23802	8.93999	2.64686
BPTF	9.69355	10.9636	10.7074	10.9407	10.6496	8.63131	9.84428	9.62998	11.0616	10.8336	9.85684	10.1915	9.85844	10.0956	9.85662	10.8	11.0281	9.82796	11.0193	10.9609	11.0093	10.2034	10.5536	10.372	8.09772	11.0677	10.6494	8.69464	6.15027	10.5233	9.02093	10.0782
BPY2	4.33544	6.79793	5.90489	1.99398	4.681	8.17886	6.11766	5.05924	4.8807	6.56376	2.57108	6.99256	6.78875	4.50906	6.81061	2.24963	5.32237	1.69557	2.33872	2.66824	1.33771	4.53079	1.29088	4.36097	5.30505	4.14994	3.84669	7.15277	6.23527	4.02055	4.41303	5.94752
BRAP	8.71314	8.60041	9.35942	8.75024	8.1515	8.42075	8.96282	8.96412	8.06851	8.70767	8.64088	7.27856	9.19211	9.96692	9.56368	6.19579	8.62901	8.47492	9.12695	9.04765	7.41333	8.48051	8.89828	8.38944	6.07204	7.34471	8.30658	8.13811	8.54499	8.43984	6.00902	8.04047
BRCA1	7.06262	6.42205	5.687	7.58583	5.38344	7.45681	5.33494	7.38349	6.44212	8.18708	6.03799	7.96994	6.19761	7.35702	6.66435	5.92904	7.50048	7.51802	6.51001	7.49709	3.35409	6.96081	7.08065	6.35822	7.4768	5.13234	6.69401	4.90235	5.13143	6.75109	8.42073	6.53907
BRCA2	6.83975	7.64322	5.42459	7.21493	8.33388	5.4361	4.52131	6.96365	7.76921	5.33088	7.06691	6.14907	7.5812	6.07184	6.02196	6.20198	7.9102	5.66196	7.38294	7.79953	7.61858	6.97547	6.73199	7.71212	9.85391	9.68316	6.01527	6.59375	4.43714	6.59437	8.1023	6.48606
BRCC3	9.0106	9.18747	10.4024	10.0545	9.44787	11.2529	8.55452	9.4339	7.24591	9.46994	9.63831	5.97862	9.48029	6.04595	6.68645	8.68405	7.10282	8.71409	10.4128	8.32524	10.3349	9.55893	8.75096	9.05225	8.33597	9.17764	8.84304	8.70705	6.29568	9.60491	7.03936	9.39445
BRD1	9.25559	9.55624	9.4054	9.56837	8.94478	8.78957	9.53233	9.7629	5.72255	8.26054	9.52157	9.13057	10.0312	9.6723	9.79524	9.31692	10.2193	9.80278	9.42448	10.7199	10.6247	10.1003	10.7878	10.0552	10.7556	9.63317	6.64832	10.5437	8.96761	9.05966	10.3797	10.8017
BRD2	10.5611	9.621	8.90784	10.2383	10.4801	8.1965	8.20616	10.0596	9.92939	9.21068	10.2677	8.82635	9.0399	7.90046	9.8278	9.67805	10.5207	10.6769	9.57581	9.73255	10.7645	9.73716	9.48176	10.0719	8.65586	8.94459	9.69578	7.2388	9.7932	10.5018	7.9113	9.65793
BRD3	10.0965	9.44981	9.44275	9.30097	9.94128	9.17277	9.1404	9.43844	9.98927	9.69134	10.8459	8.19127	8.46691	9.9469	9.21794	9.4134	9.6527	9.59666	8.91708	8.08329	9.46636	9.48125	10.3058	9.78899	10.0361	9.03674	9.59266	9.32811	8.80762	9.19995	8.73288	9.42854
BRD4	9.23544	9.39282	8.80591	8.95786	8.31798	9.09081	7.35207	8.05763	8.16465	8.7407	9.09382	9.8247	7.48408	8.11396	5.62229	8.88582	10.0544	8.43384	8.60228	7.87569	9.56767	8.52656	8.34451	8.72389	7.56407	8.69455	9.12253	6.75372	8.65717	8.20543	8.50435	7.05806
BRD7	10.5916	9.60953	9.09371	10.6749	11.1593	7.71911	8.46913	9.96021	8.51012	8.7413	11.4541	9.79372	9.51575	7.36489	9.12213	9.42404	8.32641	10.1751	10.4801	10.7178	10.597	10.4912	10.4459	10.246	7.83603	5.92841	4.68523	4.38497	8.23431	9.55073	4.0854	9.9773
BRD7P3	7.07381	4.03444	7.71479	3.92041	3.63344	5.42322	2.84671	5.56453	7.99699	2.28741	2.76806	6.79517	3.79531	4.57948	4.86599	4.61681	7.06784	2.16779	3.91775	3.03594	5.87595	3.8055	1.5435	2.95431	9.66343	4.7882	5.44505	5.04454	6.20757	3.43796	6.12755	1.64544
BRD8	6.70746	7.96226	7.82331	7.97445	8.09212	8.51551	7.49447	7.54161	6.75846	7.02087	6.69303	8.43351	6.10102	4.56575	5.73359	7.7108	6.43949	7.92894	6.33175	8.16411	8.27433	7.10322	7.8063	8.47559	7.94798	8.49155	7.92632	6.89996	8.78631	6.78517	6.98668	6.10872
BRD9	9.09038	7.57543	8.28713	7.71313	6.56316	7.55071	9.11887	8.61817	7.22823	6.56623	8.77822	9.54256	6.26987	4.82336	7.7777	9.53371	9.43686	7.99935	7.68122	5.94639	8.53465	7.74887	8.05542	8.73607	7.9502	8.56143	9.15765	8.25551	9.41305	6.36619	7.44348	8.7842
BRDT	5.15906	6.49106	7.80929	2.48082	6.21553	9.2049	7.2426	3.34931	5.11677	7.88747	6.88888	4.77723	7.68352	5.39484	8.98019	8.03398	5.31298	5.86584	4.55414	8.127	1.50121	4.51184	3.83135	5.61502	7.6554	4.57946	7.86188	7.20445	6.00318	6.89623	5.93936	2.49427
BRE	9.95632	8.76822	7.70429	8.60952	8.66912	9.42972	8.1144	8.43269	7.69685	8.99154	8.91994	8.95654	8.04939	8.94032	7.26682	8.25844	7.58481	9.06397	8.58922	8.45545	8.43449	8.44951	8.39977	8.47482	7.21896	9.051	8.78163	7.78414	8.55212	7.20423	8.86613	9.00303
BRF1	6.86785	6.15758	7.49769	6.38021	4.59219	8.28978	7.78307	5.28755	5.96399	6.37475	6.0858	8.19436	5.4638	6.76147	5.72324	6.65227	6.20759	6.05103	6.38279	6.21623	5.76167	6.01653	6.47211	6.07257	9.07733	6.37104	6.89217	6.46765	7.02198	5.28646	7.57191	6.06949
BRF2	8.68778	8.2255	6.50253	5.00252	7.50838	9.78359	7.20884	7.2827	8.33521	7.60082	7.58216	4.25472	4.08489	7.3432	7.89233	5.28255	8.00735	7.29548	6.23201	7.65497	6.8853	5.86614	7.06744	7.29833	9.74972	6.57527	7.42034	7.33129	5.22448	6.25337	11.1374	6.33755
BRINP1	8.3901	6.29952	7.42492	5.10834	5.41225	8.9577	7.31017	6.85106	7.85119	7.76882	7.55874	9.64515	6.39446	8.52085	8.96139	4.81817	6.09906	11.8287	6.20278	7.2841	6.70483	6.90791	8.28343	5.5075	10.3507	8.41067	10.4304	7.53412	10.5731	3.64843	8.4272	3.4068
BRINP2	5.26684	3.86654	4.41251	4.47482	6.508	7.31734	5.66357	5.41307	7.22766	9.10991	5.88905	5.98437	3.94433	9.19426	5.98005	7.6017	3.53828	4.26197	4.03286	4.1423	4.01078	3.99309	7.11862	3.73804	6.96334	6.1476	7.83833	7.41932	7.52196	5.4715	5.91394	3.65656
BRINP3	6.64333	0.412903	2.90283	1.43747	6.14508	8.18441	8.48304	7.46294	4.78194	7.00153	6.49466	2.30811	8.13815	4.45304	3.24334	7.65364	2.05435	0.867266	0.466101	3.67942	2.05388	7.90902	6.56782	8.35161	9.67332	8.32629	5.88505	11.3135	7.54332	1.34989	3.99125	9.30719
BRIP1	1.93976	6.62282	6.08555	6.6944	9.18564	6.78239	7.31572	7.03221	2.27564	10.7532	2.0225	3.705	1.68765	4.93478	8.63112	1.93031	7.31921	7.9934	6.98155	6.87467	9.29672	9.3001	6.85217	6.37631	6.98425	9.6024	2.29678	7.6705	2.98253	6.84249	6.40087	4.73916
BRIX1	7.15486	8.63198	7.04812	8.49488	10.2656	3.60012	9.23877	8.36119	7.58128	9.26041	8.58732	7.20221	9.64721	8.45699	5.24068	7.77795	9.61137	8.87014	9.09511	8.7574	9.88827	10.2756	9.0303	9.59785	8.1139	9.69176	9.8636	11.0927	10.1818	8.58706	8.98935	8.56503
BRMS1	8.83145	7.89909	8.61263	7.57387	8.85377	9.7495	8.11144	8.56778	6.56656	7.50907	7.77122	9.85814	8.84929	9.80767	7.58377	8.64494	8.27762	7.46864	7.82996	7.1975	8.21165	7.94596	7.50934	8.0944	10.7333	8.06081	9.82325	8.65901	8.46901	9.00583	9.85224	7.55863
BRPF1	6.88828	7.87661	7.53653	7.59431	7.67509	9.85734	8.12362	6.40139	9.62862	6.96059	8.46697	8.31045	8.65201	8.53219	8.4601	7.89172	6.67149	7.70955	8.23068	7.72312	1.8921	8.03695	7.99137	8.45371	6.1299	7.61228	7.23287	3.63107	5.14767	8.02446	8.0994	7.25736
BRS3	3.50726	1.54059	5.75779	5.6177	6.17216	9.15171	2.11122	1.36333	6.99934	3.929	4.75867	4.63051	6.77912	8.11193	7.92859	3.34616	5.65477	2.26686	5.09173	6.56202	4.34555	3.85286	4.74816	4.63202	10.0016	7.11228	6.41929	8.42446	3.79016	6.64262	5.51646	5.93683
BRSK2	3.27015	4.12309	3.39818	3.41251	5.79176	5.90775	4.292	2.10815	4.22965	7.0279	3.68397	5.55399	3.72975	9.17196	3.88228	4.70203	2.76617	7.39407	2.09685	2.76075	3.03388	2.07886	4.38683	2.27074	7.2158	2.85669	4.66607	7.65138	6.87653	4.41803	4.44984	6.29012
BRWD1	9.08209	9.12662	9.04046	9.25497	8.43671	7.97255	8.51162	10.0451	8.14444	9.10027	9.99331	8.33195	9.66339	7.88477	9.43267	10.0449	9.37817	9.22237	9.96058	9.79497	8.2435	10.0767	9.05838	8.85169	5.88053	8.8714	8.5678	10.3484	10.7215	9.05021	8.46441	9.57657
BSDC1	9.44455	10.0415	9.63652	9.92567	9.03437	10.5587	9.91281	8.90614	9.99531	8.13111	10.0265	10.4682	10.2074	9.35081	9.47071	9.19151	10.378	10.0822	9.10038	9.2436	9.25191	10.2919	8.42192	9.73788	10.8583	10.4818	7.48422	9.1864	8.59035	9.63554	9.67746	8.79243
BSG	10.0867	10.8034	9.83623	10.652	8.90286	9.70268	9.48753	9.79834	7.72553	10.9175	9.71064	10.2	6.71088	7.40994	8.81566	5.52297	10.1098	11.4038	9.11484	10.6723	10.0722	10.1377	9.68864	10.1168	5.85743	11.552	9.36232	9.50756	8.51817	10.2082	8.95897	9.37454
BSN	5.68549	8.16197	6.90837	4.13758	5.18452	4.00509	4.52577	6.3665	4.61359	6.89065	3.38486	5.20024	3.83009	5.26073	4.53367	3.31035	5.10193	7.85881	7.42981	6.62684	3.81812	4.95811	6.34922	6.85457	9.70938	7.30205	5.27134	3.73711	6.36699	7.13105	5.43506	6.77613
BSPRY	8.5379	8.61231	9.11604	10.4018	9.30471	10.2075	10.4574	9.71664	9.40703	5.01001	10.1994	6.08957	9.19635	8.75296	7.93977	9.76305	9.09479	9.90884	8.88528	10.6668	9.93379	9.68556	9.60488	8.91317	10.4327	9.55892	7.61994	7.62496	10.4282	6.98629	9.94971	10.5212
BST1	8.32371	6.45703	6.04443	4.19326	4.86948	7.10847	10.1982	7.22365	5.10057	3.53475	7.41908	7.67143	7.22296	9.00293	8.09908	8.18486	7.66247	6.16405	5.75883	5.96133	3.42508	6.57984	7.14977	7.52035	9.47784	7.16749	9.57284	9.23133	2.62344	4.26218	6.16388	6.4862
BST2	11.6925	10.08	8.6521	9.64596	8.07187	5.90544	8.13194	10.3759	6.68573	7.71529	11.2412	10.5562	9.08838	10.768	9.49428	10.1342	9.87341	9.79747	8.27692	11.0337	7.13809	7.11572	7.995	7.28036	7.35297	4.01435	9.7088	7.77431	9.01016	9.59463	12.9811	7.85693
BTAF1	9.57111	10.1348	9.67144	9.02276	9.57003	7.94926	10.1904	9.37613	10.068	9.7389	10.6441	10.1983	10.1824	9.73888	9.97013	10.7299	10.1344	9.52064	9.99664	10.5232	10.166	9.98986	9.90001	10.2965	9.83211	9.61776	10.4014	9.83671	9.55087	9.88228	9.18314	9.28607
BTBD1	6.29342	9.19386	9.18477	9.90053	10.2254	5.60256	9.38208	10.0872	7.51937	8.37866	8.65321	7.62726	11.1798	11.3297	7.18289	7.49133	10.303	10.0793	9.3653	9.48178	9.81346	9.81798	10.3485	9.59945	6.1105	9.26862	8.42703	10.7395	9.7984	9.38131	9.47996	9.05121
BTBD18	7.5753	8.83965	7.70348	8.96964	7.10087	11.4468	7.86343	7.14324	3.49025	3.78894	8.23826	7.03979	7.96643	3.20749	2.78668	7.87093	8.47757	6.25196	7.27901	9.43365	10.0861	8.58375	8.71443	8.33421	5.45832	3.5653	4.8301	2.80489	0.962317	5.68217	5.3445	7.59649
BTBD2	9.5231	8.06594	7.26599	7.23533	7.41714	10.63	8.11264	7.99536	9.51378	8.462	7.05265	9.0318	6.90731	10.8754	8.77255	9.25073	7.90419	8.45009	6.82538	6.68946	7.58055	5.53459	7.42382	7.46655	9.70066	6.97102	7.16138	5.01061	8.42416	7.94221	9.2263	7.26185
BTBD3	9.03419	8.47153	9.67514	7.75778	6.35971	6.99245	5.22668	9.95778	5.16455	8.42006	7.75062	7.81828	8.29671	3.83496	7.80608	2.53756	8.4373	8.96297	9.68072	7.44685	7.75413	7.71996	9.31972	8.5148	4.8987	7.05603	7.24654	5.19585	8.67673	8.77612	3.97727	7.65877
BTBD7	8.66695	8.25164	8.62698	7.19553	7.92654	9.67069	9.12168	7.96596	8.47324	8.977	8.91961	9.09107	8.43708	8.98729	7.47643	9.08993	8.78034	7.95935	6.85414	7.7653	7.78868	7.73559	7.90842	7.74842	8.6448	7.67876	8.04956	9.17033	8.81664	8.28898	6.60984	8.17765
BTC	1.63883	2.88929	1.81475	6.81645	5.16442	2.90022	6.41563	3.68501	6.83238	4.15107	3.01317	3.92384	4.20897	3.54614	5.28552	2.75244	2.4745	4.50562	2.58107	1.12657	3.37283	7.42778	6.91567	4.93361	6.62942	2.41636	3.17661	3.83473	3.92663	3.22141	4.03772	1.42592
BTD	7.75615	7.23334	7.27245	7.22682	5.24005	8.46179	4.75721	5.25598	6.60301	4.55174	5.06907	7.52192	7.36355	6.07079	5.13617	5.94692	6.6964	6.9425	6.89113	8.72851	5.74648	6.07269	6.9776	5.7627	7.20284	5.38321	7.77711	7.20897	6.13022	6.3642	5.81545	6.41645
BTF3	10.8911	12.1646	11.6205	11.3764	11.393	9.1054	11.8091	12.0177	10.6282	12.4446	10.7666	11.4931	11.5756	11.5224	12.0874	10.9264	11.0451	12.6375	11.6451	10.1956	11.7173	11.8185	11.4017	11.5194	8.01253	11.0462	10.3529	11.9706	10.6672	11.6651	10.3499	11.521
BTF3P11	4.4805	6.51698	5.95117	6.88711	7.49273	5.61139	4.2347	3.26435	8.08971	8.06105	5.97819	8.01879	3.32412	8.60532	7.93599	5.53522	4.47183	2.75365	6.39352	4.45873	6.93551	5.25587	3.41674	7.04569	9.73717	8.0708	6.43031	3.63476	6.39813	5.41141	9.27448	6.77632
BTG1	11.6389	9.4807	10.086	11.2811	10.3948	9.52616	11.4584	11.2417	12.1566	9.83724	10.7873	10.1019	11.7828	10.8601	9.59169	11.0982	10.1925	10.3285	10.0173	10.6387	9.83215	10.9412	10.1621	11.1568	10.4195	9.07418	11.2599	10.828	10.7984	9.21165	10.6043	9.46264
BTG2	10.3036	9.2915	11.0007	9.66018	9.57823	9.57388	8.1663	8.29776	8.15249	8.33388	8.90953	9.22459	9.02609	9.3307	9.83263	9.86342	9.83305	11.6343	9.91962	8.85119	8.73166	9.11798	10.1055	9.19608	8.7381	6.63247	10.4028	5.37666	8.66582	11.1301	9.96289	6.75171
BTG3	9.83884	8.2886	7.27441	8.62381	10.37	9.18473	9.72644	7.42435	9.45333	8.73309	8.17686	8.70692	8.89235	6.31328	8.38076	6.64767	9.29433	6.65668	7.20559	7.49534	10.8597	9.8944	9.60199	8.36681	7.23533	8.43661	5.12739	8.95176	9.56273	7.69094	6.61572	7.4804
BTG4	3.48919	1.02762	2.77642	1.86516	3.40545	7.78651	1.83436	5.60309	7.33396	3.92073	3.20854	3.65342	3.32065	3.50368	2.9904	4.98185	1.96965	5.92708	1.71067	1.96166	1.70116	5.41968	0.665314	2.36571	6.10029	2.47921	6.81108	3.34687	3.08889	2.25149	3.70799	5.61475
BTK	7.49068	4.30887	4.40201	4.49973	2.54749	6.59033	4.97429	4.51577	6.07128	5.33312	5.03439	5.02307	5.93271	5.46329	4.94372	6.36368	5.26751	7.01868	5.26521	4.01302	3.68944	7.70616	7.43015	6.27564	6.46494	4.49954	7.25033	4.86082	6.07822	7.41801	5.33945	6.09251
BTN1A1	2.82086	7.61871	2.45803	5.77437	3.52272	9.40448	3.04426	3.31732	6.91517	4.32157	6.88237	8.34023	2.32671	5.55738	2.73597	4.9436	6.58649	6.07186	6.30347	1.83458	3.02201	2.11333	1.74164	5.87702	5.36682	2.48207	3.1904	2.93544	4.67669	2.43215	5.3362	3.57219
BTN2A1	8.44601	7.38821	5.38074	7.45227	6.48827	8.32468	6.02978	7.62749	8.15905	6.52979	8.57643	8.17936	6.9466	7.62395	7.76875	8.28944	8.42733	7.53976	4.72151	7.32809	8.49248	7.12514	7.57981	7.0072	10.4553	4.87803	8.15151	5.74642	6.673	5.86343	7.40004	6.52292
BTN2A2	8.96337	7.57838	7.02807	7.85674	7.7204	7.74053	7.56186	7.87354	8.21532	7.23433	8.56564	8.2118	7.08913	8.5251	3.76427	7.98616	8.45207	7.21193	7.56991	7.86699	8.63727	7.50988	7.80244	7.11762	9.06671	5.12298	6.88855	4.54823	5.09145	8.31781	7.36544	7.15736
BTN2A3P	7.87493	7.20529	7.76443	6.68973	6.89266	8.50392	4.97203	7.09053	8.34057	7.11945	5.10712	4.17599	3.71954	8.1857	4.42647	8.03049	7.12791	3.51763	4.96008	6.85904	6.60427	2.44185	2.31586	5.22888	6.00257	7.81206	3.85976	7.63709	3.06238	3.72174	8.16737	5.84709
BTN3A1	9.27898	7.37538	8.62175	9.04863	8.08131	8.65244	8.96124	8.95003	7.91374	8.27236	9.9849	10.2071	8.26908	9.03494	7.77447	10.607	8.50819	8.34215	8.33805	9.48013	9.61078	9.13382	8.16211	8.24733	8.53656	8.41163	7.46068	8.45656	7.79208	8.10982	7.51284	6.0488
BTN3A2	7.50003	7.55615	7.69792	8.23653	9.15107	7.38719	5.91156	7.06178	5.80038	7.31781	8.70581	7.99876	3.14428	5.87314	7.05169	7.6845	8.96467	7.72548	7.85205	5.76456	9.11927	7.59131	7.44297	4.07681	6.01459	4.74641	4.67629	4.43147	3.37712	2.62347	8.54257	2.22427
BTN3A3	9.1661	8.0431	7.55147	10.0183	8.85879	5.35947	7.65232	8.12523	4.15543	7.4432	10.0616	5.70399	8.27153	6.24418	6.74792	10.6219	8.3089	6.95604	8.15642	7.30264	8.27764	7.08984	5.43503	6.00012	5.50096	5.20943	4.2154	7.95406	6.40697	7.09103	9.01848	4.00811
BTNL2	7.21439	6.72794	6.56351	4.25324	5.75051	8.36115	8.08932	6.21054	7.17229	7.45785	4.89925	5.9409	7.95467	4.54689	8.02244	7.83015	6.49294	6.60391	3.89559	3.96253	3.16854	6.32208	6.54047	6.89848	7.54878	4.49995	5.3754	6.59478	3.52697	8.09964	5.26135	5.93136
BTNL3	7.02294	6.8093	7.81087	7.21671	7.47973	10.3607	4.1291	3.69871	8.78442	7.74297	7.84901	9.15016	5.10708	6.22479	6.90702	7.28368	6.40876	6.91787	5.84436	7.15591	6.57653	6.77071	4.98209	6.73494	9.88058	7.46364	7.26254	8.47594	7.29325	7.64889	8.80356	6.51083
BTNL8	4.35229	3.67823	6.76502	2.5359	5.36163	6.12167	3.42537	2.45243	3.71316	3.13772	4.2504	4.17939	3.64382	5.37661	4.14699	2.89648	4.55998	3.03075	2.42614	5.13372	3.01504	2.96083	2.18335	3.2044	5.05286	3.88099	5.4462	3.36174	3.64006	4.60264	5.67872	5.49939
BTRC	8.06476	8.79265	7.98241	8.19516	7.78345	9.05853	5.45288	7.92879	5.85438	6.00969	8.68766	4.73124	8.26054	7.05886	7.3124	9.05543	7.4295	8.63795	8.45512	7.98202	7.44645	6.95203	7.81801	8.15425	6.75583	8.13787	7.55733	7.76037	6.58873	7.45435	7.9816	8.29861
BUB1	6.4875	5.8874	5.26838	6.75584	6.38767	5.76266	5.74711	7.13825	5.12222	7.57766	6.93559	6.8138	6.76928	4.64155	6.36246	6.91858	6.33231	6.56739	4.93879	6.54388	6.28031	6.18665	7.3921	7.90383	7.92741	5.48066	6.08496	6.55726	5.12215	6.18701	4.83863	7.44817
BUB1B	7.39958	8.13795	6.23251	9.32024	9.42906	8.18722	8.46849	7.82336	10.0546	9.49269	10.5107	7.24754	8.60649	7.85883	9.46785	8.01916	8.99411	7.86715	7.34975	8.31346	9.98562	9.13667	8.55514	9.04523	10.1833	9.5181	9.35112	8.15663	8.76413	9.29062	6.4004	9.10635
BUB3	9.42248	10.5537	8.84614	9.75488	9.81039	7.38002	9.37517	10.7163	8.66821	10.6679	9.14187	8.54438	10.4509	9.65785	9.70805	10.1086	9.91598	11.0649	10.0078	10.5023	9.70268	9.38223	9.59519	10.7347	8.27332	9.69536	8.97269	9.39935	9.07581	9.40124	9.97062	10.6111
BUD31	7.00268	6.50376	6.67374	6.93798	7.18429	6.80923	6.8611	6.80635	4.78177	7.22294	6.26599	7.22222	6.95907	7.29196	7.03032	7.3196	5.71126	8.32074	5.94258	7.27474	6.57043	6.64578	5.84904	8.25664	6.84613	4.16567	6.99305	7.89982	7.66899	6.46235	7.8192	7.45868
BYSL	4.4412	4.89961	4.11853	7.10055	7.03997	5.44133	6.33001	3.36444	6.21871	2.78791	3.89652	4.06183	5.63322	5.43737	4.78887	3.88316	4.6942	6.47347	3.2275	2.09956	7.7809	6.39685	6.09937	3.28774	7.10975	5.20801	3.60117	4.29174	3.5879	6.88146	5.44544	6.96523
BZRAP1	7.7259	7.88559	8.04749	8.58546	7.43134	8.68258	8.83947	6.43609	8.51734	7.97848	8.03796	7.88826	6.36469	8.81596	8.48662	8.5969	8.66042	8.08472	5.15645	7.54984	6.82733	7.03493	6.64548	6.57368	10.4775	7.55694	8.15246	7.9144	4.80423	8.46293	6.36296	6.55292
BZW1	9.2951	11.0462	9.90263	10.5218	10.4063	9.43014	10.408	10.6378	9.48099	10.8486	9.89567	8.29334	10.5843	10.3376	9.49039	8.67167	9.13667	11.5053	10.3962	11.0538	10.7942	10.6083	10.6067	10.7158	10.3472	9.14766	10.1417	10.6174	9.08663	10.6391	9.71014	10.7006
BZW2	12.9579	11.4819	12.5046	13.3067	13.1598	13.3508	14.1793	13.1667	14.3713	13.931	13.0894	10.6092	14.2533	12.4103	13.3777	10.8205	13.7386	11.6975	12.1457	13.3915	13.7635	13.8165	13.0086	13.9838	12.3048	14.5511	12.3767	15.4468	14.2565	12.356	13.0761	14.6428
C10orf10	10.2874	7.19271	8.69613	10.5618	9.01011	8.08784	9.21794	9.42398	10.0274	8.36403	9.25646	10.9319	8.88689	9.85928	9.09602	11.1156	10.4466	7.29415	8.43452	7.44577	10.9091	9.12638	8.55544	8.50238	8.33923	6.37505	9.26518	6.71761	6.44454	5.88414	8.05749	8.64032
C10orf12	7.2622	8.43442	7.76816	7.90522	8.40969	6.61052	7.53202	8.18454	9.38906	2.99607	8.01397	6.14346	5.01816	6.82043	5.11496	5.22418	8.38592	8.21375	7.32437	6.76163	6.98717	6.97503	7.97189	8.86054	6.28298	7.82625	6.0147	7.27349	7.17048	6.46805	7.24444	7.30379
C10orf2	8.45462	4.78323	7.58506	8.52607	4.84714	8.79581	8.19313	5.72667	5.25068	7.35678	6.08802	8.0304	7.00142	5.72372	5.03155	6.26134	6.12234	8.70864	6.67315	9.39341	6.7204	6.7887	8.80944	7.58683	8.79041	8.84328	8.27136	4.00453	5.0203	7.48356	5.98111	8.61466
C10orf76	6.67717	7.01503	7.9527	7.77679	7.28283	6.86491	4.6579	3.30947	5.47772	6.02817	6.84464	4.06702	5.30453	4.94261	4.65359	6.44687	8.18698	8.18961	5.24851	7.12391	5.08215	4.93276	4.44535	5.39363	6.47649	3.8167	6.83024	4.77249	3.62104	5.7408	3.87237	6.84461
C10orf88	4.75511	8.25513	7.18421	6.48343	7.87492	6.46564	7.43162	6.59169	3.61908	6.32336	7.66123	7.18461	8.00011	3.69124	10.552	6.56178	8.37077	7.45071	7.82853	7.77157	7.61841	6.09866	8.27136	8.14984	10.5058	7.92898	6.82506	8.74208	4.52631	4.13225	4.55671	8.80417
C10orf95	4.44968	7.86237	7.41773	8.53225	6.37795	8.58859	6.90031	6.30538	4.87008	5.04908	7.14634	6.51041	7.42986	8.21646	6.88365	5.34932	6.35172	6.49669	3.37286	8.57375	7.3677	5.58415	5.84491	5.1146	10.3214	7.50474	9.32866	8.22429	8.79096	7.9466	8.72055	2.25231
C11orf1	3.2275	0.940423	5.89349	5.048	5.33305	7.82887	1.02799	6.02721	3.8735	2.91584	6.45085	4.41868	4.67295	8.18574	6.39858	2.8434	4.68936	5.49863	2.44485	7.10848	4.58577	4.77772	5.66447	6.60846	6.40782	5.27598	6.28096	4.29222	3.88664	7.13409	4.48097	6.54955
C11orf16	4.53613	7.24203	5.6424	4.14482	4.66786	9.24105	7.67857	5.77864	9.13075	8.31011	7.37621	9.08826	4.71239	7.36814	8.49188	5.96481	5.53268	7.10162	4.18499	5.20573	6.78611	6.66701	5.50903	4.49262	9.616	2.77545	9.42912	4.14874	8.56492	7.33447	7.76156	6.36763
C11orf21	8.27209	7.2717	4.72927	7.54132	7.02506	7.38177	8.01514	6.79308	7.87137	7.37268	7.81531	5.79559	3.57609	8.76561	6.20342	9.05431	7.137	6.61981	6.6539	7.59618	3.17887	6.74187	5.70518	7.18092	7.53879	7.6784	8.30195	5.45858	5.23829	3.68954	8.52098	4.11981
C11orf24	9.2313	8.18815	10.0753	7.0321	9.27797	10.8968	7.28687	9.17129	8.9971	9.05387	7.91924	8.81071	9.55224	8.55618	8.41177	6.9951	9.80611	7.74628	7.44253	6.83572	8.0036	9.46095	8.64048	8.41386	8.69232	9.92642	9.0785	9.2861	7.52596	8.20014	9.19478	8.9057
C11orf30	3.5643	8.70241	4.27227	6.74507	8.41523	8.54247	8.248	8.03638	10.3812	8.32421	7.88987	5.13816	8.93251	4.98629	8.75244	6.42941	7.85525	8.15264	8.2152	7.37117	8.36898	8.9088	8.41811	7.48262	9.69535	7.97893	3.64823	8.70125	7.03229	8.95915	4.5918	9.17148
C11orf49	4.56827	7.88601	9.35606	8.26438	7.61462	8.36382	7.87409	7.88501	9.26786	8.80626	9.4211	7.00891	8.38124	6.3989	9.40239	8.40584	8.53108	8.36261	7.8269	7.07357	7.62254	7.50311	8.40761	8.48007	8.91064	9.6655	8.36071	4.18618	7.67274	6.01712	8.684	7.57475
C11orf57	7.03254	8.86891	8.4404	7.39703	7.99222	8.19097	7.03846	7.87997	7.7517	8.34697	7.97665	7.80242	7.60803	7.36741	8.72509	8.62058	8.90737	7.95529	7.72753	8.45136	8.39851	8.91143	7.83413	8.62103	9.30103	8.31299	7.9496	7.53448	6.78328	7.69928	5.51899	9.91637
C11orf58	10.3023	10.4212	10.3906	9.7606	10.7122	6.60601	10.9595	10.6922	9.56683	10.5788	10.6727	7.8973	9.56256	10.3226	11.0424	6.87394	10.4297	10.23	10.8565	8.78205	9.83948	10.2837	10.263	10.5621	8.09698	9.85566	9.34439	9.6326	9.07013	10.1998	7.26982	10.0022
C11orf63	5.65684	8.42857	7.21925	4.6776	6.27573	8.69119	6.9719	4.92207	9.27306	2.3441	6.91382	7.28448	7.11488	6.83438	7.71388	7.9309	4.9814	8.33906	8.0841	2.12301	7.09181	5.5388	6.55383	6.16794	9.12039	3.19656	4.0641	5.8644	2.62772	8.09734	7.53039	6.07557
C11orf68	9.70862	8.71119	8.88817	8.74629	10.1074	6.87113	10.3269	9.47349	6.57975	4.14022	8.08214	11.2117	5.53509	3.88431	8.14148	8.95654	7.75394	8.71102	9.426	7.96684	8.92732	9.27156	9.97418	8.5359	7.89775	4.41293	5.29754	5.62764	8.49755	9.54412	9.37612	8.16965
C11orf71	2.50665	10.2021	8.87682	8.95695	7.43194	9.75046	8.0827	8.84961	7.40415	7.3949	7.63491	9.5998	7.90728	6.51107	6.4108	9.73033	9.25882	8.95463	9.32871	10.0187	8.7746	9.55802	7.83118	9.83927	5.46568	8.82168	5.66178	8.75182	7.82116	9.26488	8.41151	9.54034
C11orf73	3.49214	7.02695	4.65844	7.4773	7.77062	4.56853	7.15134	5.91826	4.64719	3.55432	3.84869	6.72369	6.89897	5.33612	6.03157	9.08776	3.99919	7.2448	6.69099	4.05717	7.19703	8.13136	7.46756	7.78631	7.60399	6.62092	7.50404	8.05158	6.26674	3.41309	5.46207	3.83457
C11orf80	9.5918	7.99055	9.2437	10.0772	8.73511	10.028	8.55606	9.16017	10.4459	5.76687	7.91277	9.79969	9.16352	8.36539	9.31722	8.15056	5.44467	7.27828	7.19348	7.66013	9.36483	8.55623	8.82433	8.45373	8.01308	8.75345	7.95877	7.82063	7.5736	7.76219	10.3521	8.11206
C11orf95	7.92055	9.45108	8.9647	8.48132	9.40849	10.3893	9.56132	9.32945	9.62898	9.75033	7.95571	8.67759	9.83294	4.39875	7.74278	9.45626	9.42394	8.37911	8.34088	8.74274	8.90547	10.0937	9.63497	10.2482	6.06142	8.63537	8.8161	8.27109	7.62236	7.74771	10.4759	10.3165
C12orf10	9.0116	8.92652	8.24456	8.33947	7.03681	8.31695	8.03565	7.91634	8.87666	8.91921	7.31699	8.11146	8.57857	5.5137	8.46794	8.53069	7.29855	8.72856	6.2361	8.07304	7.70099	7.71114	7.70939	7.8501	9.42725	7.03341	9.03701	8.64077	8.45854	7.98441	9.35063	3.85926
C12orf29	8.91639	8.55956	8.49912	9.20864	8.73079	4.75594	8.10608	9.21368	6.68382	6.50343	8.18691	8.47494	5.42663	7.88228	9.80073	8.6302	9.49641	9.55128	10.0428	7.93021	9.48952	9.23984	9.50824	9.86837	10.3791	6.87106	7.47877	8.35836	10.003	10.0717	4.01364	9.59032
C12orf4	9.8242	10.2992	10.5417	10.3367	9.49035	10.3934	8.75716	10.1114	7.7563	8.45171	8.26599	10.0539	9.33639	8.81075	9.16002	9.53541	10.078	9.64654	9.73359	8.93174	9.83315	9.86941	10.4848	10.7428	5.19653	9.27552	9.20444	7.01411	10.1313	9.31618	5.18039	9.46131
C12orf43	7.90183	8.66666	7.6037	5.85659	6.2699	7.45642	8.81446	8.36422	8.01772	6.51576	8.35004	4.93017	5.32254	8.6827	5.60442	4.36451	9.29888	8.61169	9.33406	6.00641	6.5295	9.03416	9.04982	7.94905	4.9725	6.35284	7.91065	9.86374	3.66214	9.29351	9.20288	7.4849
C12orf49	9.94838	9.04209	8.98766	8.93009	8.55315	9.28416	10.3078	8.86031	8.23362	9.90905	9.7676	7.85174	8.86055	10.0656	7.15559	8.75472	11.0994	9.32608	8.35467	8.93526	8.52898	10.7881	9.46957	10.3152	5.54519	9.78464	8.8492	8.95642	8.60094	8.85589	8.58102	9.38393
C12orf5	3.54022	8.41021	2.31762	8.11333	6.38409	4.33569	10.249	7.53082	3.8043	2.17621	7.40096	7.58386	7.37047	7.56626	8.22745	3.96743	7.85121	7.95975	8.76474	8.16982	6.9975	7.95355	9.11715	7.66857	9.1589	5.09218	4.18319	5.31205	4.18784	7.34213	4.24184	6.71709
C14orf1	9.06212	9.4687	8.64124	9.25538	7.93764	9.15383	9.11733	8.37532	8.34793	8.85131	9.0185	8.52709	8.32016	7.86417	9.25703	6.94761	9.17461	9.00725	9.24216	9.15559	7.99668	10.2146	9.30172	9.2245	9.28916	8.38688	9.87679	9.8549	8.95767	9.05691	9.29471	9.24138
C14orf105	6.78993	0.612778	1.32355	5.52332	5.20249	8.01653	5.67079	0.0941033	7.12211	1.97107	7.18998	3.4451	3.82051	8.69353	2.29088	6.70211	6.38317	3.2618	5.51205	5.41353	1.61697	4.49684	5.81356	2.80536	6.3935	0.67452	1.1313	4.0747	6.39243	0.932717	4.90731	6.14662
C14orf132	5.73318	8.66173	3.24106	2.20926	1.61309	8.23828	9.10649	6.59741	7.93099	6.97492	1.92049	3.17392	1.83557	3.81806	3.45524	8.43605	6.69587	3.95706	1.96092	7.44522	6.28397	9.51256	9.49776	7.27343	7.3953	5.73458	3.50388	7.10771	7.31815	7.56896	9.71508	7.48008
C14orf159	8.74029	9.25859	8.89233	8.01466	7.4181	8.81319	9.04213	7.96022	9.30131	9.03561	8.37732	9.10977	8.30337	8.65224	8.76018	7.75126	8.4273	9.17792	8.19862	6.26179	7.8177	8.3759	8.77137	8.88627	6.63127	8.59077	8.86085	8.35219	4.74941	9.33176	10.2239	6.97558
C14orf166	12.0694	11.9247	10.8398	11.9961	11.5486	10.6656	11.4834	11.4452	10.9451	12.4458	11.9614	10.3835	11.6506	12.7693	10.746	11.1619	11.0485	11.2076	11.0864	11.5965	11.0993	11.8737	11.8116	11.5755	13.1861	12.6774	11.4513	11.0598	11.2324	10.4914	11.6876	11.8951
C14orf169	9.22559	10.2568	9.40948	8.89135	8.66535	10.9178	9.9461	9.40744	8.2219	10.2489	9.36934	9.75827	9.31363	7.15961	10.0986	10.2269	10.3173	9.73798	8.81087	9.62133	9.28875	10.923	9.72518	9.30427	10.7259	9.40247	8.62968	9.46568	9.23145	10.2115	8.80861	10.5978
C14orf2	10.8173	11.3534	10.7116	10.6571	10.075	10.7286	11.5401	10.7593	10.4547	11.6548	8.54852	9.35521	10.1834	9.07271	10.26	10.1476	10.2797	10.7645	9.88406	10.9157	10.7081	12.1819	12.1685	11.1605	10.6107	12.5434	10.698	10.8652	10.4995	10.4033	8.90493	11.1264
C14orf79	8.98592	8.28796	7.72878	7.88852	7.74055	7.12446	4.6327	8.21218	6.34326	7.73839	8.96194	7.83937	8.75451	8.81403	5.17869	8.98889	8.79154	8.02942	7.37589	5.09311	8.51153	7.93916	8.32815	7.97047	7.82998	6.55264	6.19396	4.76311	7.18443	8.5748	8.53239	8.41727
C14orf93	8.05233	8.09083	8.47035	8.21476	7.39188	8.89466	5.57754	7.74284	2.8269	4.25993	5.71246	7.41905	4.45108	6.52656	8.11847	7.54828	6.85563	7.64101	7.50684	5.86598	7.99385	6.94053	7.83936	6.61239	10.2599	5.84661	3.48128	4.33909	7.56535	7.53462	3.51311	7.47604
C15orf39	7.69445	7.40676	6.15846	7.49633	7.95599	8.19292	7.66854	6.53968	8.15367	5.72627	5.52046	7.98572	4.66163	6.8643	6.34226	8.41798	7.26338	7.18116	5.97657	8.41502	8.66103	7.35316	7.79078	6.99331	8.65638	8.41545	7.12369	6.22315	6.27124	7.21387	7.85324	7.73995
C15orf49	5.00832	8.04715	5.34767	6.37435	6.24089	11.2129	6.4182	7.84487	9.06964	4.06902	4.45622	9.49439	5.18057	6.52337	7.33801	6.17076	8.36008	7.3956	5.0967	2.75533	3.67982	7.73928	8.35884	8.24863	6.00916	3.9223	8.10146	6.90603	7.93086	4.7335	8.96158	5.79142
C16orf3	8.13599	6.1217	7.90298	4.96497	3.0065	5.60297	3.35683	5.35702	6.2581	5.23835	5.84687	8.49715	4.00909	8.35987	7.95347	8.07576	6.77629	6.9032	5.04595	7.29162	6.50008	6.81774	1.90228	4.0424	5.83664	3.91248	6.82344	5.07589	6.34812	8.16283	6.25734	6.06369
C16orf45	9.35476	7.16923	7.74867	4.54623	7.53889	6.62821	8.05746	8.16981	9.04346	8.23486	9.08654	8.79424	7.45115	4.99986	8.13328	8.55247	7.53847	7.54864	5.90826	7.09755	4.09309	6.00102	8.6912	7.0101	10.6538	5.13656	7.62659	7.38394	8.00972	7.35303	9.93719	7.90545
C16orf58	9.71991	9.37248	10.1993	9.83634	9.53955	9.33584	9.88961	9.86527	8.92278	7.38953	8.85031	9.20652	8.06409	9.02421	9.61968	11.0217	10.6319	10.1137	9.52307	10.4568	9.32782	9.21794	8.88488	9.66323	9.09971	7.04244	7.29537	7.81838	8.16377	10.0569	8.0424	9.45619
C16orf59	8.68283	8.03446	4.01764	6.88042	5.05486	7.28118	4.55019	6.65809	7.61747	5.37611	6.88524	8.33848	6.92068	7.92393	6.96422	8.59766	8.19922	4.57689	6.22321	6.72947	4.54015	5.57842	6.21464	7.23594	5.68634	5.79045	7.25768	4.67644	8.22174	7.14544	6.92289	8.0935
C16orf62	10.2378	9.86395	10.0422	10.3379	9.28844	6.20399	9.53834	10.4174	9.85909	9.57422	11.0304	9.91331	10.1901	10.2429	9.98788	10.5649	9.99376	9.21642	9.32861	9.83242	9.72832	9.54786	9.35396	9.54942	10.7009	10.8738	8.68586	10.6427	9.65959	10.2745	8.93642	9.90614
C16orf70	2.8395	7.73027	7.59789	6.66359	6.13536	10.3578	7.54936	6.56018	8.32504	6.77456	7.22101	8.57894	8.37282	5.5594	4.54019	8.19436	7.7895	7.61739	8.01817	4.29951	7.64176	7.39289	7.53284	6.8233	9.93177	7.45468	6.33012	7.51103	7.14628	5.74462	8.56746	7.30149
C16orf71	7.8701	4.53677	7.88416	5.49572	3.55934	6.85017	5.18134	4.98406	7.41202	2.79906	6.47971	4.2921	4.66311	5.68105	6.08464	7.75183	4.20679	3.86288	5.46443	4.09581	6.50706	3.40118	4.29022	3.69692	5.64773	7.78104	7.43045	4.70931	4.19965	6.80845	8.25751	3.17123
C16orf80	7.59467	8.46326	9.4617	8.75465	9.84564	8.38108	8.06731	7.99699	9.35247	7.68765	9.29229	7.9054	8.92908	5.61441	7.51129	8.22584	8.46731	8.89014	8.50068	8.18822	7.85262	7.46712	8.62493	8.46775	5.35828	7.18149	3.0746	8.51449	8.74145	8.64296	6.94897	8.87176
C16orf95	3.94338	5.69339	5.53189	6.38167	6.13267	5.44777	7.07372	4.75317	5.55715	4.4635	4.67583	6.0144	6.08419	4.95058	6.49758	5.98893	4.89261	6.24367	3.55466	7.1879	6.9448	6.3617	5.72196	6.80559	8.0798	5.01093	3.95003	6.15415	5.62354	6.56224	8.29482	3.89448
C17orf53	4.77654	4.45414	6.47999	5.38633	6.04841	9.19668	4.35797	4.48033	5.90136	5.1622	4.4222	7.71335	4.41275	8.24691	5.52998	7.97369	6.06347	6.907	7.71131	4.85487	7.68296	3.1798	6.86047	5.30146	10.9544	5.65979	7.99966	6.54946	5.0565	5.95808	5.58942	3.78514
C17orf59	5.54861	5.45676	5.475	4.79617	3.8127	6.95245	4.63233	3.94348	5.69958	5.56694	9.29065	6.52763	6.63817	6.82169	7.79752	6.43168	5.40713	4.74547	3.49963	4.3196	4.30683	4.05156	3.62039	3.33203	7.40246	8.45582	5.76394	5.25079	5.36202	6.51579	7.14917	5.127
C17orf62	10.4567	11.5787	10.2347	10.5644	10.3576	7.00954	11.6525	11.1325	10.0419	9.78172	10.5552	4.67817	10.4999	5.25358	9.48343	9.94667	11.3499	10.469	10.0086	10.7287	11.7468	11.9518	11.5076	10.6258	10.0915	8.16411	8.97727	8.75554	11.5616	10.4859	5.45292	11.0767
C17orf70	3.80536	3.32937	9.80092	7.23813	4.30872	6.17038	3.98708	6.26329	6.98492	6.84536	3.90154	4.84706	6.10183	5.44491	7.88432	5.95863	8.05888	4.0474	3.30941	6.67872	3.01462	3.06572	7.49975	6.651	6.60238	4.20501	8.26119	8.70218	7.81221	4.58845	8.03409	5.05339
C17orf75	7.00955	9.04075	7.49287	8.89957	7.81082	2.76394	8.52624	8.12254	8.90323	3.04359	10.5809	8.36342	8.26609	3.08403	6.48676	3.16595	6.35766	9.62953	9.14448	8.41251	9.12146	7.68945	9.99482	8.83264	6.74677	9.63627	8.74174	7.58202	9.0094	6.20042	1.27421	7.95747
C17orf80	5.52553	2.44505	2.89294	5.05927	2.59376	4.88615	3.01383	6.61022	6.39944	2.33183	5.12472	5.35366	3.76526	5.65241	4.85713	5.15134	8.3849	4.8762	5.68938	3.30273	6.88581	3.07135	6.75286	2.98949	9.80517	2.66007	5.20119	8.15586	2.94814	3.2442	7.59	5.63852
C17orf85	9.16698	8.46824	9.17689	8.1449	7.94681	3.88123	9.85449	9.19045	7.27214	8.6095	8.15364	8.51133	7.97472	9.13423	8.3722	9.4802	9.1233	8.20185	8.89933	8.79461	8.45586	8.7548	9.51899	8.96845	9.60881	9.9181	7.96058	9.19663	5.88184	9.09866	6.97429	8.34787
C18orf25	7.42842	7.36515	7.91715	8.79019	9.32393	7.8748	8.15464	9.30406	4.76081	7.77077	8.63038	7.14165	7.86277	6.65666	9.11859	9.12831	8.45219	8.69881	8.53843	8.85739	9.50249	8.58212	8.61851	8.64183	9.27567	7.23739	6.61228	5.79859	6.76594	8.58321	8.57431	8.76006
C18orf8	9.82982	8.85545	8.14969	9.33397	9.42588	8.18569	6.60348	8.89997	9.22949	7.95972	8.54663	9.99017	8.90551	9.47357	8.6071	10.7775	9.07914	9.6761	8.16988	9.03455	8.28929	8.72314	8.30101	9.1463	7.8406	8.68248	9.60741	9.26636	8.98529	8.12129	10.0626	8.44871
C19orf10	9.3491	8.31995	9.50519	8.7595	9.0107	7.76169	8.66936	9.05298	9.26767	7.9179	8.93909	8.90413	9.82434	8.72863	9.20217	9.46358	9.51774	9.25874	7.75446	7.61852	8.68892	8.7802	7.88987	8.62743	6.66336	8.28395	9.95014	10.3296	9.19907	9.53121	9.15197	8.40328
C19orf24	10.6916	9.03322	9.49945	9.75047	9.11668	11.393	8.95934	9.42162	9.26915	10.075	8.75903	9.54423	8.91805	9.94461	9.58259	9.34433	10.2637	10.1671	7.99538	8.45567	8.82143	8.03489	9.45864	8.95346	10.841	6.89772	10.5182	5.5889	10.1981	10.9868	10.1682	6.71452
C19orf26	7.6496	6.82223	7.99245	5.67728	4.83572	8.79523	7.69578	6.04631	7.29397	9.40809	7.24706	9.00614	8.18721	5.78513	9.32781	9.18671	3.98158	5.73009	4.81532	7.47169	6.2128	4.84086	4.03234	5.06694	9.11275	6.03651	6.17941	7.96748	6.57426	6.63587	9.10189	7.09986
C19orf40	9.90047	9.36821	9.82145	8.92888	9.09917	11.2805	9.59572	9.08397	10.9808	9.31559	9.87903	10.1679	10.381	11.2486	10.2783	11.0266	9.81859	8.95743	9.4838	8.66615	8.35458	8.53561	8.45498	8.79953	11.0296	9.72364	10.1418	10.4629	9.4474	9.50954	11.556	8.62677
C19orf53	9.98042	9.7293	10.3816	10.5444	9.95103	10.7142	10.0142	10.159	10.5811	9.65044	10.1016	9.64849	10.2685	9.66301	10.0829	10.8298	10.19	10.3907	9.58116	9.67138	10.4336	10.4789	10.3508	10.3611	9.56045	8.26841	9.53284	10.3236	11.1017	9.79673	10.567	11.2877
C19orf54	9.99375	10.1339	9.26926	11.1889	10.1309	9.39017	9.27138	9.87091	9.09259	9.19262	8.06745	4.43282	9.11655	8.59081	8.76557	7.87943	9.9024	10.7069	9.36542	10.2278	10.6481	9.24079	9.39605	10.1822	10.5494	9.00515	4.04761	10.6803	10.0599	9.67691	10.1932	9.09268
C19orf57	8.017	5.65322	5.88354	4.63767	7.59587	6.67335	4.98291	6.09655	8.81857	8.51971	7.57822	7.93575	7.12627	8.49797	7.83558	8.83885	7.30432	4.39137	4.46989	6.74162	4.48731	7.35872	6.6728	6.07374	10.5592	4.84927	9.02993	8.06226	7.56724	6.43827	9.00834	7.96569
C19orf60	10.265	8.5962	9.9496	9.20578	8.81034	9.51188	9.10179	9.01114	7.50389	9.26928	8.4993	10.2226	8.64352	9.25302	9.55436	8.74495	9.46102	9.46602	8.78283	7.9431	9.38862	8.34432	8.16687	8.66189	9.13002	6.32892	9.32044	7.40835	8.58594	9.22735	7.40482	9.54681
C19orf66	11.3546	10.3807	9.82938	10.3131	9.82386	10.0412	10.1523	10.5499	7.74268	9.24292	10.8415	11.4188	9.84353	8.09557	8.86814	11.4411	9.02688	11.041	11.0155	10.2705	10.1541	10.0389	10.3912	9.80383	8.19745	8.38167	10.6825	10.7623	7.51976	10.6981	11.9983	9.7592
C19orf73	7.63627	4.57055	7.3667	3.1606	3.04084	5.41109	5.45358	6.15222	8.81084	6.05334	5.46357	5.35219	7.30144	4.88189	8.46875	6.43977	7.20681	5.64777	4.54245	2.90938	7.24392	5.7868	5.89499	4.65987	5.79092	7.90433	3.99557	4.43682	3.8305	4.0349	7.31308	1.99887
C19orf80	7.53445	6.80408	7.81214	7.11702	4.91635	7.40248	6.0146	3.26447	5.14151	3.78812	5.44171	6.60711	6.18111	7.10182	8.14985	6.62023	4.16125	4.13415	5.58399	4.6042	4.64173	6.37251	4.7773	6.2061	9.9453	4.86345	5.96443	4.19243	5.32052	5.66115	6.56804	4.42058
C1D	6.51522	9.05611	2.96818	7.84605	8.67579	7.63612	7.77736	8.60877	3.88515	8.81951	8.46828	4.81268	8.57663	9.38258	8.62719	6.78549	7.11267	8.70757	7.9755	9.11586	8.29925	8.9845	7.06241	9.46926	7.4753	8.68552	6.55352	6.88165	7.41332	6.51166	4.37019	8.86333
C1GALT1	9.11729	10.0771	9.17603	9.69891	11.6662	9.89896	9.93381	9.63449	9.85688	10.5607	11.129	9.44912	11.5701	8.39761	10.6484	9.92502	9.74221	8.71752	10.5086	10.8386	12.7166	10.9925	11.5527	12.1204	8.37705	9.7408	8.89585	11.4456	10.9918	8.65877	9.62959	10.9053
C1GALT1C1	7.97611	7.80197	8.55118	8.76059	7.69591	7.14483	9.23526	8.10056	4.8085	8.86572	7.99846	7.67758	6.77693	8.44579	7.67922	4.64388	6.99174	7.87752	8.81701	7.13718	8.59404	8.39972	8.0307	8.28105	9.4173	8.079	7.47148	8.63781	7.48106	7.66726	8.50505	7.89982
C1QA	9.6914	8.49784	8.11676	10.3381	9.245	10.7209	9.4189	9.43788	9.52513	8.70307	10.1808	11.7244	9.35018	9.55596	9.67624	10.3736	10.3867	9.4912	8.70045	8.68725	8.98634	9.50561	8.42705	9.2686	6.9671	9.29124	12.1917	10.5748	9.84174	9.64373	10.7494	8.33603
C1QB	10.6102	9.1104	8.44129	10.7139	8.27455	7.22115	4.57213	9.23043	9.1215	7.90625	8.25145	10.8309	9.06631	8.98549	6.10076	9.11014	9.56159	10.688	6.3038	7.7222	8.73175	9.78953	9.87355	9.71767	10.0684	7.21249	11.5842	8.92038	6.97832	9.20799	9.14947	8.43622
C1QBP	8.54717	10.3659	9.21409	9.94109	9.54268	9.44414	10.5567	9.79009	8.48927	9.78056	8.32958	9.11314	10.0754	9.33617	7.23401	9.56953	9.33801	9.68411	8.97192	9.63899	10.4186	10.0318	11.3613	10.3244	8.18355	10.6158	7.74898	8.17522	10.1803	8.25357	7.26983	10.1239
C1QL1	9.11292	6.41162	6.51499	6.98491	6.71897	7.9558	5.47026	6.90989	9.32656	6.7917	7.92819	9.71566	7.83559	9.10187	9.20189	7.69169	8.44521	6.98762	5.90219	5.94631	5.99993	6.90669	5.86441	8.15924	8.10034	7.0191	9.755	7.69857	7.10008	7.51278	8.09791	6.90805
C1QTNF1	5.05452	8.8285	8.62387	7.25535	7.7864	9.97275	7.55928	8.39117	6.87338	6.64862	7.34133	6.60673	8.38859	8.59772	8.15138	6.94653	8.93447	6.90882	7.93236	7.08725	7.72043	6.90407	6.87547	7.30403	9.97154	7.18428	9.21786	9.26735	8.40335	7.58017	8.84227	6.35368
C1QTNF3	10.4541	8.94125	10.5887	8.41031	10.0093	6.17413	7.24108	9.95438	6.17588	9.05104	10.2086	10.4871	10.0328	10.1499	9.47998	8.57702	10.7425	8.89117	10.3204	10.4495	9.60672	7.98094	8.67899	8.34377	6.50659	4.60165	8.69255	4.03052	7.15022	9.90829	10.3648	9.11022
C1QTNF9B-AS1	2.94593	1.25439	8.4374	6.26975	6.34385	8.57098	1.99037	7.70348	7.42082	3.42634	6.13453	3.20502	4.99673	5.79334	8.25447	2.33477	4.06661	6.17769	7.76419	3.73471	7.9454	3.08614	7.8408	9.44906	7.24631	2.38087	4.33307	8.42989	8.62841	6.2542	5.17256	6.35148
C1R	10.8888	9.42872	10.2073	9.71078	9.28923	10.5513	10.1728	9.38429	9.30048	9.08919	8.8812	11.1557	9.5646	10.7101	8.52717	11.0053	8.74941	7.06132	7.35993	7.19071	8.85277	8.5539	8.49393	8.58499	10.3382	8.56019	9.75358	7.93024	7.3299	8.40543	6.45456	3.75893
C1RL	8.58654	8.35793	9.5992	9.43817	10.9082	8.40381	8.89788	9.2089	10.574	7.78708	11.6902	9.26689	8.12585	10.2451	9.41894	9.87568	10.9038	9.07609	9.37579	8.1344	10.5571	8.58587	9.46149	9.73	9.64637	8.91707	8.29423	9.60501	9.35009	10.6226	8.90216	8.54828
C1S	11.7401	10.1308	9.52862	10.5592	8.97951	10.893	11.5468	9.77284	8.76775	9.26053	9.56183	10.5881	8.86288	7.75208	9.1749	10.9756	8.77245	7.35956	7.54529	6.79825	9.31685	9.24102	9.73409	9.48549	10.4192	6.31385	10.1392	6.27984	10.1393	6.97557	7.61357	8.90138
C1orf105	4.3304	6.43508	7.03643	4.21238	5.07174	6.0619	3.76319	3.65907	3.75033	4.64361	6.0396	4.40912	1.8777	3.91199	4.35269	6.70735	6.75993	3.12043	5.09363	2.71041	2.76018	6.39252	3.47234	3.37054	5.98764	3.66558	5.17058	8.60589	4.36934	2.86782	7.67872	6.1774
C1orf106	8.04981	6.81364	9.69723	8.35168	11.3754	8.73802	8.27555	7.78557	7.49631	8.12988	8.85961	5.97212	7.43023	7.6773	6.87519	6.89695	9.29573	9.24789	9.06847	8.99294	10.1382	8.29975	7.43884	5.84699	7.31613	4.62826	6.61554	8.18151	7.17003	10.9185	8.9686	8.92102
C1orf109	7.16065	7.44577	6.36634	7.76292	8.52434	8.69327	9.06873	8.0551	5.71113	7.42287	7.87462	4.42672	8.41784	7.95188	9.52364	8.14648	8.62568	8.65581	8.03439	7.89187	7.86605	8.79256	8.97804	9.41939	4.84163	9.0846	6.41518	5.56291	7.05243	8.10431	8.17118	9.35149
C1orf112	8.32538	7.39775	7.61643	7.86401	8.32684	7.89885	8.14534	8.54192	8.79791	7.36602	8.96507	4.16768	6.77315	7.04431	7.10489	6.18058	9.71665	7.51395	9.33277	9.29185	9.10801	8.00158	8.2998	8.65933	5.79249	8.08716	7.40846	6.37138	8.67897	7.69704	6.2869	8.34056
C1orf115	9.15454	10.4269	11.7944	8.90669	8.59024	6.81219	9.33084	8.92914	11.2987	7.99579	9.54232	8.76346	8.89256	11.1961	8.21964	7.88379	9.82592	10.1013	10.2327	8.54144	7.30365	10.6859	10.2379	8.75075	6.32085	9.34475	10.4895	8.61065	9.94153	12.8771	9.11092	10.8756
C1orf116	3.7274	5.52414	8.88701	4.61569	9.43211	8.6142	3.62805	6.01315	8.31416	3.48443	4.90648	5.83066	6.30394	5.3784	5.71374	6.53227	5.81427	5.24223	10.4545	6.30982	8.73584	6.21382	5.98014	7.13431	7.47243	2.89291	6.06103	6.00263	5.12145	6.70121	7.08357	7.34736
C1orf123	10.3696	9.52086	9.30605	9.59927	7.86376	9.73755	8.74547	8.9421	9.52076	10.3921	9.45854	10.5379	11.2581	9.97132	9.10387	10.331	9.73673	9.92573	9.67242	8.74214	9.69038	9.39041	9.23209	9.74972	10.3405	9.59533	9.45883	9.33515	9.73796	9.70997	7.73515	8.9858
C1orf159	8.6801	7.39676	7.40825	8.15294	7.73495	5.12167	2.74414	7.86534	8.05946	4.24341	5.37706	7.25052	7.55787	8.66543	9.68393	8.44221	2.65732	7.67838	6.40461	7.98863	6.32388	6.34727	6.7009	6.94306	8.95416	5.57021	8.61791	3.8145	7.48213	7.99917	8.8626	8.23392
C1orf174	4.72235	8.84658	6.77191	7.88497	8.26941	8.03601	7.15161	8.51422	2.38667	8.50239	8.45477	8.88971	7.77248	9.25734	6.75021	4.99791	2.84674	7.8376	3.92714	9.29206	8.46765	8.18204	9.19703	8.89454	5.44273	9.824	8.17541	4.6071	7.24483	7.74736	9.00275	8.87962
C1orf21	6.77171	7.59217	5.55683	8.32504	5.34637	8.64462	3.01653	6.05005	6.80251	6.62857	6.94118	6.93669	7.43502	8.21464	3.44558	7.94042	6.89695	9.66351	7.70495	7.96377	7.68393	6.81318	7.03503	5.50037	9.56107	6.94599	7.42886	3.02567	6.88034	8.61635	8.74218	6.91609
C1orf216	6.11018	7.78145	7.23265	6.76711	6.8523	7.76703	5.48747	7.14191	8.26235	6.55192	3.82749	7.51184	1.91526	7.91032	8.87723	8.17036	6.8096	7.65481	7.14515	2.63956	5.96239	6.83864	7.37582	6.83218	5.17178	7.14633	7.23847	5.53423	6.44213	8.39533	9.42002	5.07184
C1orf27	8.69721	8.51877	11.1589	8.41949	9.80323	3.63776	10.1068	8.99592	10.3411	9.54732	7.68131	9.99589	10.4317	3.73987	8.46175	7.96227	9.07508	9.48321	10.0743	8.97594	10.5376	8.97735	9.67436	8.93849	5.12724	6.46918	7.58345	9.84332	9.08785	8.42838	8.66918	9.14247
C1orf35	6.54148	7.53436	8.94164	7.4738	7.53429	9.27386	5.61155	8.77613	7.60195	5.83022	8.86426	7.22327	6.80312	9.72405	5.33463	6.17373	8.06957	7.57391	7.95026	7.94041	8.32155	7.35313	7.67694	7.55945	10.4063	7.48822	9.00353	8.37734	6.29832	8.32873	8.2164	7.62363
C1orf50	8.28836	8.42351	7.63828	7.62963	8.28443	8.82751	7.46195	6.91841	7.59362	8.74554	7.0194	9.07119	5.10636	9.12439	5.3921	8.11142	8.06052	8.14727	7.25443	7.0006	7.74638	7.93567	8.13242	8.67271	6.16464	7.86063	7.46138	7.87531	7.52046	7.38536	5.95879	8.75019
C1orf54	4.75632	5.75939	9.30199	9.50892	8.34075	7.21433	8.06516	6.87926	5.62345	8.58695	6.52611	8.45753	3.57195	5.36476	3.84565	5.28045	6.57124	7.31447	4.73798	8.16128	8.69213	6.74065	7.70827	7.97161	9.04824	6.77038	8.93207	6.19435	6.10733	4.18944	8.67253	7.64879
C1orf56	7.26966	9.17902	9.28017	10.0541	10.9813	8.51052	10.0243	8.9691	8.25727	6.65554	10.1718	7.26798	10.932	9.19799	3.65692	9.07396	8.41852	8.01529	9.06254	7.48619	9.44461	9.02836	7.96847	7.65248	6.98818	6.22834	5.57912	9.24965	5.6811	9.95679	8.47196	7.5556
C1orf61	7.01113	5.0227	6.76173	6.39552	7.3334	9.27556	6.97198	5.82317	7.94685	8.80154	5.92555	8.33089	7.4219	7.22751	7.94207	7.95068	7.22498	5.49873	6.39002	7.76388	6.9667	7.83943	9.02224	7.90246	9.80364	9.05905	8.99966	7.35063	7.14445	8.5003	8.80941	6.633
C1orf68	7.02346	4.69052	7.57758	3.96853	4.1205	7.96735	5.46297	3.14034	6.33007	4.81724	5.18298	6.63203	4.49093	6.58293	4.54897	5.36497	6.25252	5.96983	3.80002	4.20171	4.66157	5.07528	2.30132	4.92321	7.66939	5.07244	5.16851	7.78617	6.33991	6.01406	6.92672	4.99544
C1orf95	6.15483	4.50419	9.76056	4.83591	5.71798	5.46717	6.12534	4.64781	5.94478	5.17937	4.40573	7.66306	6.17336	6.31269	7.75552	8.15192	4.35793	5.27465	4.23253	4.88907	3.54362	6.07292	5.05847	3.09498	8.28958	5.45402	6.45342	6.22	5.80306	5.43775	7.63815	4.49093
C2	10.1951	5.38225	6.44998	5.87681	7.38441	7.0374	6.76824	7.71377	6.67924	5.11341	5.1081	8.74319	3.52148	5.93673	5.53617	6.79363	7.35984	6.8029	4.6077	5.22879	6.89816	6.92799	4.73078	7.86637	8.20938	3.50213	6.64028	8.47333	7.45175	5.65291	6.59624	3.81021
C20orf195	5.98164	4.25288	5.67019	6.21912	6.4776	8.15517	4.30756	5.87216	9.8224	8.13648	4.22689	9.65446	7.6006	10.1864	6.3581	7.05091	7.02316	5.49953	2.67379	5.74106	4.93461	4.7745	3.44438	5.21805	6.5557	7.41181	6.07442	8.68422	5.11196	7.58854	9.2358	3.6713
C20orf27	8.09617	6.22503	8.53144	7.41227	6.97512	10.2235	5.55877	7.6722	8.09225	7.61508	7.3301	10.2488	7.43549	7.46043	7.80143	10.5185	8.26911	7.14885	7.2066	6.8478	8.03246	7.82932	7.64192	7.16702	10.0304	8.2958	6.81376	7.47756	4.8077	6.45344	8.66213	5.99194
C21orf2	6.47425	7.28558	8.80412	7.70267	8.41758	7.06124	6.93315	8.02447	7.06619	6.43365	5.8864	7.40337	6.19574	6.71689	5.38405	8.72778	7.35379	8.49443	7.33231	7.98924	9.1894	8.41849	7.97483	8.01814	6.13464	7.41023	7.75479	9.75318	7.53835	9.13184	7.45094	8.15279
C21orf33	8.41439	8.18969	7.14564	6.49779	7.76197	6.50972	6.48481	9.09662	5.78167	6.94441	7.92082	7.97425	8.92163	7.9667	5.68171	8.21746	7.81425	7.27318	8.34043	5.58729	8.12967	6.94077	7.84267	8.26698	6.5082	8.85295	6.90364	7.94215	8.25768	7.85141	8.67542	8.20515
C21orf59	10.6228	9.94772	9.02625	9.3006	9.36802	9.77236	8.89054	10.6296	10.2525	10.3115	9.87515	9.08298	8.74377	8.3888	9.62552	6.48947	9.5643	9.95613	9.73387	9.76465	9.70318	10.1243	9.62967	10.4526	6.57299	9.48884	9.29911	9.67163	8.05981	10.2357	9.49367	9.84431
C21orf62	6.94741	4.36841	5.20356	6.95244	5.63815	8.87646	2.22403	5.34456	7.36572	4.87508	3.19106	6.54042	4.61664	8.25027	8.16202	5.34673	6.81752	4.57474	6.47052	5.52374	5.37228	4.8886	7.7869	6.8061	5.71043	5.18276	7.66182	8.99638	7.34138	7.83541	5.56713	5.23095
C21orf91	8.09675	7.3901	6.41865	6.45497	8.72465	9.06216	3.66942	7.80783	9.97372	3.94241	8.84792	3.51657	7.21307	4.59596	5.94561	4.68469	7.39598	6.45927	7.70162	7.70956	9.09626	9.33629	8.79438	7.65057	7.85813	8.04459	8.04652	3.40501	5.45158	5.23234	5.73245	7.87351
C22orf24	3.86985	7.17448	7.65971	6.55378	6.57727	10.6382	5.00819	6.38641	8.0938	6.44837	7.64571	8.11287	4.08563	7.85418	7.11777	7.76382	7.69976	4.95177	7.29645	7.01446	6.0623	5.25227	7.25581	4.04307	9.57259	7.59592	7.63943	4.16041	6.79631	4.61978	9.10277	7.65607
C22orf31	7.72603	7.30401	6.65054	6.65181	5.99399	9.86806	3.90093	6.01197	8.02413	4.80512	7.38346	7.63495	7.04012	9.18639	8.1702	7.46304	6.57727	5.70274	6.19618	5.26558	7.18759	6.45492	3.91384	6.71361	9.51814	7.04509	5.69658	9.29358	7.1883	3.58841	9.45165	6.54115
C22orf46	4.47615	7.19355	7.62942	7.11112	6.80936	8.62035	8.4801	7.54334	8.29263	7.65808	7.98017	8.37779	6.52541	9.35479	7.83388	8.23848	7.03759	5.17298	5.55215	7.63962	6.79631	5.94034	6.4938	6.51211	10.1917	6.91866	7.61701	8.71854	5.55029	7.57644	9.58035	3.93829
C2CD2	7.51079	8.09945	8.40035	9.11717	8.03377	9.50772	8.71665	9.4773	8.92414	5.63277	7.73848	9.36186	7.44192	5.29428	8.49714	8.64747	9.04294	8.02559	7.48484	8.02321	9.02362	8.5016	9.22323	8.40933	9.77127	5.1891	6.4923	6.18651	8.18434	7.91556	9.44335	8.97792
C2CD2L	5.9464	6.2985	6.1509	6.3816	6.78759	8.32551	7.43145	6.46026	7.57522	8.0886	6.64799	5.86705	6.37877	6.98782	6.44458	6.88408	5.23569	7.12596	6.06561	7.00677	6.53613	6.40459	6.09522	6.9653	10.3606	6.43098	7.02289	6.07345	7.26824	6.27801	9.73962	5.69568
C2CD3	8.65748	9.55005	9.42526	8.41923	8.6898	10.9298	8.04262	8.20796	9.44387	7.32472	8.49389	9.15211	8.89148	8.77407	9.86793	8.80589	8.45787	8.54019	8.54341	9.31452	8.51919	9.34328	9.36026	9.06378	8.59981	8.16484	7.63822	8.1737	8.04829	8.80098	9.91449	6.9904
C2CD5	9.29053	9.39744	8.47308	9.58938	9.6742	8.13444	9.91474	9.3856	8.25098	10.4003	9.93822	8.84386	9.11062	7.5864	9.42332	8.93161	9.35684	8.91914	10.4641	7.12499	10.0627	10.0068	10.1886	10.0754	5.62112	8.40086	8.67362	8.85761	7.64687	10.5799	8.72912	8.40226
C2orf27A	9.63633	5.6127	9.69901	8.08425	7.15851	10.5419	7.50629	5.72217	6.40356	8.24597	6.7341	8.89757	7.92235	8.5914	10.6517	8.6564	8.14816	7.34082	9.18307	5.54891	7.80233	7.17279	7.38867	8.02026	9.60456	7.99382	9.08503	8.82558	6.65234	9.68333	12.2606	5.37603
C2orf42	6.93082	8.57706	6.76023	7.55326	8.20083	8.79761	8.41543	7.31226	10.0259	6.28015	6.83588	8.96106	7.21014	5.41922	5.80518	8.4949	8.3475	7.28237	6.95889	6.47145	8.84209	7.98134	7.94583	7.6901	7.37397	8.51617	6.33023	8.79006	5.49148	3.23108	8.39997	8.43
C2orf43	6.06815	5.86559	5.96042	7.30668	6.73888	5.75056	6.58085	6.3157	4.91117	6.47055	5.90262	7.89625	8.21029	7.50059	5.99422	7.29236	8.02351	5.92648	6.55089	7.50148	6.70284	6.7814	7.08858	7.51962	7.74729	3.31851	5.70413	6.63733	6.8475	7.09671	5.51759	6.48905
C2orf44	7.5448	7.28334	6.5282	7.5981	4.18882	7.77527	5.84483	6.22121	8.95071	3.44667	5.47256	5.69951	7.49933	4.06327	5.48499	7.997	7.66501	6.32378	6.41574	4.93093	3.5074	6.30207	5.98961	5.79302	9.45176	8.17287	8.63379	7.75773	4.81021	7.13865	5.3825	4.65401
C2orf47	9.52757	8.62633	8.32149	10.2356	8.95929	7.28374	8.28088	9.9592	9.22019	8.52782	8.96029	8.96666	6.5476	5.2376	8.50432	8.65435	9.28615	9.05454	10.2191	9.45011	9.6395	9.88425	10.3765	10.5294	9.71069	9.2967	6.50092	6.17408	7.67028	8.1961	8.04504	10.0595
C2orf49	8.84236	9.21625	4.89835	8.82712	7.25369	1.33718	7.72663	9.41753	8.04727	2.15656	8.88639	8.85324	7.61689	3.68555	3.66201	7.89359	7.48763	9.70172	6.31282	7.25424	8.49303	8.50043	9.1392	9.87342	6.37236	7.77181	5.05158	9.69994	3.17899	7.47771	6.17864	7.21681
C2orf54	7.3002	5.78355	6.62258	9.37694	8.77931	10.5939	7.59168	10.3873	7.94999	5.961	6.16328	9.09866	6.65098	8.04209	8.33725	7.10042	8.56618	6.4871	6.58873	8.23082	9.45214	10.0296	6.04562	7.80229	7.75353	3.67969	7.87839	2.69366	7.69613	7.39593	8.5414	7.43478
C2orf68	7.01724	7.25901	6.48065	7.14677	7.37928	5.73364	5.61426	7.03774	7.06948	5.74968	6.34946	9.35095	7.88382	8.88214	7.46943	5.71704	7.94431	7.36744	7.22611	7.83711	7.24028	7.27643	5.99346	7.6967	9.27167	8.72725	7.058	6.14636	6.19915	8.29086	6.97804	7.43153
C2orf72	8.54407	6.9353	8.36424	6.68301	5.82708	9.79071	7.71742	7.98131	7.91548	7.97446	7.42675	6.32853	8.16113	5.98184	8.35305	8.70509	8.33528	5.17412	7.75098	7.15584	5.21336	7.1383	7.10712	6.9397	8.09317	5.27075	8.2903	8.63536	7.73907	6.75119	8.63066	7.142
C2orf83	6.05769	2.01219	2.56928	5.48412	2.68842	6.42305	7.25689	5.16533	3.78457	3.4722	3.72034	8.08999	5.18265	5.48983	5.90536	6.54597	2.9638	4.57	1.03847	6.44187	5.56194	4.00004	1.65539	1.11097	9.33443	4.32486	9.33093	4.73589	3.45077	3.66076	3.80511	2.40785
C3	12.7043	11.3735	10.08	11.7073	10.7785	6.98823	11.7472	10.8816	8.65131	8.80549	9.3823	10.9853	9.0614	8.73937	9.18891	11.5434	8.60868	10.821	8.06141	8.48869	10.2905	10.8966	10.9561	9.56108	7.39464	7.77635	8.49201	10.5039	9.14523	9.63646	7.73938	8.45698
C3AR1	10.4515	9.8775	9.229	9.67731	8.39106	10.4506	9.17905	9.65469	10.292	8.55552	8.89	11.6219	9.19155	9.21984	9.51922	10.415	9.53005	9.73931	8.67163	8.41411	9.01952	10.1337	10.1986	9.9983	9.89196	8.71215	11.5798	8.26669	8.53615	9.90391	8.65657	8.80915
C3orf14	7.99839	10.3688	9.23685	11.3917	10.0421	6.18254	10.4732	10.4663	9.20535	9.20601	9.37016	7.86123	10.3024	12.1019	11.7454	5.28487	9.35652	10.9103	10.1125	10.5933	7.8725	8.78288	9.84149	10.4607	6.45162	11.2847	5.74493	8.72601	9.46805	10.7161	10.2841	10.7538
C3orf18	8.51778	9.17449	8.18519	7.43178	4.93946	5.45685	3.98317	4.87104	8.56728	8.41451	7.88165	8.92212	7.12153	8.2536	8.84253	6.81238	8.65497	8.50141	7.25546	5.18416	7.22385	6.30038	7.45928	4.91867	8.93339	5.1389	8.2214	9.07329	8.43932	8.97171	9.58431	5.24347
C3orf27	4.87756	4.38026	7.94862	7.1584	5.30847	9.46586	5.75776	6.10887	7.62672	7.10568	4.31237	6.35175	7.72802	5.0769	5.32216	5.24557	6.91291	3.07556	7.25824	4.24753	6.94189	3.55137	3.49306	3.68146	5.56712	7.7364	4.59186	3.94519	5.43208	4.65002	5.35282	4.46821
C3orf36	3.24726	2.01117	3.72202	6.88756	6.44957	8.00292	4.43448	6.79168	6.75668	9.559	7.2933	3.88421	7.81961	8.96811	5.57044	8.31847	7.3752	8.86307	6.08426	3.79417	3.36004	6.70181	6.35665	3.25616	10.473	7.62422	7.05363	8.46255	7.21833	7.78894	6.5582	6.47251
C3orf52	5.20356	6.65844	1.58088	7.00919	7.93074	4.8796	1.71092	7.16419	6.0471	5.04415	6.07832	2.68193	5.19371	9.31169	8.58633	5.76124	8.1515	7.66444	6.50511	8.49559	6.81728	6.81078	3.51031	7.21412	9.70117	3.8962	7.47004	3.59391	4.76135	9.39196	6.24868	6.43219
C4BPA	6.94172	7.60853	3.20732	3.70124	2.80341	5.7535	6.27721	3.63762	5.74201	4.89263	7.69684	4.2591	4.60471	8.84039	3.66784	5.76556	6.77821	4.42758	5.16329	3.18867	7.23059	7.07693	5.77496	7.26914	9.63663	2.18318	6.35006	5.11202	5.62044	7.26644	4.37308	3.93546
C4BPB	4.49303	2.63958	5.54154	5.54288	4.32292	5.86252	4.72737	4.16292	8.63447	3.99294	7.21508	4.49227	7.52776	6.01276	4.68322	4.82499	3.84883	4.17178	8.44034	4.51568	3.34092	3.04219	3.14991	3.1927	6.33431	4.36896	4.57496	4.26527	4.9011	5.85839	8.13746	4.79844
C4orf19	9.32428	9.85832	7.91777	6.37856	8.59303	8.30642	9.23048	9.33079	11.4444	6.31364	9.93283	9.42902	7.01299	8.12511	9.4915	9.76842	8.34899	11.5663	8.66115	7.53485	10.8482	9.98201	9.19026	8.92328	7.37305	6.17994	3.51928	5.89985	7.40232	9.37681	11.5235	9.97855
C4orf27	8.78631	8.49278	7.89635	8.60079	8.01544	10.9936	9.57261	7.58942	8.31029	4.96562	9.29262	8.37362	7.03959	5.88789	8.73689	8.15145	9.57799	7.82394	7.71805	7.96627	8.04152	7.22479	7.42954	7.99617	9.49716	5.28798	3.91241	8.23273	5.55003	6.34177	5.559	6.6681
C4orf29	8.25386	6.66763	6.76067	6.23381	6.82945	8.58625	7.32381	6.41768	4.79018	8.41533	1.91444	7.84645	4.05323	8.0475	7.72801	3.66341	5.53096	5.6615	4.9399	6.39973	6.72169	7.6092	6.75103	7.85345	9.63317	7.26716	7.3013	8.07075	3.58639	8.80255	7.5812	7.71122
C4orf6	6.96344	4.46606	5.37576	2.77038	6.50089	7.02378	2.51413	3.90346	7.51944	4.28676	8.50782	6.46669	3.22467	4.53538	5.27582	7.56688	3.39908	4.16394	6.1134	5.26488	5.79917	6.00668	2.39822	4.74592	5.58527	7.86551	7.8121	6.86627	8.36986	5.64782	9.30606	3.02377
C5	6.49128	7.35912	9.54003	7.48266	8.0583	9.38774	6.25271	7.30233	5.86551	5.23009	7.15689	7.93337	6.97848	9.08676	3.72423	7.0527	6.91492	6.65406	9.84275	8.01791	9.16254	6.60577	8.10098	6.43933	9.38538	6.78778	7.13191	8.26239	8.20605	8.05973	7.00892	4.55096
C5AR1	7.06277	8.97916	7.37769	8.02068	7.89442	8.41997	8.42806	9.07601	8.75192	7.58985	2.49893	9.64023	8.77153	6.89121	8.0342	4.8803	9.58107	9.37586	9.26535	8.32972	8.2546	8.34825	9.07813	8.68953	8.36169	7.30421	10.6862	5.96554	7.17361	10.0857	10.1859	7.94137
C5AR2	8.04152	9.44808	8.75199	7.06009	6.04444	8.55585	6.19762	6.65748	8.47622	7.90664	7.46724	9.19152	7.71586	3.10113	8.97436	4.36365	4.50374	8.57264	9.27284	6.34541	5.27408	7.23148	6.27251	6.26133	9.86925	7.21862	8.753	8.32082	8.21363	8.65422	9.26514	5.398
C5orf15	9.45647	9.89601	10.5076	9.76297	7.87986	9.77256	4.60922	10.0903	9.31275	9.40495	9.23233	8.93272	9.74165	8.8923	9.52327	9.54344	7.84148	10.3277	9.93846	9.74057	8.6758	8.92729	9.52619	10.623	9.84037	8.12412	8.58722	11.1221	9.87109	9.51442	10.6805	9.54908
C5orf22	8.9602	9.55008	8.34272	9.30945	9.36416	9.27632	8.89426	10.0018	8.99983	10.1445	8.19824	6.92308	9.6854	6.10453	8.83565	8.49285	8.59192	8.22145	9.66174	10.5674	8.30767	9.32674	7.89922	9.49778	13.5612	10.6853	8.08503	8.16746	10.0196	9.45767	8.38818	10.2996
C5orf28	6.6057	6.90378	7.0812	7.59453	7.97921	8.18644	7.04606	7.54087	8.3081	8.42131	9.23417	8.00934	8.108	5.80992	8.16341	6.84359	6.8898	7.49186	8.93197	9.34855	8.76211	8.93201	7.73835	7.82502	10.5379	7.03687	4.48121	7.96405	2.24537	6.50693	8.01748	8.94725
C5orf30	8.04344	8.19983	7.97731	8.03362	7.72433	3.28191	7.15992	8.80464	5.96956	8.06989	8.1513	7.91741	11.372	9.09308	4.54172	8.71526	8.0436	9.73584	8.32916	9.10843	7.78144	7.66439	8.28886	9.4542	10.4235	6.12285	7.7412	8.77702	9.78165	7.44689	10.8889	7.94236
C5orf42	6.76962	8.02173	8.10927	3.46227	2.6113	3.49532	6.47067	3.76012	6.85001	6.81566	3.18773	7.05044	6.37394	5.01123	3.47925	3.10285	7.02704	7.51599	7.60909	7.50939	7.2451	4.8122	6.72662	7.18636	5.41665	3.01246	7.74634	6.19838	7.11951	7.81526	4.24085	6.30894
C5orf45	8.5781	7.85784	7.84232	5.63253	8.32586	9.37772	8.23444	7.91374	5.40506	6.16225	5.22807	9.39296	5.97273	6.41068	8.55831	10.3859	8.19889	7.48084	7.22579	5.29001	7.74342	7.83462	8.61895	7.41131	10.8287	7.58625	7.31841	4.70892	7.12957	9.53366	5.23695	8.03463
C5orf66	9.81635	9.43862	10.1731	10.022	10.289	10.0082	9.71834	10.5727	10.3893	10.0163	10.584	10.9881	9.37323	9.73846	10.1172	11.7377	11.7245	11.042	10.6865	9.45438	10.5614	9.6553	9.7379	9.993	9.62544	11.6069	11.569	11.9726	10.6488	9.47669	11.4052	10.5613
C6	7.57655	5.35712	7.99151	7.04977	6.01854	8.22361	6.47228	3.26673	7.58147	6.36248	4.2557	8.35879	4.17527	5.7141	3.60613	8.29416	6.9091	2.25789	5.06624	6.28189	3.9483	6.91539	3.81786	6.6873	6.19991	3.43414	7.35502	10.3937	2.40421	4.97825	5.3062	2.822
C6orf10	2.9887	3.96161	6.4971	6.00971	5.25002	7.02412	6.53881	4.06033	4.93506	6.45393	3.33279	7.6031	2.77736	6.90675	4.02187	4.33674	6.47725	1.84069	2.32873	2.07821	2.92891	6.45279	3.35326	4.647	9.94967	4.18449	5.49904	7.09883	6.2045	6.54569	5.93203	3.66612
C6orf106	9.94317	9.75543	9.54152	10.0811	10.1475	9.44158	9.3017	9.98514	9.35155	10.3326	9.99824	10.0999	9.09745	8.34518	9.09606	9.94541	10.1329	9.81182	9.30313	9.92107	10.7008	9.82002	10.0603	9.83754	8.50634	8.98071	10.2311	9.38303	8.43444	9.87553	8.55214	10.312
C6orf120	9.39712	9.06616	10.0963	8.93876	10.0958	9.06795	10.0709	9.69572	8.71256	8.82104	9.12488	9.02245	8.62606	10.3437	11.2427	9.74405	9.64444	9.9061	10.8252	9.43586	10.4342	10.395	9.85525	9.89784	8.33616	10.033	10.958	5.06037	9.65843	10.6386	11.2768	9.64988
C6orf123	7.40784	6.78256	4.44934	7.66696	7.61209	9.70618	7.17339	6.32627	8.24538	6.17328	7.66399	2.73901	7.98459	9.18893	8.22445	8.46399	7.86596	5.45459	6.86591	6.54665	5.47821	7.68327	7.79829	4.42453	5.42247	7.58821	5.45372	8.69449	6.8796	6.12201	5.84919	5.25179
C6orf15	5.41244	3.56119	7.10106	5.27075	3.61403	4.3448	5.21241	2.78862	8.98585	7.68325	3.18004	4.89114	4.33348	5.04846	7.29406	6.39313	4.47913	3.12846	3.35784	7.35514	3.56185	3.69633	5.39554	5.33972	9.61656	5.02217	4.58026	3.95758	7.35608	5.25422	8.66236	3.62661
C6orf211	8.31099	9.24952	11.5394	8.99553	9.72439	7.26806	7.62811	9.34989	8.68789	10.844	8.70915	7.76258	11.2583	7.49954	14.6807	9.2371	7.61014	10.1482	12.4701	10.2213	9.44158	10.145	10.0875	9.36092	5.8293	11.3395	7.12705	10.557	6.02766	11.2048	14.7433	8.53519
C6orf25	5.25532	2.74355	4.42797	3.55571	5.53693	5.78361	3.64637	3.65471	6.1925	3.61109	4.73692	4.27585	4.90135	8.0519	3.65448	8.87266	4.89562	2.67212	6.49901	3.98935	3.1867	3.4657	2.12407	2.43884	6.37105	3.40738	5.87872	8.40264	4.92158	4.46952	4.79664	2.85051
C6orf47	8.85996	8.32016	8.96523	8.40772	8.68807	11.0964	7.7852	8.14574	8.51897	10.1534	8.63894	9.63533	7.91632	10.9921	8.63681	7.88075	8.21455	7.86422	8.44421	7.36913	8.44537	8.39593	7.72441	7.99069	7.69403	8.40781	8.06624	9.55837	5.5526	8.92533	6.77232	8.86609
C6orf48	9.41234	8.86675	8.08005	9.67932	8.34125	7.32303	4.60651	9.23489	6.72528	8.29209	9.2993	8.65286	8.3196	7.19197	8.29957	5.81665	8.889	10.0438	7.82893	6.06405	9.31269	9.57833	9.17871	9.60392	8.58521	7.85324	6.1398	5.17973	6.47228	7.20852	8.14104	8.413
C6orf62	9.59845	10.2679	9.87001	10.0068	10.2161	8.64602	10.1648	10.5406	10.3772	9.94473	10.055	7.98559	10.1067	9.75747	9.17842	9.91664	9.92496	9.45036	9.45678	11.4541	10.6592	10.6755	9.97416	11.055	8.97464	9.49923	9.0103	10.0516	10.3761	9.29766	9.40116	10.1943
C7	7.17691	7.04403	7.04877	6.95194	3.82196	6.22325	8.68084	7.30525	8.20506	4.5104	7.1563	5.46695	3.56139	6.08985	6.33319	9.31806	3.71034	3.20954	6.66305	6.66466	7.04497	7.18286	6.00725	8.05496	9.39763	3.68664	10.3452	6.72087	3.23189	7.3529	6.60712	6.14246
C7orf26	7.06368	8.42572	8.31733	8.08381	8.31414	7.61514	8.91991	7.85729	7.61131	6.49968	8.25485	9.62109	8.94359	7.8606	6.61285	8.70586	9.05793	7.67897	7.35707	8.2786	9.39164	7.91294	8.89745	7.9342	7.43904	8.05494	6.99339	8.46591	5.83476	7.74773	9.59841	8.61915
C7orf43	10.2099	9.66098	8.46455	9.14445	10.1893	9.79915	9.52774	10.0889	7.63123	6.70102	8.29246	9.57658	8.09692	7.00834	7.02594	10.2061	10.351	9.82369	10.3175	11.024	9.49819	10.2715	9.09519	9.50153	10.5404	9.04273	10.4811	10.3262	9.7056	10.5926	9.88628	9.23872
C7orf49	9.69372	9.47035	9.88673	9.38623	9.55103	8.67498	8.91709	9.59237	11.1813	9.23317	10.3606	9.88156	9.54064	10.1524	8.74875	10.4524	10.2171	8.7983	9.84333	10.544	8.60616	9.94478	9.34519	9.17365	9.73875	8.13563	10.1059	10.127	9.28893	10.0589	10.2128	9.28678
C7orf63	8.86145	7.89624	7.61136	7.94223	3.13027	6.98789	6.85639	8.59389	8.35592	6.85315	2.85837	6.3871	7.22476	4.74713	8.12876	7.88716	6.17419	7.29127	7.55832	7.18649	6.80222	6.77936	6.19614	7.74061	7.4839	6.59786	5.71512	8.35185	8.19941	9.07935	6.00778	6.34598
C7orf69	8.09712	7.00423	6.57227	5.58133	4.93245	9.47562	7.86368	6.51989	8.2035	7.51746	7.83483	9.04462	7.06062	5.28181	8.62962	7.98769	8.38092	5.80742	5.73243	7.06832	6.92717	5.34386	6.12425	5.36638	9.77857	8.08077	6.7692	5.57552	7.06143	8.31582	8.60909	6.72565
C8A	4.54134	5.34238	5.66086	6.69518	4.28476	7.3134	8.373	6.32037	4.73476	8.49855	4.93644	6.09966	4.55716	8.80191	5.53037	5.96717	5.04791	5.30156	7.43612	7.64907	4.22566	3.42834	4.58033	6.92779	9.8826	6.91962	6.63438	7.67984	4.34137	8.06578	6.87317	7.80219
C8B	6.30874	3.40019	3.36513	1.73273	3.8676	4.53641	5.50907	3.8383	7.86069	7.0889	2.77163	6.79376	7.16916	6.10129	4.1698	5.66725	3.94451	3.06909	1.99679	3.93636	2.52347	1.61666	1.74395	4.44166	9.75004	7.47501	3.77168	5.51388	4.24423	2.47753	4.45958	1.94261
C8G	8.26037	4.92858	5.65109	6.93799	4.49485	7.55762	4.59864	3.10911	5.68689	3.31035	6.74975	8.5229	4.27368	4.03564	3.67476	5.26409	7.87177	3.68011	3.2923	2.76581	3.12417	4.30663	5.86087	3.28757	9.113	6.55107	4.64875	5.33463	3.0828	3.83728	5.05915	2.89427
C8orf17	8.04567	5.21639	6.993	6.61108	3.2515	6.33168	4.26275	4.51233	5.53266	5.94418	6.98186	7.33198	4.85907	7.5828	4.05246	5.72574	7.41245	5.92973	6.12418	6.62136	3.21157	5.72262	0.993805	6.24916	5.35151	7.03715	5.29247	6.43937	7.88165	6.0562	6.70604	5.96533
C8orf33	8.26418	9.46422	7.54113	9.11643	8.12556	8.62128	9.57791	9.61302	8.55117	3.10706	7.78959	8.61955	8.48538	8.06344	9.37271	9.10539	9.81797	8.4235	8.29882	7.92913	9.23856	8.74317	8.68241	9.10404	9.6116	4.8952	4.53999	8.44401	6.51981	7.44204	9.40226	9.22885
C8orf4	11.3115	13.1172	9.19852	7.60411	9.20942	7.72906	10.2854	10.0273	9.03422	8.17202	10.9331	10.3819	7.68314	13.8893	11.7426	8.35986	8.80691	11.3304	9.30727	7.75171	6.19154	11.2181	8.81333	10.5676	8.18618	7.7782	10.0459	10.5275	9.33822	11.9863	12.6668	8.60881
C8orf44	5.48215	2.73701	6.46262	6.06696	6.72455	8.01847	6.18385	6.10303	7.83682	8.59169	7.60522	4.34983	3.56593	6.66899	6.91934	6.54519	4.42726	6.31031	6.99495	3.89158	6.53643	5.26644	5.97792	6.74854	10.7494	6.3584	3.56251	7.01689	7.74574	4.58003	9.38502	6.34606
C8orf60	4.16358	6.44999	6.77338	7.24359	6.16713	9.68097	7.31407	6.72821	8.76323	8.05103	7.40106	7.3734	3.19608	7.8247	4.9992	8.48026	8.64227	6.66127	3.68177	7.69571	7.46271	7.64722	6.62206	7.79381	5.79517	7.42908	8.0903	3.34727	7.58806	7.32576	8.23931	6.50764
C9	7.71856	3.08004	4.73831	3.18014	5.59785	8.3262	0.52152	4.69462	4.49778	1.98052	6.60863	6.87692	5.67352	2.69994	7.44336	6.57007	5.9529	3.43497	5.93794	3.09054	4.54208	0.857654	3.09504	-0.77898	5.99547	6.2557	6.22006	5.45626	6.51227	6.03594	8.24514	1.41941
C9orf114	2.8529	8.53062	7.21067	9.01161	7.5868	4.30959	4.02499	7.73824	7.06955	7.3482	4.46282	7.53154	5.34713	8.51031	6.9417	7.1067	7.75999	8.49596	7.21737	8.49575	7.09317	7.52146	7.60439	7.97155	9.07199	8.82365	4.95229	7.62346	8.63693	7.7983	6.91943	6.66415
C9orf116	4.36618	7.30962	5.30011	3.84069	5.77679	7.01552	5.24839	7.43909	6.07148	4.30563	5.58121	6.29502	6.83895	6.56844	6.76544	5.84569	5.35385	6.21368	5.62831	6.14788	4.88965	2.76023	4.21434	5.81232	10.0698	5.89191	5.08802	8.06146	3.91077	5.51299	6.53746	4.81804
C9orf156	5.20728	7.71387	6.84051	7.55529	6.07264	8.04825	4.36149	6.69241	6.88535	5.78601	7.80291	7.53227	7.36857	7.54228	6.46358	7.20309	6.47197	6.99992	6.96883	6.95764	7.37441	7.22135	7.23379	6.84873	8.24167	6.59565	7.84828	8.03845	6.68828	7.50079	7.27144	6.92081
C9orf16	7.50874	7.10734	9.3967	7.41598	6.96132	8.33993	8.34557	7.36994	8.298	6.25663	7.14342	6.12073	7.86866	8.26999	6.71108	7.1596	7.74838	7.73409	7.20136	7.67895	6.65049	7.52156	7.90352	7.28807	10	8.33172	9.27335	6.86139	6.78333	6.2511	8.92617	4.9147
C9orf3	10.0315	9.28724	7.94802	7.58217	9.88788	8.07736	8.14487	9.6997	6.42161	9.39695	9.29416	10.4425	5.90668	5.97221	5.64975	9.21837	8.60651	8.31725	8.97978	5.51496	9.88915	9.33705	9.23511	9.08766	5.4989	8.77714	10.7463	6.27285	6.58509	4.84275	7.60273	8.73468
C9orf38	7.1463	2.69144	6.99989	7.66313	6.69506	4.64161	5.65669	6.83922	7.26672	7.10746	7.02665	4.76075	7.62636	6.27936	2.20465	5.96399	7.13058	5.85713	6.56879	3.82608	7.24961	6.76169	7.1855	6.82376	8.08314	1.59352	6.86833	8.75535	3.70793	6.49764	4.95876	8.47632
C9orf40	5.11212	6.61661	5.13454	3.99711	8.24323	9.22979	7.57509	6.9505	7.17161	2.521	5.23639	5.25483	4.06515	5.3758	4.62497	4.96692	7.41912	6.34445	6.76336	6.4725	6.92482	6.19963	6.37926	6.19805	6.70113	6.48075	5.13719	3.63816	6.01012	3.59487	4.66427	5.89587
C9orf53	7.81494	2.35324	3.70508	2.37655	6.36333	5.55789	2.22309	5.43702	6.41283	3.77308	4.55834	7.33125	3.55164	3.6468	3.15515	3.73394	7.39609	3.32944	2.94394	1.97523	5.38815	1.84457	3.05711	2.27885	7.33556	5.72395	7.6809	3.66502	6.76834	3.44276	6.4577	2.84498
C9orf78	9.50908	7.54587	8.74031	6.8182	9.1331	8.59262	7.68855	7.9402	8.34827	8.33502	5.16395	6.13354	8.08919	4.20231	8.8069	7.90217	5.94579	8.5821	8.91351	6.51646	8.8584	6.49808	9.56337	7.97426	10.6131	7.45985	8.55417	4.97876	6.7044	10.3653	6.07939	7.96998
C9orf9	8.11063	8.9358	8.5422	7.77905	8.73562	4.66222	6.12536	8.45085	8.55399	5.46523	5.44755	6.45355	5.03137	6.45918	8.03548	8.67758	7.85336	8.4054	8.01888	7.97903	8.3866	6.9026	7.95988	8.00963	8.68916	7.69257	8.62437	7.53178	8.12942	8.3562	5.19799	5.7679
C9orf91	2.68275	8.91752	10.0693	7.82644	9.27121	6.33872	8.61488	8.44272	8.75754	5.50713	7.12987	7.87746	6.7346	8.72933	5.28374	10.7978	7.80321	10.3339	9.84403	8.56268	8.65488	9.2778	9.40526	9.35092	10.6755	5.32064	3.60732	6.07618	7.1888	9.99511	9.397	8.90476
CA1	6.61415	4.94428	6.98126	6.11088	6.73769	8.74094	5.53275	5.44997	8.74982	5.76404	3.44437	5.88605	5.86911	6.02365	4.93437	8.04598	7.4021	6.44175	5.23432	6.05766	6.56334	6.22542	6.15639	6.72266	7.35116	5.3964	5.48608	8.62671	7.28034	7.30216	6.43445	5.79142
CA10	2.67262	2.40905	6.52382	6.60772	3.93608	4.45958	5.72431	4.8829	4.21765	3.24867	2.413	3.99483	5.77188	7.29397	4.01248	5.75173	6.89314	6.42005	2.74229	6.19524	1.49008	6.34235	6.33067	4.33438	6.58627	7.05459	7.54343	5.18993	8.30994	6.7044	6.33264	4.87413
CA11	7.20869	9.44861	7.47981	5.59871	5.16725	8.6449	2.73084	3.88303	7.91952	6.64162	6.669	3.82361	4.68772	8.42513	7.58487	7.41945	7.3746	9.81844	7.76955	8.14332	3.3395	5.86518	9.22966	7.63166	7.25686	7.63983	7.8019	7.39825	8.07738	4.84533	4.21153	7.4154
CA12	8.59677	9.60651	12.4794	9.57153	7.88945	8.14336	7.22394	8.66658	8.34321	7.52588	9.09159	8.87241	9.9551	9.72878	11.7026	8.70526	8.63554	10.3376	13.2698	10.8883	8.65462	7.66967	6.45444	9.26624	8.22182	5.3503	6.10061	7.95838	9.55803	9.78732	11.8408	7.8919
CA14	3.67677	3.73323	7.80707	6.5586	6.05848	7.50561	6.51	2.92135	8.03564	3.58473	7.6314	5.67951	2.81651	6.06877	7.32103	3.41797	7.49014	6.36886	6.64526	8.11067	5.70661	6.55401	6.26978	5.49907	9.67898	3.67555	6.15749	5.29524	5.75559	8.50267	9.05231	5.48796
CA2	8.48311	6.34994	5.76531	7.8007	7.77079	4.15833	8.26176	7.94719	6.88085	6.08066	8.10419	3.34293	10.6962	3.43784	4.63832	6.87735	8.334	7.46414	7.3689	6.0599	7.5909	8.9469	9.30097	10.1533	5.14252	6.41645	5.30001	7.37664	10.2942	8.91564	9.94143	7.8283
CA3	5.26473	6.40234	8.1737	1.41881	7.23956	6.91256	6.7496	2.8086	7.17688	3.44574	3.25431	8.26153	3.8659	5.08936	7.29818	7.71034	6.20983	5.65525	5.60638	2.44419	5.84201	7.10515	5.07052	2.86848	9.94485	5.53138	4.02731	2.76259	6.71195	7.0913	9.34019	5.80734
CA4	6.5644	4.84963	6.90402	3.24734	4.80643	8.12808	5.22431	5.51024	8.09595	3.87792	4.72657	6.19654	5.37949	7.29627	5.91477	6.93755	6.89832	4.67214	4.75749	7.35726	4.06694	5.97341	5.83833	5.32126	7.84193	5.60757	7.00411	5.86558	4.10238	7.32204	8.2212	4.87265
CA5A	3.9848	6.0954	6.5354	4.22675	6.88725	7.11283	3.41129	3.50018	3.17726	7.41008	2.70196	5.57309	6.94206	8.05024	8.17026	4.84118	3.62099	2.73623	6.88479	6.95123	5.84141	6.39394	4.41471	5.76567	6.21098	7.57921	3.18563	3.51482	6.02742	5.95167	8.0457	3.11538
CA5B	8.24987	7.81351	8.28911	8.38072	6.69592	9.74318	8.31773	6.30835	7.0032	5.97028	8.32726	7.98711	7.86421	7.29931	5.63598	7.2707	8.62169	7.00963	7.91928	8.74586	7.56559	7.66563	8.1992	7.83802	10.213	6.58964	8.38108	4.83341	7.62202	8.28323	8.60193	7.69498
CA5BP1	5.83351	3.33107	4.14034	3.99674	6.13502	4.25003	4.98737	4.36873	4.8079	4.5063	7.55229	4.95721	3.905	4.8148	5.75927	3.68792	4.71074	2.87078	6.29514	4.12145	3.47608	3.81958	6.55328	3.91932	5.13283	4.94879	5.48673	5.4078	4.7732	4.46847	5.22063	6.66832
CA6	7.68033	6.30471	4.04421	7.01939	3.59067	9.47131	7.21686	6.0124	6.84798	7.58949	6.26425	6.63769	5.10631	5.47968	5.37574	6.55567	5.27849	6.94761	4.30326	5.9429	4.224	3.4848	2.66804	5.10459	7.85021	4.44589	5.51081	4.52004	5.2795	7.52215	5.73903	2.97575
CA7	4.67836	6.04821	4.25624	6.01647	6.23877	10.2656	5.77252	5.29908	7.19609	6.64435	7.8704	8.15071	4.48126	6.84143	6.07735	7.63268	7.40022	7.36126	3.07388	6.35089	6.16751	4.79118	4.88449	6.51777	4.4029	7.60188	7.52836	4.08793	6.3408	4.59368	4.91724	7.05931
CA8	4.622	5.6684	6.51511	8.51425	6.06864	8.48209	4.71793	7.88367	8.29229	4.92272	7.04113	8.68264	4.52717	5.64758	7.21068	7.37709	6.8899	6.05727	6.15908	7.36471	6.35937	5.09183	7.19086	8.85876	5.67762	6.78779	7.64028	4.07832	4.37371	7.51549	8.5708	7.66938
CA9	8.05262	6.66462	7.23688	3.36785	3.70899	7.97013	4.68736	7.27927	8.2774	8.52177	6.39644	8.74738	7.17469	5.74743	3.48689	6.88833	7.87284	6.10115	5.53745	6.44146	6.88525	2.6344	6.64433	7.18158	5.07964	9.43072	4.85799	7.70602	7.96579	8.19292	8.28388	7.02548
CAAP1	7.73169	8.50275	9.23282	8.31475	8.62672	5.06822	10.1717	8.43931	6.18418	8.57841	8.45893	9.6377	9.94914	7.4575	4.82446	8.91616	9.21627	8.55084	8.72704	9.11069	7.33089	8.97191	9.2066	9.04467	8.22061	7.11568	4.67713	7.9286	8.53265	9.48601	9.13666	9.22094
CAB39	9.96266	10.7774	10.7013	10.5982	10.4318	11.1425	9.88763	11.0169	12.3493	11.0471	10.2411	11.6971	12.1494	12.0033	11.8044	10.0374	11.0617	10.2035	11.4298	11.0925	10.6118	10.766	11.1375	10.7125	9.71194	12.3456	10.1152	12.0112	10.1714	10.0116	9.57376	10.7849
CAB39L	8.32509	5.44498	10.2581	8.23398	8.31475	7.34329	7.24657	9.64624	5.89037	4.61737	9.93283	9.99908	4.09454	9.99365	4.20652	7.21158	8.99004	8.26064	8.65742	4.99392	8.54548	9.98928	9.00641	7.73447	9.85086	8.5371	6.17234	5.37969	7.17653	9.11906	7.61213	8.18409
CABIN1	8.42291	8.74417	7.07181	8.5946	6.39494	10.0336	8.49672	8.39556	7.74976	7.20749	7.23833	10.6275	8.24084	9.72926	8.76753	6.42016	8.31948	8.58624	7.44114	7.58298	7.29599	9.36886	8.35077	8.02837	9.19276	9.21756	8.33674	7.35583	7.34382	8.44828	8.31695	8.55754
CABP1	7.42095	5.74591	4.73837	6.42637	4.77517	7.34305	4.90682	6.39766	7.21325	5.02213	5.01398	5.8809	3.45672	5.71397	5.49116	6.14354	5.87685	4.88692	4.80205	5.37943	5.17886	5.11976	6.25602	4.59714	7.66811	5.15774	6.36406	5.39685	5.35383	4.9575	7.02103	4.51963
CABP2	8.3491	6.80382	8.52917	8.18021	6.9592	7.55024	4.78122	7.2621	8.76442	7.38377	8.42765	9.28426	5.80989	5.99866	5.71678	8.71223	7.75186	6.75866	6.86288	7.30947	7.01901	6.87435	7.1285	6.91987	9.92354	6.89586	7.38583	9.09285	7.04993	7.84698	9.24277	6.83739
CABP5	6.67599	3.14643	3.52829	2.26287	2.9941	5.81583	2.94708	1.14528	4.03561	2.67524	3.35073	5.12271	3.62035	5.58268	4.15212	4.33078	3.03622	2.09374	6.28474	3.79647	5.75701	2.06219	2.29336	1.88214	6.00483	2.9164	2.52743	5.46294	5.84358	2.99415	5.00473	4.34869
CABYR	7.96403	7.31373	5.95084	6.99308	3.69972	7.17632	2.35874	6.84134	2.7937	3.04583	2.24346	6.50776	2.24149	8.57351	8.03705	2.12161	4.38375	8.89301	5.79296	2.78789	2.47842	7.03504	5.2235	6.90616	5.67183	1.65067	8.61323	8.21949	7.06987	8.2958	7.31895	1.2976
CACFD1	9.61594	8.35366	9.00216	8.35358	8.35046	10.5139	8.9673	7.77448	8.58883	8.62601	9.61946	8.65211	8.9521	8.22596	8.51155	9.3145	9.23684	8.94926	7.22393	8.96105	8.21715	8.83241	7.59182	9.02176	9.13472	8.53511	8.23557	8.89584	8.99604	8.59713	8.8494	7.93137
CACNA1B	6.20831	4.76315	3.09403	4.53638	4.56994	7.5529	5.31754	5.38178	4.81217	4.4779	4.16982	6.28097	4.442	6.369	7.68914	6.01733	4.35668	3.45614	3.97876	3.7166	3.5284	5.57428	3.71945	4.74675	7.6807	5.77936	8.67563	9.39187	5.90254	5.68675	7.17174	5.41264
CACNA1C	8.36869	7.80214	7.77229	6.76062	8.10383	7.31091	5.58595	6.19527	6.36574	6.84038	7.7507	10.5427	7.14001	7.33612	8.06386	8.79023	7.06136	7.51768	7.80759	5.4633	6.23724	6.90256	7.04576	7.30949	7.51575	7.91915	9.42819	5.67629	8.16916	7.83987	8.79691	7.415
CACNA1D	6.1349	10.7501	10.3418	10.212	6.4126	9.31284	7.69584	8.88476	8.89835	7.47713	8.61527	8.71057	8.2253	8.76771	9.99832	6.56054	8.52178	10.8973	9.53071	9.71191	6.13404	9.32424	8.95393	9.36681	6.90287	8.14225	8.68096	7.25547	8.31663	10.6308	8.9732	9.24199
CACNA1E	4.79065	4.16834	7.12999	2.88714	4.64715	6.12447	4.46779	3.17777	5.46408	6.70724	2.94239	8.83305	6.45403	6.49824	6.81905	5.61618	5.78213	1.36214	2.05245	3.64237	2.93406	3.73828	7.14206	2.31801	10.3324	3.59801	6.83259	5.41604	4.44548	6.93867	4.65665	3.21068
CACNA1F	5.38243	5.344	4.68475	2.60508	2.99887	4.75539	6.78349	4.14116	5.2494	3.13328	2.94181	3.45654	2.61354	5.9588	4.96561	3.64006	4.00276	4.38545	5.25224	2.94312	3.20105	1.38284	3.68015	2.99619	7.01285	6.07827	4.69825	5.92051	2.75283	6.20983	4.47846	6.60683
CACNA1G	6.47896	3.62695	5.36821	4.98722	6.28123	5.97589	5.24744	4.66045	5.85962	4.88163	5.13635	5.5585	6.85924	5.70395	5.62916	5.4437	5.47114	4.79842	4.28405	5.97446	4.51467	5.79943	4.94916	4.26054	8.64079	5.39422	5.39451	6.16738	6.26485	4.80126	6.90448	5.68438
CACNA1H	7.2825	6.61049	9.73053	7.09483	7.13905	7.90628	4.36141	2.8073	6.9006	7.71533	6.99084	8.75151	7.57908	6.03451	8.42517	4.80024	8.28682	8.13789	3.52419	6.99571	5.89629	5.07314	5.80448	7.07526	9.65219	7.46808	4.6455	8.83139	8.49029	6.9761	5.2389	3.84584
CACNA1I	8.05027	7.26284	7.66011	7.28714	6.15848	8.42834	6.41165	7.21096	7.57653	7.99511	6.29715	6.58368	6.37674	9.22373	8.74236	8.41705	7.10548	6.74087	6.90404	7.23744	6.58911	6.39929	7.08406	6.289	8.21237	7.67914	7.97778	6.98025	5.74536	6.55132	8.40948	7.10513
CACNA1S	8.7628	6.75462	8.16591	6.31779	6.55911	8.86109	4.221	6.70869	6.10608	6.59964	5.34357	6.99903	5.73868	9.02945	7.2182	5.38715	8.35465	5.98712	6.3262	7.81469	4.40411	5.84639	7.15127	6.96562	10.5373	7.19363	8.30304	4.02161	4.89971	5.12883	5.62751	6.16447
CACNA2D1	8.06883	6.23713	5.28239	5.82761	3.07722	7.41772	3.42186	7.87778	4.73813	3.2655	5.33962	5.26593	4.33491	5.18819	4.37204	5.36246	4.04005	3.98258	2.57194	4.20461	7.3485	6.21311	7.25325	6.68936	6.5646	4.49307	8.93124	3.66848	3.78581	8.54633	4.91239	3.6506
CACNA2D2	6.01511	10.2814	8.21919	8.00636	7.257	9.7191	6.19687	7.89564	6.51833	4.7281	8.17229	5.41885	6.40723	11.1508	7.30744	8.12852	10.4636	9.29418	8.03716	7.1289	7.55434	6.25328	8.45235	8.52767	7.66545	7.22986	7.15792	8.52422	7.77918	11.9686	8.94408	8.2172
CACNA2D3	3.94565	4.63529	7.06909	2.95996	4.90485	6.8723	5.74371	5.5894	8.3907	7.34186	7.07195	6.00644	7.38903	5.91406	6.12866	7.62237	4.07742	9.88049	4.67418	7.0906	5.77568	5.5986	6.62708	5.89076	5.47168	6.17055	7.65895	8.06033	7.94225	6.97469	4.32577	6.4647
CACNB1	6.86827	8.72117	8.51214	7.53395	8.23102	7.57975	9.53225	6.49773	6.60752	6.19937	7.40876	9.20253	5.60698	6.64516	6.29688	7.74135	7.58119	7.95374	6.91989	7.74944	6.89283	7.35782	10.7746	7.27356	7.9328	5.11895	6.76962	6.4455	7.91658	8.23927	8.34938	6.91327
CACNB2	6.52791	9.29812	6.37935	7.30182	5.49985	7.67705	4.58763	6.98024	5.85768	5.27514	6.24554	8.08845	4.99609	5.99902	5.32399	7.02786	5.96511	8.8121	6.16663	6.31433	6.82349	6.8404	7.54948	7.69598	7.11254	5.0003	5.05748	7.15967	6.16817	8.64045	5.53097	7.64757
CACNB3	9.71088	9.61537	9.44869	8.74906	7.80308	9.14662	6.81105	8.51608	8.67493	9.08369	8.16585	9.01766	9.09041	10.2865	7.81112	7.607	10.6033	9.53217	7.0589	9.04268	7.97239	8.47502	8.32121	8.16528	7.65749	10.0759	8.01582	9.35021	7.84456	10.8826	8.19623	8.21147
CACNB4	6.64316	7.87157	7.26194	7.43542	6.41701	9.62893	5.08624	7.70436	6.94641	6.90776	8.46917	7.08235	3.04418	9.76101	8.62492	8.18261	8.10772	4.89031	6.34053	8.32056	6.40799	6.32578	8.84829	8.83686	10.3458	6.52301	10.542	4.51449	11.4004	8.14677	10.0527	4.70319
CACNG1	8.53196	7.49988	6.35318	6.9648	5.63987	9.87704	7.1497	5.34225	7.01561	5.89625	5.74072	9.02127	4.37059	8.90917	8.57928	6.39116	7.98488	4.51892	5.73056	7.44356	7.51544	6.31903	6.87098	7.18448	6.81925	7.01058	8.61744	7.25532	7.11422	5.50362	8.66899	7.14637
CACNG2	7.00178	6.64042	6.17761	6.62811	3.41177	12.4189	6.97051	2.67333	3.94977	6.34143	6.91333	9.35163	7.33302	8.09844	7.75561	8.52683	7.28759	6.61448	6.12728	3.52484	2.70407	4.83166	7.23355	3.55113	9.34124	6.99208	5.21272	3.88468	3.62765	6.50831	7.56267	5.84637
CACNG3	8.31383	6.14461	3.64179	4.50119	4.47503	10.5776	7.33667	3.45878	6.00047	3.91539	3.79663	3.9906	4.68739	5.39791	5.1314	7.69405	7.47338	3.39196	5.87586	7.3046	6.6658	6.39794	7.97152	6.29325	7.28826	2.73765	8.72065	7.80002	7.72199	6.97064	5.81275	1.82716
CACNG4	8.59311	5.84437	9.44545	5.89519	6.32772	10.9069	7.40898	7.52771	7.00684	6.82994	5.85157	6.6729	6.1162	7.42055	7.11494	7.21043	5.97022	7.43473	8.64672	7.22846	4.84531	5.57325	9.0618	5.11215	6.98001	6.33985	6.50253	7.3293	5.51328	5.07566	7.13424	8.04021
CACNG5	7.88124	5.32258	6.99821	7.2102	7.76087	11.1321	7.90045	6.45254	5.54719	7.63731	7.92873	8.74191	7.23132	7.10653	5.79994	5.81192	8.20113	5.423	7.67833	8.18998	6.93041	6.59815	4.56782	6.97941	9.21896	5.8412	8.72502	6.36166	7.39592	8.67691	9.46063	7.98114
CACTIN	6.85997	6.9071	8.19617	7.79023	7.96942	8.52156	8.44925	7.67167	8.14556	7.44008	7.96562	9.03489	6.46384	8.11309	7.20411	7.62005	7.67071	8.36221	6.08412	7.51225	7.51931	7.53104	7.67269	7.24748	7.13101	6.93199	7.14427	7.09779	6.35341	7.42068	5.71677	6.62432
CACYBP	10.4211	10.8076	11.0227	10.948	12.0136	8.99098	11.2272	10.944	11.25	9.78966	10.6058	9.00059	10.7666	9.95178	10.8575	10.5534	10.4823	10.4758	11.7529	11.5771	11.8581	10.8804	11.1478	11.0664	10.5307	12.3874	9.62092	11.3326	11.8931	9.80293	9.96582	10.9829
CAD	9.08351	8.38272	7.6167	8.24471	7.54128	5.67055	7.88923	9.1567	10.7521	6.72549	8.18448	9.30473	5.01249	5.38976	8.14412	7.51098	9.40674	7.99502	4.38893	7.00129	8.9801	8.57639	8.77631	8.42852	6.09874	7.97783	8.89219	5.57414	7.97165	9.81615	8.61669	8.39684
CADM1	9.40068	9.63256	8.97041	8.64743	7.22614	9.17668	8.92897	9.37808	9.1648	9.52229	8.81094	9.25957	9.18357	10.1332	8.45402	7.39193	8.90787	8.18517	8.48625	8.93906	7.30317	10.1414	9.14009	9.96026	9.21966	9.82191	10.4539	8.34711	7.95155	8.02035	7.99261	10.0112
CADM3	6.93187	5.50663	6.0325	6.62945	4.76808	9.01522	6.56316	4.98291	6.74477	5.62781	6.02707	7.02178	5.73019	6.15984	7.10134	8.48708	6.20234	4.45925	5.09949	6.24656	4.85444	6.7621	6.99179	5.0982	7.03938	6.02294	6.91792	7.62317	5.83989	6.36509	6.79118	4.77034
CADM3-AS1	5.1088	4.19912	7.66132	4.219	4.75193	8.07191	7.10972	4.83733	5.09321	5.3272	3.25201	5.1688	7.90653	6.37224	5.94904	3.79262	4.78598	1.6772	4.35872	4.60639	1.13444	3.54411	6.92247	3.37278	7.25972	6.16606	3.61498	4.71968	7.03783	2.82887	6.19112	4.07981
CADM4	7.89576	8.08031	8.33047	7.02831	7.2577	9.27097	7.1515	6.86205	7.18098	6.47843	7.54379	8.92787	7.11289	7.21466	7.30803	8.07466	8.43301	7.98911	7.55649	6.67015	7.27914	6.63723	7.80952	7.4168	6.31375	7.54989	6.77389	7.12397	7.08123	7.99062	7.6021	7.8497
CADPS	6.99983	3.46504	2.40656	2.42155	5.35782	8.44857	2.25023	5.72536	4.97449	3.90444	6.551	7.2665	1.55569	7.61647	4.38345	5.15073	4.3698	5.51152	4.55164	4.57183	5.36339	2.74782	6.1052	6.37168	7.91826	8.28727	7.7479	5.56726	2.72229	5.76209	8.99205	6.71286
CADPS2	8.21373	8.09819	8.52814	9.48081	7.89488	9.51535	9.09921	9.80091	4.568	7.77346	9.02699	8.10188	9.49886	7.70644	8.35593	8.0799	8.29916	7.51148	7.20314	8.67758	9.16263	10.2156	10.0369	9.82206	9.50815	7.23575	8.3332	9.29278	10.5474	7.57987	4.97279	11.1802
CALB1	7.17011	6.44493	6.34943	7.85787	6.31908	8.90772	3.40921	4.98906	8.05798	4.59177	4.51385	5.32021	6.75186	7.39903	4.94476	4.37597	7.01191	4.18519	2.88686	8.56007	4.56717	6.47788	7.44514	6.54149	7.47195	4.33169	4.91856	5.26348	6.9873	4.71629	6.65867	3.5233
CALB2	7.96216	7.60934	4.23081	8.02978	7.64769	9.93342	8.2748	8.88506	9.7756	7.96829	8.29904	8.77124	8.61115	8.57992	6.95123	9.35775	4.10865	7.76824	3.23506	7.93507	9.44999	7.44647	7.35127	7.82836	7.04495	8.5628	8.69072	8.65138	9.49242	7.80642	10.5037	10.0943
CALCA	4.9833	3.91618	5.93941	6.32053	3.72037	7.16545	5.75176	5.07861	7.84719	5.00077	6.06886	4.99134	6.70515	7.32078	5.97885	5.01476	5.80877	3.90317	4.19744	5.04395	5.48972	4.49528	4.09744	3.33141	6.94466	4.09027	6.58595	5.7386	6.10356	5.63573	6.54911	4.22515
CALCB	3.29063	2.03899	3.42921	3.2338	5.17203	8.50299	5.28868	1.38094	5.47373	2.83571	3.9526	4.39354	2.60245	5.89145	6.59432	4.47967	5.77445	1.16211	1.661	3.35539	4.29879	1.9933	5.00659	5.31986	6.18887	3.04607	2.8793	3.5608	3.34568	2.46213	3.95293	3.94817
CALCOCO1	10.5705	10.9513	10.9949	10.5262	8.78604	11.1214	10.9425	9.84121	11.4152	9.86338	9.95328	11.0442	8.24799	9.65555	10.4666	9.86529	10.6608	10.3759	10.2185	11.2299	9.54453	10.2786	10.5279	9.87765	6.45067	8.25136	9.90884	4.48676	7.74786	10.5388	11.5309	8.17495
CALCOCO2	8.08783	8.73926	10.3252	11.5359	8.51936	8.91845	7.11573	10.8185	8.93548	8.52453	10.2828	8.14313	7.86358	7.24213	11.3588	10.1056	9.69209	10.2312	11.6846	11.268	9.76847	9.97039	9.09878	10.1782	9.58012	7.86	6.60261	3.85201	6.32898	10.9558	10.7188	8.35883
CALCR	6.47071	4.5228	4.26585	5.91572	2.88706	7.51626	3.95141	2.37196	6.2741	6.22519	6.3002	6.11088	5.75408	5.38699	7.37281	8.06666	5.75286	5.84587	6.33137	7.30515	5.63515	5.27813	5.1275	4.61077	5.67119	5.11533	6.016	6.39086	5.10302	6.41958	4.22492	6.5065
CALCRL	7.99617	8.13126	7.17737	6.40906	8.52437	6.82322	8.39254	8.26881	4.7216	4.93995	6.57713	7.09767	7.70485	6.85248	3.19822	7.85417	9.78032	7.09689	7.8474	6.95083	7.65572	7.02691	7.80173	8.22788	6.6266	2.43081	4.60576	5.50865	3.93805	7.30175	4.19501	7.69787
CALD1	9.86378	9.19481	9.05946	9.72552	9.59003	9.76148	10.1817	9.62431	9.87486	9.32148	10.2204	10.7836	9.5265	9.98242	9.60328	10.1188	9.42742	8.85815	9.33462	8.10896	8.75166	10.0926	9.79726	9.66625	7.54229	7.69202	10.1735	8.33736	9.03379	9.21503	7.32219	9.53394
CALHM2	8.47534	8.6788	8.12655	7.86699	7.05907	8.56158	8.03889	8.0834	7.05121	6.613	8.29279	7.19806	7.03984	6.30424	6.17893	8.62318	7.8055	8.21281	6.88054	6.58598	7.00089	7.22509	7.32301	8.38812	6.47702	4.59859	7.60025	6.26325	6.49244	5.38436	6.71559	7.43069
CALM1	10.1186	11.1664	11.1219	10.8915	10.1775	11.3017	11.1824	9.47185	11.0863	9.97669	11.1635	10.5727	9.18066	11.4007	11.2415	9.73457	9.76788	10.4998	10.4483	10.5639	9.10849	9.96405	11.3653	9.85784	10.8891	9.6008	12.1823	10.0932	12.1472	11.3375	10.8579	10.3089
CALML3	5.16211	4.98648	6.97444	4.44022	5.21156	9.81387	7.33662	3.84953	7.85194	6.56412	5.05767	8.67879	6.94916	6.81583	6.71566	7.76874	6.25056	6.34223	5.51886	7.00556	5.42272	6.66176	6.79997	7.04579	7.54762	5.04081	6.37752	5.82557	7.59656	4.86394	6.80853	5.1599
CALML4	7.9518	8.97029	9.70761	7.54493	9.73505	7.91073	6.56642	7.62595	10.1041	7.1249	5.63864	7.14053	7.84827	6.6806	8.25296	8.42824	8.05128	7.72423	10.4048	9.16339	9.10974	7.55447	8.09982	7.82247	5.93853	9.7151	6.03481	6.23325	9.70983	9.04987	6.41655	8.08219
CALML5	9.14528	6.87429	5.72352	6.17908	8.41817	10.2089	9.41095	9.69254	9.91956	8.64368	5.51363	10.6845	8.01218	7.73821	6.85519	8.40069	6.65959	6.47876	6.86975	5.69417	6.57098	8.46478	7.75993	9.2268	6.09904	9.45348	8.88947	8.58215	7.45727	7.04014	8.23283	9.9132
CALR	13.1467	12.5366	12.2902	12.829	12.2991	12.3235	12.2313	12.3571	12.6032	11.4004	13.0643	11.2788	12.4699	12.5672	13.3841	12.0489	12.3997	12.3135	12.2125	12.7685	12.3151	12.2446	11.7013	12.4424	12.607	12.6906	11.3415	13.642	13.2903	12.6178	13.0024	13.0135
CALU	10.1007	10.062	10.0939	10.7871	11.1987	9.24871	10.6054	11.1079	9.42394	10.8372	10.7616	10.4168	11.3009	10.9191	8.97494	9.73225	10.1442	10.2086	9.90431	10.0813	10.1278	11.395	10.7647	10.5956	8.10075	10.1214	10.277	9.96466	12.1464	10.2918	9.30777	10.7825
CALY	6.68578	7.37419	7.80216	8.3719	7.53402	9.97413	8.10953	7.39912	7.68123	7.7747	7.82737	9.16128	8.67067	8.7535	6.90374	9.22593	8.07446	7.14397	5.95607	8.54749	7.7516	7.12114	7.2181	7.2237	5.66569	6.87254	8.50026	8.22796	9.36144	7.83396	9.68543	7.51793
CAMK1	8.10446	8.28363	8.42047	7.26005	7.20059	8.70189	4.62974	5.3583	5.52685	7.69033	8.20984	6.98375	7.20529	9.14592	8.32269	7.84043	8.00931	8.89768	8.12175	7.50337	7.39481	7.73553	8.33183	7.7707	8.69244	7.54076	8.33042	5.09878	8.50593	6.79913	5.96024	6.67343
CAMK1D	6.7782	5.8509	4.28979	6.56351	6.7329	5.78071	4.46655	7.38583	9.04536	3.24958	6.27981	7.78546	7.10995	7.44761	5.46717	6.34014	6.19807	3.79817	3.38812	3.90033	6.09503	7.31998	7.16892	7.64051	10.5144	7.39172	3.93682	7.82463	3.85979	8.74701	7.2985	7.62508
CAMK1G	5.20174	5.15656	2.94888	5.424	2.5566	6.61906	3.27738	2.27386	4.09612	3.91973	6.04272	5.08923	4.83513	6.14159	5.39951	6.08591	5.47577	4.88065	2.09243	5.75195	3.22917	2.73202	6.42952	4.67846	7.63238	5.4731	5.67936	3.28772	4.30987	4.91545	7.06313	2.77657
CAMK2A	4.83363	4.94441	6.1085	5.04579	4.37892	6.53089	6.2007	5.04929	6.78556	5.87354	4.63299	5.38381	4.65045	7.77275	5.96896	6.67927	4.52814	4.27063	4.46985	5.25756	4.50913	3.56111	8.10734	5.01548	8.04001	5.23016	7.52269	4.7354	9.56353	4.55147	7.86221	3.05842
CAMK2B	6.45743	7.68686	6.79862	6.74541	6.36515	7.62708	5.97222	5.93124	7.6407	8.35085	6.33242	7.31849	5.02374	8.05803	6.66728	7.02607	6.27897	7.31352	6.80516	7.20848	6.09358	6.62078	6.33516	5.77459	8.50872	7.19941	7.07919	6.43632	6.84114	6.81446	8.84046	5.90138
CAMK2G	7.57428	7.23183	6.84275	9.00859	7.00282	8.19895	7.44634	7.03449	7.7512	7.50348	7.5164	6.81986	5.76625	6.97973	6.90425	6.08975	8.1184	7.45677	7.55471	7.92075	8.68442	7.12096	7.94538	6.47241	8.71515	7.95106	8.22029	7.94232	9.06958	7.18069	8.72193	7.94842
CAMK2N1	8.57949	12.0522	10.8615	12.9292	11.6258	9.5799	10.0166	12.297	9.09786	9.89109	10.6947	6.96798	10.2909	12.7919	9.63642	9.31603	10.9323	11.4487	10.7621	12.6344	11.3779	10.2794	13.3365	13.1422	7.79534	8.04131	11.4425	8.73141	12.5854	12.5145	8.52198	11.9183
CAMK4	5.39229	4.47904	4.64486	4.0652	6.38462	9.55056	3.99477	2.41938	6.0572	4.23684	4.11571	5.11871	2.34694	5.17198	5.60524	3.1953	3.99709	2.73977	3.63069	4.68119	2.67841	4.14172	2.65517	4.96651	9.50622	3.98299	3.96346	4.86565	5.14596	3.72978	8.87974	3.40494
CAMKK2	7.57051	8.74383	8.18071	7.75823	7.55808	9.58691	6.64414	8.2378	7.38061	7.37595	7.00432	7.90194	6.45366	8.52829	6.97834	8.48569	8.73546	7.69539	8.19221	8.33545	7.96627	8.51795	8.4232	7.78866	8.14495	5.03643	8.17778	7.74529	6.29766	7.12796	6.3524	8.02733
CAMKMT	5.81861	8.6669	4.22905	8.2206	6.56936	9.50599	8.35704	7.61525	5.48792	7.78389	6.57702	7.72995	9.03062	7.13431	5.75619	6.53993	7.12935	7.10754	8.47547	5.22014	8.34218	7.15508	8.57587	9.50871	6.29235	10.0274	9.67166	5.37487	7.19641	6.96948	6.14144	8.5943
CAMKV	5.43342	3.79038	7.66954	6.56971	6.28926	6.50635	5.26283	5.61793	6.42035	3.98413	3.8963	5.88855	4.2337	4.85271	6.21501	5.83709	6.828	6.38153	4.40934	3.63041	3.65336	6.11836	4.9891	5.92111	9.08305	5.26921	6.67021	4.58011	8.36088	6.89957	3.98716	5.97921
CAMLG	10.4283	10.5521	9.7213	8.6528	9.59953	8.35045	7.06684	9.67042	9.23812	10.6348	10.3121	7.65891	10.122	8.91745	8.11968	9.21324	8.26816	12.3682	9.88269	8.77534	9.5448	8.62229	9.95534	9.56631	10.3832	10.8246	10.4807	8.7344	10.5465	9.20599	9.27962	9.49473
CAMP	5.96478	7.89807	8.26543	7.84294	7.75169	9.95294	8.47851	4.23726	8.1659	6.07127	4.98913	9.4817	7.74932	7.67948	9.11644	7.38971	6.91523	7.94054	4.48271	8.46128	6.73438	6.88374	6.00413	8.22163	7.94599	6.54604	6.4755	9.11593	5.88183	7.73078	9.6225	7.29436
CAMSAP1	6.98025	8.30921	6.92914	7.93335	8.65452	7.99243	7.64063	7.8113	8.04286	6.49948	8.29696	7.38107	8.5303	6.40057	7.39298	7.39138	7.73068	8.52442	7.63314	7.08739	8.85091	8.71616	8.46183	8.63598	8.01017	6.56172	7.94128	7.62551	8.58761	8.00897	7.11724	8.78812
CAMSAP2	9.81547	10.0556	10.7308	8.78705	10.6551	6.67012	9.96986	10.2179	10.2178	10.7193	8.88077	7.82124	10.6687	10.6011	11.8917	9.4925	10.3819	10.0932	10.5357	7.66434	9.63107	9.59041	10.0791	9.71768	9.29289	9.04341	9.43732	7.68586	10.823	9.73063	7.57151	10.1453
CAMTA1	4.01168	5.7373	5.67992	6.84638	7.98599	8.17627	5.94465	3.61071	4.43307	6.50998	6.84067	5.92525	5.11613	6.87096	8.74398	4.98758	6.11957	6.95472	7.40073	5.3667	9.31643	6.83349	8.03359	5.01781	10.4073	9.53557	7.75278	2.13347	2.86367	7.92641	9.43653	6.60448
CAMTA2	9.83843	8.82162	10.3548	8.54805	8.21068	7.30451	7.72166	7.94981	10.2677	9.02552	8.84439	9.22411	8.25606	8.97549	7.43621	9.59092	8.94024	9.44358	9.15044	8.89222	7.51225	8.27261	7.76432	8.11948	7.74802	4.41312	10.7247	8.49379	6.46414	9.55504	8.21823	8.72352
CAND1	9.85589	9.46656	9.40445	9.69104	9.32595	7.77169	9.2058	9.59345	7.38366	9.13541	9.62702	6.94057	9.52549	9.17781	10.4687	8.35734	9.51764	9.62863	9.72868	9.76553	9.45742	10.0201	9.06503	10.9325	9.31152	6.56029	8.66928	9.11096	8.79954	8.74105	7.29382	8.42819
CAND2	7.65047	10.3776	8.8404	7.90814	8.16926	9.10368	6.40657	7.66291	8.68428	8.90264	5.19717	9.00982	7.63532	7.1812	4.41976	9.26981	8.32421	9.16366	7.65742	6.32758	8.57631	8.73518	9.05975	8.80723	8.14031	4.21795	8.39898	7.11693	6.92305	7.7436	5.67664	7.84397
CANT1	9.09396	8.99309	10.5361	9.20273	8.56525	9.86774	7.9998	10.1764	8.32419	8.63338	9.71237	9.38895	9.74876	10.7491	9.5402	9.40733	10.2267	9.40722	10.1781	9.76202	9.24862	10.263	9.71734	9.81078	8.97892	8.00886	8.4663	8.04359	7.37952	10.7058	11.5321	9.50512
CANX	12.3849	12.8745	12.6752	12.3303	13.3477	11.5651	13.5992	13.0534	12.1083	13.801	12.3423	11.4024	13.5084	12.7995	13.3548	12.5256	12.5874	13.3161	13.6603	12.6116	12.93	13.5932	13.5001	12.7651	12.4579	14.3171	11.7067	13.6982	14.0118	12.1179	13.7721	14.3763
CAP1	11.3305	10.5709	10.1984	11.5292	12.0492	8.68655	11.7599	11.5735	9.40694	12.4477	11.1372	9.72165	11.3942	10.1277	11.8277	11.0311	11.3348	11.6658	10.9596	11.3181	10.651	12.2497	11.7239	11.8028	9.61482	11.0353	9.6393	9.27159	10.3703	10.4124	9.91247	11.7212
CAP2	7.04106	7.46106	6.86899	8.20224	7.40862	5.6144	7.5674	8.33441	5.53524	5.54498	9.18982	5.26528	8.9896	8.10529	7.06976	2.93713	8.55489	5.63435	8.00472	9.27057	7.85984	8.88811	9.95109	8.297	6.85951	7.57645	5.89142	7.67438	5.10598	3.59042	6.01019	8.21983
CAPG	8.24888	6.94963	6.25327	6.24757	8.65513	7.30029	8.0562	8.45134	8.31661	4.94098	7.53848	9.46315	8.6573	5.14849	7.60917	8.11091	7.68372	6.96705	7.41392	6.25675	9.66748	8.12037	7.85878	8.09872	6.69824	3.34593	5.30997	7.93165	6.48976	5.5531	9.25386	4.1485
CAPN1	9.58464	8.38492	9.18626	8.35909	8.72712	9.22358	8.18821	9.21191	8.51269	9.35631	7.92523	8.13182	9.70955	10.0229	8.73833	8.20366	6.15184	9.8866	8.53797	8.44947	9.35454	9.13996	8.87915	9.16734	8.402	9.24906	8.70314	9.40267	6.06084	8.51901	8.93032	9.26198
CAPN10	6.80615	3.91656	6.55867	6.64615	6.56132	7.64813	7.59944	5.94324	7.12103	6.15673	7.10761	4.4085	7.19837	8.53644	6.42215	6.42797	7.44747	4.46328	5.85699	6.97912	4.82439	6.92371	6.0952	7.0525	8.97494	5.77431	7.49381	4.65679	6.35028	7.15565	6.41946	4.57339
CAPN11	3.33436	2.82247	4.79635	5.19591	3.69811	9.22754	4.25177	3.41574	3.05831	7.3314	4.3473	6.55576	3.83061	5.39424	7.88755	8.23561	3.98833	4.63057	2.47201	6.94057	3.57588	2.62827	2.83402	3.31412	5.42931	7.55845	7.70395	5.49564	5.02153	5.48117	5.01279	3.44629
CAPN15	8.7023	7.63401	8.28772	4.47196	7.44008	9.29839	8.49227	8.43833	7.73751	5.48131	7.4971	7.82985	3.00752	7.93264	5.03004	8.44271	10.6492	8.04659	6.5362	3.91464	7.40491	5.65416	7.49555	5.44099	5.45422	4.06946	8.55449	9.72015	8.05464	6.0078	8.77554	7.54317
CAPN2	8.73403	8.96248	10.3544	9.04699	10.0237	9.35384	9.3385	9.62552	11.2494	9.1364	9.56838	9.72716	9.30881	8.27406	7.57337	9.96611	9.0468	9.67845	9.1391	9.38708	8.90566	8.89515	9.13018	9.25888	7.98458	8.98469	9.84428	10.2784	9.16657	8.05405	8.73083	9.82641
CAPN3	9.90345	8.92279	8.9549	8.72548	8.6003	9.05121	6.20231	8.10981	9.94788	9.11747	8.89648	10.2218	8.0567	9.06505	8.23707	10.781	9.24139	8.13579	5.94088	10.1628	9.90183	8.62888	10.9018	8.59691	8.69969	8.13668	11.6731	7.65104	8.06091	8.85199	8.3276	5.80673
CAPN5	6.48824	7.87848	7.62554	7.0232	6.5536	9.91233	4.07732	5.02912	8.59666	7.744	8.09373	8.4956	6.79863	9.27553	7.72827	7.64224	8.99803	5.67881	6.36761	6.90446	6.42	8.0976	8.46508	7.09178	9.41149	7.74484	8.46084	8.38226	8.27285	8.07165	9.0486	7.11909
CAPN6	7.89387	5.36958	6.50087	6.36495	5.1339	6.90715	3.63224	4.17074	8.18523	6.66376	5.58854	6.34248	6.17445	8.08246	5.61559	3.98301	5.38096	2.9782	5.86976	5.25188	6.21894	3.84903	3.7148	5.87281	8.61058	2.76211	4.66554	5.36549	6.50792	4.6679	6.44597	4.59486
CAPN7	6.94464	9.52393	9.6733	9.28604	8.79623	4.96322	9.127	8.76963	8.27982	9.60446	7.8533	9.4906	7.24884	8.61381	9.73386	9.41507	8.76829	9.62705	9.12094	10.2981	9.0619	9.14013	8.86004	9.33482	6.56975	8.84422	7.24326	6.96418	8.47054	10.2551	10.2861	8.89262
CAPN9	5.92065	6.02525	4.86269	6.88229	5.02633	8.80458	7.44295	5.60246	8.51767	6.74526	6.83456	6.5985	5.31621	6.56262	5.4125	6.76568	7.73064	5.81027	5.30385	7.48353	6.27225	7.02197	6.54984	7.34543	7.82947	7.6986	7.44284	6.92488	7.14229	7.6893	7.99968	5.6569
CAPNS1	11.9586	12.7482	11.6058	13.3107	13.1211	10.8656	12.8619	12.6419	11.1437	11.2648	11.5401	11.1464	11.108	8.51673	11.1645	10.4599	12.4304	13.8083	12.7219	13.7936	13.5559	12.3779	12.3259	13.1809	6.06804	12.4398	10.6927	11.1005	11.5095	12.2414	12.7365	12.5947
CAPRIN1	10.8624	11.1524	10.1897	10.409	11.011	10.8004	11.2375	11.4011	10.9236	11.2189	10.9153	9.865	11.5155	10.2282	11.2055	9.90065	11.2962	11.0196	11.4517	10.0297	10.6763	11.3696	10.9889	11.3675	8.34166	10.2035	9.96541	10.3619	11.1621	9.55713	10.3096	10.5796
CAPRIN2	2.33431	7.56522	6.22904	8.60093	6.79319	8.47667	5.53156	6.2783	6.89995	8.29252	5.39877	10.0912	2.14591	3.32185	6.51613	7.95238	8.15657	7.8046	5.57834	6.43444	7.0838	6.23434	7.79613	6.46731	9.19731	8.10537	7.29019	8.40403	6.06016	7.13411	8.7051	6.31385
CAPZA1	9.60537	10.3528	9.94902	11.1178	11.4925	7.75762	10.7897	10.9538	10.8371	11.2367	11.272	10.9589	11.5894	12.4368	11.4691	11.3095	10.7498	10.8618	10.7993	10.7908	11.4634	11.3163	11.2383	10.6986	6.56576	11.173	7.74453	11.9337	9.86419	11.7133	12.2345	11.2494
CAPZA2	6.52096	8.37477	7.9012	7.58444	7.5968	4.50436	8.46603	8.35977	8.11011	7.69752	8.33059	7.94949	7.14409	9.77683	5.55123	7.45936	8.09942	8.56902	9.16741	8.73622	8.81983	9.07243	9.0248	8.77087	9.38849	5.87693	6.15065	5.61152	8.33283	7.43047	7.2001	8.85864
CAPZB	9.73959	9.03625	8.32553	10.1503	9.94016	7.90294	9.75897	8.62028	9.68148	8.89723	8.79011	8.62042	8.43387	10.4221	8.87393	9.25804	8.39516	9.02339	9.55188	9.64959	8.25264	8.68897	9.18206	8.81369	8.32372	8.6973	8.60886	10.2442	8.44315	10.3318	9.40263	9.55462
CARD10	6.09697	6.81848	8.17172	7.15845	6.98635	6.31154	7.5861	6.51327	7.23684	6.60998	8.02809	7.1431	8.07175	8.40831	7.1018	7.39443	7.21687	8.21475	6.51996	6.88715	6.85895	7.14568	5.0241	6.6283	8.81811	6.29731	7.44969	7.62201	7.14704	8.91926	6.92938	5.46229
CARD14	5.3067	6.56426	6.96569	7.31118	6.73252	7.98635	6.76675	8.30438	6.24755	6.93275	8.58009	7.70112	7.72698	6.50147	7.01805	7.2295	6.60381	5.08009	6.51543	7.83819	7.80784	5.19087	7.28348	7.98337	7.81445	5.38019	7.39349	7.5285	6.59385	6.52856	8.85461	7.17955
CARD8	9.75475	10.1406	7.62251	8.09244	8.29957	9.05759	7.50305	8.15643	9.97435	7.63883	9.72974	8.28356	5.51007	7.55096	7.21174	10.2863	7.66835	7.83898	7.46088	2.93882	8.38367	9.37304	7.89291	7.93686	9.42128	8.43026	6.74554	8.22476	7.30731	8.76857	5.1999	7.77475
CARF	4.35363	8.30392	7.39389	7.51824	8.70247	6.85813	8.20155	7.5812	8.29737	7.70523	7.96338	6.85634	8.06265	5.82622	8.43962	6.98593	8.51365	8.28529	6.58235	6.67625	8.78283	8.14199	7.7339	8.08822	6.17591	6.82343	8.59556	8.5772	3.53616	8.47872	5.38461	6.101
CARHSP1	8.79553	8.233	7.36399	8.44611	9.66755	6.82562	8.83655	8.63545	8.84227	9.47357	8.06672	9.42936	8.31349	9.18307	8.00077	9.42278	9.37988	8.29935	8.86926	9.28159	9.98263	9.066	8.40887	9.10525	6.69914	8.10535	7.91634	10.6194	7.55137	7.5069	8.84063	7.88353
CARKD	10.2461	10.0974	9.49118	10.099	9.58636	8.38201	10.7564	10.4568	10.2633	4.598	10.2667	9.88328	8.86476	9.88905	8.72526	9.78448	9.70954	9.16786	8.7079	9.53962	10.0341	9.66097	9.32231	9.56939	9.5847	4.3123	9.98817	7.24046	8.77018	10.0356	10.7805	9.22945
CARM1	10.1963	9.46725	9.99546	9.94239	9.61321	6.03874	10.2963	9.95682	10.4684	11.0631	8.62757	9.82939	9.67842	10.1731	10.1766	9.88295	10.1702	10.1365	9.17223	9.69473	9.96863	10.0645	9.14072	10.1763	5.77765	11.663	10.6063	10.8001	9.90005	7.65808	9.49289	10.1038
CARS	10.8049	10.4605	10.2651	9.74237	10.1533	9.80436	10.104	10.1402	8.93981	9.26737	10.0161	10.1326	10.2436	8.10419	9.71664	9.38674	9.42987	10.0233	9.70201	9.87305	9.87175	10.4453	10.0125	10.2015	9.56622	11.5255	9.87689	10.2014	9.59463	10.2315	7.87497	10.6054
[truncated: 11,043 more rows]

## Sheet: Supplementary Table S4
Supplementary Table S4 Expression profiles of FRG in GSE43837
[truncated: 58 more rows]

## Sheet: Supplementary Table S5
Supplementary Table S5 Potential small molecule drugs
rank	cmap name	mean	n	enrichment	p	specificity	percent non-null
[truncated: 29 more rows]

## Sheet: Supplementary Table S6
Supplementary Table S6 FRG expression profiles in other metastatic sites among breast cancer patients
[truncated: 10 more rows]
